# Supplementary material for: RNA sequencing reveals dynamic expression of spleen lncRNAs and mRNAs in Beagle dogs infected by Toxocara canis
Source: Parasit Vectors. 2022 Aug 4;15:279. doi: 10.1186/s13071-022-05380-x (PMC9351231; doi:10.1186/s13071-022-05380-x)
Supplement: Supplementary file 1 — Additional file 1: Table S1. The primers used in the qRT-PCR experiment. [file 13071_2022_5380_MOESM1_ESM.xlsx]

## Sheet: Sheet1
Additional file 1: Table S1. The primers used in the qRT-PCR experiment.
Transcript types	Times after infection	Genes	Forward primer	Reverse primers
DEmRNAs	24 hours	ENSCAFG00000043731	CATTACAACAAGCGCTCGAC	CACTTGGAGCTGGTGTACTT
		CPA3	GTTGCAAAGATCAGCACAGATG	ACGTTGTAAGCCCAGTCTAAAG
		ENSCAFG00000016065	GTGGTGACAAGAATGGTGGTA	TCTCACATGCTGACTGAAAGG
		QDPR	ACGCCAAATCCAAGTCTCTC	GTTAGGATGCCTCCTTCCTTG
		IFIT1	GACAGCCTTAACATGGCTACA	CAGGGCAAGGAGAACCTTAAT
	96 hours	EPX	CTGTATGGGACACCTGACAAC	CCACTTCGGGCTCTGTTAAA
		ADIRF	AGTAATGCCAGAGGGAGACA	GCTTGTGGAGAGGCATGAA
		RSAD2	TCTCCTGTGACAGCTTTGATG	CTCTACACCACGTTCTCAGTTT
		ENSCAFG00000030034	AGGAGATGGGAACTCCAGAT	ACAACCGCACACGGATAC
		H2BC1	ATGCCGGAAAGAGAGCTATTC	GATGTCGTTGACGAACGAGT
	36 days	S100A12	CACCCTCAAGAACACCAAAGA	GCACAACAGAAACCAGGGATA
		SLPI	GCCAGTGTCTGATGCTCAAT	TTTCCCACACATGCCCTTAC
		ENSCAFG00000013622	CTGTGATGGAAGCAGCAGTA	GATCCCTGATGGCCGATTATT
		AHSP	CTCCAGGAACTTCAGCAAGAG	GAGAAAGGCAGTGGGTGATT
		GYPA	CGACACAAGCAGGTTTCATTTC	CATCTGGGAGATGTTGGTACATAG
DElncRNAs	24 hours	LINC3645	CTGTCTCAAGTTGGTGTAGCCT	GAGTGGATGTCAGTCAAAGGGAAG
		LINC5230	CATCAGCCTGCAAAGCATACACACT	TCTAAGAGAGCAGGTCCTCACAT
		TIPARP-AS1	TCTCCAATCTTCTCACGCGCTT	TGAGGCTCCAATGTCCATCCTT
		LINC1784	ACCAGAAGAATAGGGAGTGGAAGGA	GGAGGCAATTAAATCATGATGGTGG
		PPP2R5C-OT2	CTTCATATCTGGTTCCACGC	GTAACTGCTCTCACACAGGT
	96 hours	BCAS1-AS1	AGCACAGTGGGTGTCTCTGTCTGAT	CTGGCAACCCATTAAGATTCGTGC
		PDZK1IP1-AS1	AGTGTAGGACAGGCAAGGCTGCTTA	CAGGAGGTAGAGGAGGTGATGAATG
		LINC5579	TGGCCTGGGCTCAGTTTTGATTCAA	TCTGCTCTGTAGGGTCAGTTTGTGT
		NKAIN3-OT2	ATGAGACAGTCCCTTCTGTCCTG	CCAGCGTGCCTAATGACATAC
		LINC699	TCAGTGCTATCTGTCAGGCATTCC	CACCCAGGGACTTAAGTATGCCAT
	36 days	NKAIN3-OT2	TGGTAGGTGGCAGATTTCATAAGCA	CAATGTGCTGTTCAGACCATCAAGA
		LINC1784	CCTCAAGTTCTCCAATGTCTCAATT	ATGAGCCTATAGATCCATGTGTGAA
		LINC2558	AGGATTTCAGGTCTTCTGCTGTTGG	TCACAGATGATGGGATGTCACTTCC
		ARL6IP6-OT1	GCTAGTATGTAATGTTGCTGCCACC	TCTGCCTAAGTCTCTGTCTGTGTCT
		TRAM1L1-AS1	GATGCAGTCCAACTGGTGTAA	GGCAGTGTCCACAACAAATTC
		* L13A	GCCGGAAGGTTGTAGTCGT	GGAGGAAGGCCAGGTAATTC
		* L13A (ribosomal protein L13A) is the house-keeping gene used for normalizing the level of mRNAs and lncRNAs.
