# Supplementary material for: RNA sequencing reveals dynamic expression of spleen lncRNAs and mRNAs in Beagle dogs infected by Toxocara canis
Source: Parasit Vectors. 2022 Aug 4;15:279. doi: 10.1186/s13071-022-05380-x (PMC9351231; doi:10.1186/s13071-022-05380-x)
Supplement: Supplementary file 2 — Additional file 2: Table S2. The differentially expressed lncRNAs and mRNAs at 24 hpi, 96 hpi and 36 dpi. [file 13071_2022_5380_MOESM2_ESM.xlsx]

## Sheet: Sheet1
Additional file 2: Table S2. The differentially expressed lncRNA transcripts and mRNAs at 24 hpi, 96 hpi and 36 dpi.
Types of RNA	Times after infection	transcript_id	transcript_name	AM12hT_FPKM	AM12hC_FPKM	Log2(foldchange)	pvalue
DElncRNA transcripts	At 24 hpi	TCONS_00384599	COX6A2-OT2	0	0.900646	-15.3549	1.87087e-08
		TCONS_00473973	LINC6068	0	0.381148	-14.0927	9.19259e-07
		TCONS_00278434	TBC1D1-AS1	0	0.37257	-13.6914	1.8498e-06
		TCONS_00051166	LINC663	0	0.222706	-13.4746	3.4945e-06
		TCONS_00221351	LINC2575	0	0.129202	-13.4371	3.79439e-06
		TCONS_00051168	LINC665	0	0.198639	-13.2895	4.17449e-06
		TCONS_00409431	LINC4758	0.383313	0	12.9416	1.06889e-05
		TCONS_00268506	LINC3154	0.226004	0	13.1529	1.09973e-05
		TCONS_00012676	GAPDHS-AS3	0	3.36806	-12.83	1.31171e-05
		TCONS_00203970	DOCK9-OT1	0.785126	0	12.7008	1.72402e-05
		TCONS_00125244	ASAP2-AS1	0	0.218906	-12.4421	3.57658e-05
		TCONS_00351834	LINC4156	0.522554	0	12.4703	4.05382e-05
		ENSCAFT00000073570	ENSCAFT00000073570	0.940302	0	12.9421	4.12533e-05
		TCONS_00065413	LINC808	0.229547	0	12.6685	4.29454e-05
		TCONS_00063063	LINC772	0.252141	0	12.0321	7.58132e-05
		TCONS_00194757	LINC2273	0	0.447155	-11.8292	0.000112059
		TCONS_00123145	VTCN1-AS1	0.219936	0	11.8366	0.000160228
		TCONS_00181063	ADAMTS9-AS10	0	0.129536	-13.8349	0.000271312
		TCONS_00472001	LINC6057	0.168483	0	11.723	0.00028953
		TCONS_00335928	LINC3977	0	0.396135	-13.5893	0.000333659
		TCONS_00356042	LRRTM3-AS2	1.66667e-06	0.470555	-9.76155	0.000343505
		TCONS_00283762	TJP1-OT1	0	0.2155	-11.2094	0.000360193
		TCONS_00419713	SUSD6-OT2	0	0.607542	-13.5074	0.000377155
		TCONS_00449117	LINC5396	1.83333e-05	0.984792	-9.69054	0.000414134
		TCONS_00107724	TMEM139-AS1	0	0.101598	-11.1546	0.000414885
		TCONS_00155659	LINC1850	0	0.281172	-11.0161	0.00041601
		TCONS_00402645	COX20-OT2	0.478285	0.001174	7.92909	0.000455533
		TCONS_00425708	LINC4945	0.172155	0	11.2756	0.000497636
		TCONS_00181354	ACOX2-AS3	0.350832	0	13.2646	0.000504308
		TCONS_00429242	DEGS2-OT2	0.232875	0	10.8902	0.00052054
		TCONS_00429243	DEGS2-OT1	0.224756	0	10.8226	0.000536898
		TCONS_00056188	XPA-OT1	0.217056	0	11.1792	0.000583428
		TCONS_00391898	NYAP1-OT1	0	1.74512	-13.0727	0.000583459
		TCONS_00293791	RPAP1-OT1	0.0935897	0	13.0591	0.000599549
		TCONS_00441380	KRT10-AS2	0	0.159065	-13.0446	0.000608956
		TCONS_00221714	SLX4IP-OT2	0.112297	0	13.2088	0.000628023
		TCONS_00012675	GAPDHS-AS2	0.960129	0	10.8896	0.000665747
		TCONS_00051904	LINC679	0	0.129741	-12.966	0.000707088
		TCONS_00203740	RAP2A-AS3	1.43346	0	14.0224	0.000760672
		TCONS_00343081	CD244-OT4	0.661796	0	13.5278	0.00077479
		TCONS_00193376	PDE3B-AS1	0	0.383683	-12.7006	0.000867621
		TCONS_00276893	LINC3260	0.238317	0	10.4518	0.000893047
		TCONS_00460171	LINC5913	0	0.261192	-10.4803	0.000996167
		TCONS_00159189	GTF2H2-OT2	0.310789	0	12.4208	0.00118213
		TCONS_00337965	LINC4007	0	0.22089	-10.2243	0.00119175
		TCONS_00115788	RBPMS-OT4	0	0.0809477	-12.4002	0.00123492
		TCONS_00463860	IQSEC2-OT2	0	0.241883	-10.4318	0.00128159
		TCONS_00447763	LINC5249	0.271683	0	10.7986	0.00139044
		TCONS_00345187	LINC4092	0	0.186669	-10.3794	0.0014209
		TCONS_00339681	KIAA2012-AS1	0	0.245964	-10.1797	0.00147083
		TCONS_00381328	LINC4488	0	0.48539	-12.9056	0.00149786
		TCONS_00447159	LINC5225	0.440163	0	12.1742	0.00156347
		TCONS_00445580	LINC5178	0.204682	0	12.3045	0.00165257
		TCONS_00358352	SH3PXD2B-AS1	0.32095	0	12.0676	0.0017083
		TCONS_00433869	HOXB5-AS1	0.167751	0	9.83982	0.00178053
		TCONS_00258072	XPNPEP1-AS1	0.145004	0	12.0228	0.00197963
		TCONS_00351832	LINC4155	0.134938	0	11.9323	0.00202625
		TCONS_00217227	LINC2518	0	0.203024	-12.0986	0.00202813
		TCONS_00235462	ARMC9-AS1	0	0.212808	-11.8958	0.00208913
		TCONS_00349890	INSYN2B-OT1	0.216375	0	14.6734	0.00212658
		TCONS_00364063	SC5D-AS3	0	0.207805	-12.4475	0.00213131
		TCONS_00015923	LINC231	0.24841	0	9.72304	0.00221597
		TCONS_00036323	LINC492	0	0.522428	-11.8194	0.00222577
		TCONS_00012674	GAPDHS-AS1	1.81894	0	11.9418	0.00227269
		TCONS_00352204	LINC4171	0	0.168922	-11.7969	0.0023213
		TCONS_00250560	CACNA1C-OT2	0	0.262579	-14.4665	0.00236472
		TCONS_00125319	LINC1478	1.34347	0	11.7969	0.0024162
		TCONS_00200763	ENOX1-AS9	0	0.10458	-9.91816	0.00242598
		TCONS_00246532	LINC2872	0	0.21191	-9.48714	0.00251737
		TCONS_00143345	LINC1706	0.324295	0	9.26962	0.00297542
		TCONS_00086451	LINC994	0	0.161484	-11.5782	0.00299573
		TCONS_00138805	LINC1633	0	0.168455	-9.5137	0.00301298
		TCONS_00436401	CAMKK1-AS1	0	0.216097	-9.31079	0.00314319
		TCONS_00004123	MYCT1-OT2	0.192096	0	9.35764	0.00315014
		TCONS_00192087	UCP2-AS1	0.103141	0	9.84915	0.00319195
		TCONS_00007976	LINC86	0.112629	0	11.4642	0.00321801
		TCONS_00094719	LINC1124	0.111778	0	9.32634	0.00324336
		TCONS_00016530	ARFGEF3-AS1	0.169295	0	11.4465	0.00331541
		TCONS_00338674	DLGAP2-OT2	0.0486793	0	11.4367	0.00337649
		TCONS_00195487	EPSTI1-OT1	0.181061	0	12.9121	0.00338546
		TCONS_00002792	FAM133B-OT2	0.293555	0	11.4839	0.00342169
		TCONS_00052951	MYOT-AS2	0	0.119833	-11.6945	0.0035369
		TCONS_00107719	CASP2-AS3	0	0.119277	-11.3661	0.00353977
		TCONS_00400918	XPR1-OT1	0	0.201611	-11.5211	0.0036449
		TCONS_00420006	RGS6-OT1	0.168867	0	13.8447	0.00365072
		TCONS_00133297	NAPEPLD-OT2	0	0.281055	-11.4025	0.00371147
		TCONS_00326867	LINC3854	0	0.222291	-9.09603	0.0037239
		ENSCAFT00000062232	ENSCAFT00000062232	0.119875	0	9.02668	0.0038159
		TCONS_00174821	FHIT-OT3	0	0.0695797	-11.2815	0.00382123
		TCONS_00102717	ZDHHC17-AS1	0.183305	0	11.2876	0.00384539
		ENSCAFT00000082072	ENSCAFT00000082072	0.209553	0	9.26689	0.00385296
		TCONS_00451365	LINC5512	0	0.130935	-13.7402	0.00390896
		TCONS_00449460	LINC5440	0.289252	0	9.07396	0.00395227
		TCONS_00456526	LINC5746	1.62365	0	13.6691	0.00397369
		TCONS_00074002	LINC884	0.160206	0	9.19314	0.00403298
		TCONS_00402280	RCSD1-AS1	0.209042	0	9.15886	0.00409511
		TCONS_00231995	SERTM1-OT1	0	0.263438	-11.1452	0.00414883
		TCONS_00436406	ATP2A3-AS1	0	0.866921	-11.6923	0.00418994
		TCONS_00110822	LINC1321	0	0.147863	-11.1467	0.00420096
		TCONS_00467191	MID2-OT2	0	0.405781	-13.5386	0.00439341
		TCONS_00459085	LINC5848	0	1.80439	-11.0809	0.00452772
		TCONS_00187529	LINC2201	0.615248	0	13.47	0.00454598
		TCONS_00009526	LINC105	0	0.248153	-11.117	0.00458109
		TCONS_00417406	LINC4850	0.142682	0	13.4393	0.00459973
		TCONS_00208897	LINC2432	0	0.172039	-11.1682	0.00469449
		TCONS_00133494	LINC1557	0.0617473	0	8.7503	0.00484745
		TCONS_00406081	SMCHD1-OT1	0	0.458953	-13.3245	0.00488418
		TCONS_00339190	LINC4021	0	0.356015	-13.2191	0.00517741
		TCONS_00460108	LINC5910	0	0.201776	-10.8197	0.00552217
		TCONS_00162120	PADI3-AS2	0	0.165607	-8.67542	0.00552686
		TCONS_00135238	LPXN-OT2	0.169136	1.96667e-05	9.64609	0.00577061
		TCONS_00214756	LINC2492	0	0.333856	-13.0407	0.00582616
		TCONS_00059827	TRERF1-AS1	0.0508413	0	10.7741	0.00590195
		TCONS_00093786	ST7-AS1	0	0.172267	-13.0377	0.00605635
		TCONS_00112992	KEL-AS1	0	0.363197	-8.8667	0.00619855
		TCONS_00352225	LINC4173	0	0.156615	-10.7479	0.00621571
		TCONS_00076801	FRYL-AS1	0	0.196672	-10.8051	0.00633882
		TCONS_00224618	NFATC2-OT1	0	0.873926	-12.8992	0.00643592
		TCONS_00290004	ATP8B4-AS3	0	0.0913807	-12.8982	0.0066708
		TCONS_00087117	FAM126A-AS1	0	0.0589267	-10.7334	0.00672343
		TCONS_00273057	LINC3221	0	0.1001	-12.8305	0.00673296
		TCONS_00320080	RTP4-OT2	0.197485	0	12.8647	0.00673694
		TCONS_00438067	DENND1A-OT3	0	0.199816	-12.8815	0.0067375
		TCONS_00316717	LSAMP-OT1	0.783739	0	10.8051	0.00677847
		TCONS_00286501	LINC3371	0	0.120616	-10.5907	0.00692853
		TCONS_00022137	PLGRKT-OT5	0.209826	0	10.5575	0.00693563
		TCONS_00224410	LINC2616	0	0.16761	-8.25745	0.00694228
		TCONS_00071050	LINC855	0.141336	0	12.7576	0.0071733
		TCONS_00102832	NAV3-AS1	0	0.0910187	-10.9197	0.00725985
		TCONS_00450545	LINC5498	0.148677	0	12.7129	0.0073336
		TCONS_00151949	LINC1811	0	0.136195	-7.98662	0.00745632
		TCONS_00439681	LINC5122	0.132664	0	12.6547	0.00764386
		TCONS_00336396	LINC3992	0.159083	0	8.03364	0.00766052
		TCONS_00383243	LINC4503	0.104492	0	10.5693	0.00766213
		TCONS_00227647	ZDHHC20-OT1	0.150868	0	12.6259	0.00785125
		TCONS_00189195	SAA1-OT3	0	0.210241	-10.8669	0.00785704
		TCONS_00033287	LINC438	0.206049	0	10.4545	0.0078985
		TCONS_00124269	SLC16A1-OT4	0.345536	0	10.5747	0.0079413
		TCONS_00454666	LINC5672	0	0.110855	-10.3594	0.00799185
		TCONS_00381810	LRRC36-OT1	0.226235	0	10.4468	0.00803905
		TCONS_00411152	LINC4776	0.242762	0	10.7852	0.00804666
		TCONS_00327772	LINC3869	0	0.350221	-10.3972	0.00808295
		TCONS_00226251	PROSER1-OT1	0.736753	0	10.3416	0.00816034
		TCONS_00171172	LINC2028	0	0.363812	-10.3638	0.00817382
		TCONS_00153053	LINC1821	0	0.091492	-10.4577	0.00820667
		TCONS_00238339	FAM222A-AS1	0.118126	0	10.3826	0.00825638
		TCONS_00040806	CCDC85A-AS1	0	0.0816623	-10.3894	0.00841179
		TCONS_00202213	LINC2370	0.12381	0	12.5278	0.00845049
		TCONS_00481206	LINC6138	0.112777	0	10.3501	0.00849088
		TCONS_00395019	VASN-OT2	0	0.299533	-12.4689	0.0085005
		TCONS_00250702	LINC2925	0	0.0840593	-10.3026	0.00853491
		TCONS_00188243	MRPL17-AS1	0.333366	0	12.4828	0.00857619
		TCONS_00281103	LINC3306	0	0.108315	-10.3069	0.00863194
		TCONS_00417830	LINC4853	0.163023	0	10.4463	0.00863396
		TCONS_00026502	LINC346	0	0.139487	-10.2732	0.00866066
		ENSCAFT00000053075	ENSCAFT00000053075	0.036577	0	8.46302	0.00868268
		TCONS_00474191	DMD-OT1	0.149562	0	12.4394	0.00881764
		TCONS_00450608	LINC5500	0	0.150736	-12.4634	0.00882233
		TCONS_00310684	ANK2-AS1	0	0.0779633	-12.4172	0.00883328
		TCONS_00447761	LINC5253	0.867176	0	12.4388	0.00886667
		TCONS_00288875	TMCO5A-OT1	0.0393183	0	10.2426	0.00888714
		TCONS_00277480	LINC3267	0.171139	0	10.4046	0.00898845
		TCONS_00381336	LINC4489	0.00491433	2.14878	-8.43797	0.00899713
		TCONS_00221724	LINC2581	0.88396	0	12.4097	0.00907658
		TCONS_00355210	LINC4198	0.319815	0	12.416	0.00910108
		TCONS_00316875	LINC3740	0	0.0523743	-12.4209	0.00912045
		TCONS_00086821	LINC996	0	0.178008	-12.3741	0.00912532
		TCONS_00415791	LINC4827	0	0.0882553	-10.1918	0.00932723
		TCONS_00011811	LINC141	0.817248	0	12.3726	0.00932814
		TCONS_00035242	GNS-OT1	0	0.141082	-12.3217	0.00950966
		TCONS_00299536	KCNE2-OT1	0	0.114691	-12.3299	0.00951032
		TCONS_00341739	LINC4059	0.182257	0	10.1604	0.00958616
		TCONS_00441381	KRT10-AS4	0	0.094784	-12.2773	0.00978671
		TCONS_00424932	LINC4940	0	0.133244	-12.2735	0.0098223
		TCONS_00450763	LINC5502	0.288562	0	12.2947	0.00986284
		TCONS_00134300	LINC1574	0	0.0813823	-12.2253	0.0100995
		TCONS_00182112	CACNA2D2-AS1	0	0.142521	-12.2188	0.0101301
		TCONS_00163310	LINC1923	0.0439257	0	10.076	0.0103935
		TCONS_00376847	TMEM220-OT1	0	0.28061	-10.0188	0.0105602
		TCONS_00163774	ARMC3-OT1	0.163012	0	12.1876	0.0106333
		TCONS_00367584	JAK1-OT1	0.316081	0	8.14357	0.0106447
		TCONS_00481354	STK26-AS1	0.0378913	0	9.97951	0.0108929
		TCONS_00196703	LINC2299	0	0.064819	-9.97267	0.0109212
		TCONS_00248438	LINC2899	0	0.168496	-9.97942	0.0109374
		TCONS_00338898	STAT4-OT2	0	0.080853	-12.1349	0.0110239
		TCONS_00252582	LINC2957	0.135646	0	10.7647	0.0110912
		TCONS_00447167	LINC5230	0.0188083	0.750093	-5.21764	0.0110937
		TCONS_00191540	LINC2238	0.107086	0	12.1083	0.0111364
		TCONS_00301412	LINC3544	0	0.124118	-12.0648	0.0111599
		TCONS_00158759	LINC1885	0.13119	0	12.0868	0.0112102
		TCONS_00215202	TIPARP-AS1	0.000455	0.188485	-8.45491	0.0112911
		ENSCAFT00000061317	RUNX1T1-203	0.0211433	0	9.95949	0.0113027
		TCONS_00320753	NMD3-OT1	0	0.0525423	-10.3258	0.011356
		TCONS_00360029	LINC4253	0	0.0861923	-9.88196	0.011419
		TCONS_00114092	GIMAP4-AS3	0	0.202326	-9.90417	0.0115309
		TCONS_00215574	GZF1-AS1	0	0.167035	-10.2749	0.0115521
		TCONS_00200397	COG3-OT1	0	0.0366497	-9.83891	0.0115752
		TCONS_00434754	SUPT4H1-AS1	0	0.219716	-9.87304	0.0116016
		TCONS_00441382	KRT10-AS3	0	0.077498	-11.987	0.0117955
		TCONS_00217226	LINC2517	0.192972	0	12.0226	0.0117972
		TCONS_00120821	LINC1422	0	0.143804	-10.07	0.0117998
		TCONS_00041739	LINC561	0	0.164841	-7.66226	0.011868
		TCONS_00194895	LINC2279	0.136082	0	9.90795	0.0121308
		TCONS_00417138	LINC4844	0.137234	0	9.80386	0.0121455
		TCONS_00482894	VMA21-AS2	0	0.292965	-11.9732	0.0123144
		TCONS_00319878	MAP3K13-OT13	0.00039	0.108855	-8.23723	0.0123338
		TCONS_00274861	LINC3241	0.101829	0	9.77834	0.012345
		TCONS_00004166	RGS17-AS2	0	0.157769	-10.6906	0.0124459
		TCONS_00347364	LINC4126	0.035587	0	7.70229	0.0125076
		TCONS_00098229	LINC1167	0.11995	0	9.9428	0.0126564
		TCONS_00286444	LINC3368	0	0.0553127	-11.8638	0.0127039
		TCONS_00467990	LINC5988	0	0.0972947	-11.9209	0.0127183
		TCONS_00024939	LINC325	0	0.224348	-9.73304	0.012773
		TCONS_00074482	NSMCE2-OT3	0.151663	0	11.878	0.0128049
		TCONS_00231139	LINC2704	0.10338	0	9.69163	0.0129063
		TCONS_00412574	INO80C-AS2	0	0.140073	-11.8923	0.0129122
		TCONS_00252392	LINC2952	0.128176	0	9.7896	0.0129163
		TCONS_00388597	FRRS1-OT3	0.156742	0	9.78119	0.0129312
		TCONS_00351558	LINC4153	0	0.040723	-9.65605	0.0133395
		TCONS_00440335	LINC5137	0.780623	0	11.818	0.0133808
		ENSCAFT00000061884	ENSCAFT00000061884	0.138985	0	7.28017	0.0133816
		TCONS_00246616	LINC2874	0	0.163758	-11.8368	0.0133937
		TCONS_00069794	PRSS35-AS1	0.157903	0	9.64434	0.0134511
		TCONS_00456729	LINC5754	14.1192	0.0593127	7.50397	0.0135445
		TCONS_00126997	PLB1-AS2	0.0920153	0	9.76804	0.0136624
		TCONS_00279701	DCAF16-OT1	0.0187563	0	7.33207	0.0136949
		TCONS_00431224	LINC5026	0.313788	0	9.65475	0.0138639
		TCONS_00388596	FRRS1-OT2	0.0499727	0	9.58787	0.0141928
		TCONS_00447163	LINC5227	0	0.157308	-9.90339	0.0142277
		TCONS_00012317	LINC167	0	0.148709	-11.7303	0.0144223
		TCONS_00415396	CDH24-AS2	0	0.155332	-7.01384	0.0144343
		TCONS_00469257	LINC6017	0	0.133609	-9.55254	0.0144701
		TCONS_00446545	LINC5193	0	0.131819	-11.6755	0.0145352
		TCONS_00390643	LINC4569	0.0572537	0	11.6831	0.0148686
		TCONS_00414350	PTPRM-AS1	0	0.1259	-10.0535	0.0149894
		TCONS_00314632	LINC3704	0.181297	0	7.25834	0.0150587
		TCONS_00154906	ZEB1-AS1	0.0250557	0	9.43724	0.0154267
		TCONS_00371584	LINC4385	0	0.291016	-11.5571	0.0156201
		TCONS_00361398	FYB1-AS4	0	0.175067	-11.5547	0.0156571
		TCONS_00317465	PDIA5-AS1	0	0.210502	-9.37132	0.0156689
		TCONS_00451767	FOXK2-AS1	0.458806	0	9.40787	0.0157334
		TCONS_00163727	LINC1933	0.531682	0	11.5625	0.0158319
		TCONS_00016642	LINC250	0	0.227773	-11.5674	0.0160891
		TCONS_00154369	LINC1839	0	0.0506257	-11.5632	0.0161295
		TCONS_00000516	TIMM21-AS1	0	0.183124	-9.61632	0.016332
		TCONS_00429250	DEGS2-OT5	0.0675567	0	9.35345	0.0163564
		TCONS_00465003	LINC5960	0.1366	0	9.36956	0.0164623
		TCONS_00095633	C15H1orf185-AS1	0	0.126763	-11.4805	0.0164839
		TCONS_00021304	LINC297	0.138188	0	11.5091	0.0165159
		TCONS_00029446	LINC383	0.109342	0	8.31139	0.0166084
		TCONS_00327949	ZNF311-AS1	0	0.0978513	-9.88429	0.0166389
		TCONS_00067089	LRFN2-OT1	0	0.034217	-9.39476	0.0168231
		TCONS_00421520	LINC4905	0.811826	0	11.4594	0.0170163
		TCONS_00252584	LINC2958	0	0.261315	-11.4254	0.0170834
		TCONS_00449586	LINC5454	0	0.264748	-8.28244	0.0171117
		TCONS_00124253	SLC16A1-OT1	0.094835	0	11.4573	0.0172606
		TCONS_00036616	LINC497	0	0.114939	-9.33778	0.0174061
		TCONS_00198936	LINC2330	0	0.185183	-9.20387	0.0175189
		TCONS_00453139	LINC5572	0	0.024221	-10.4102	0.0175406
		TCONS_00467987	LINC5987	0.0811337	0	11.3858	0.0177119
		TCONS_00448458	LINC5317	0.366948	0	9.38133	0.0177168
		TCONS_00361261	C6-AS1	0	0.0512267	-9.21591	0.0177508
		TCONS_00345683	IFIT1-OT1	0	0.0969927	-11.4072	0.0178522
		TCONS_00459685	LINC5881	0.106677	0	6.84164	0.0178682
		TCONS_00183353	SLC35E1-AS4	0	0.160441	-9.28256	0.0178976
		TCONS_00200764	ENOX1-AS8	0	0.0671137	-9.16099	0.0179106
		TCONS_00262894	TRUB1-AS1	0	0.10955	-11.3869	0.0180238
		TCONS_00466290	DACH2-OT1	0	0.148218	-11.3805	0.0180811
		TCONS_00450488	LINC5497	0.144311	0	11.371	0.0180869
		TCONS_00247419	FGD4-AS1	0.168414	0	11.3491	0.018144
		TCONS_00314168	LINC3692	0.126774	0	6.87362	0.0184283
		TCONS_00135981	LINC1603	0.287913	0	11.3142	0.0185227
		TCONS_00153052	LINC1822	0	0.0371997	-9.3988	0.0185632
		TCONS_00021305	LINC298	0	0.088838	-11.3273	0.0185788
		TCONS_00148293	CACNB4-AS1	0	0.0664797	-11.324	0.0186413
		TCONS_00250691	LINC2924	0	0.107295	-11.2598	0.0187651
		TCONS_00430942	UBALD2-AS2	0.302125	0	9.10785	0.0187808
		TCONS_00219655	BCAS1-AS2	0	0.148553	-9.58217	0.0190578
		TCONS_00159698	PLLP-OT1	1.0791	0.0155183	5.72736	0.019199
		TCONS_00456524	LINC5745	0	0.565867	-11.2053	0.0193194
		TCONS_00449116	LINC5393	0.971258	0	11.2435	0.0193211
		TCONS_00147082	ACMSD-OT1	0.105153	0	9.06338	0.0193533
		TCONS_00115791	RBPMS-OT6	0	0.035391	-11.1945	0.0194344
		TCONS_00453186	LINC5577	0.14231	0	11.2224	0.0195136
		TCONS_00349891	INSYN2B-OT2	0	0.00462067	-9.0524	0.01958
		ENSCAFT00000070842	ENSCAFT00000070842	0.483341	0	6.58519	0.0196354
		TCONS_00224984	LINC2622	0.278258	0	6.59412	0.0196809
		ENSCAFT00000082590	ENSCAFT00000082590	0.0531867	0	9.03452	0.0196859
		TCONS_00213618	LINC2482	0	0.0473577	-9.1048	0.0197033
		TCONS_00232535	UBL3-AS1	0.034095	0	9.16464	0.0197176
		ENSCAFT00000066990	ENSCAFT00000066990	0.042291	0	6.71544	0.0197629
		TCONS_00237604	HECTD4-AS2	0.126269	0	11.1919	0.0197686
		TCONS_00455926	LINC5722	0	0.13606	-11.1678	0.0197803
		TCONS_00381337	LINC4490	0	0.723072	-11.1646	0.0198356
		TCONS_00009605	ZNF773-AS1	0.118641	0	6.59862	0.019968
		TCONS_00049833	LINC647	0	0.0301653	-11.1489	0.0199955
		TCONS_00451922	LINC5528	0.125047	0	11.1736	0.0200039
		TCONS_00303477	MX2-AS1	0	0.218312	-11.1455	0.0200134
		TCONS_00452106	LINC5535	0	0.234554	-11.1358	0.0202157
		TCONS_00125321	LINC1479	0.221079	0	9.06749	0.0203428
		TCONS_00164871	LINC1952	0	0.107451	-11.1276	0.0203799
		TCONS_00429442	LINC4995	0.0512957	0	9.11111	0.0204444
		TCONS_00094617	LINC1101	0.140265	0	9.3544	0.0205185
		TCONS_00283048	POLK-OT2	0	0.292497	-11.1474	0.0206527
		TCONS_00278227	LINC3274	0	0.165838	-9.10004	0.0207548
		TCONS_00363295	PRDM10-OT1	0.0977857	0	11.126	0.0207895
		TCONS_00142534	LINC1689	0.138474	0	9.35843	0.0209327
		TCONS_00422090	PPP2R5C-OT2	0.000603	0.776324	-8.74001	0.0210283
		TCONS_00372676	OPCML-AS2	0	0.0920493	-9.08033	0.0210521
		TCONS_00128457	LINC1507	0.054056	0	8.98962	0.0211238
		TCONS_00332404	LINC3933	0	0.081189	-11.049	0.0213976
		TCONS_00197337	LINC2313	0.039917	0	9.0379	0.0216722
		TCONS_00457465	LINC5778	0	0.127921	-8.97449	0.0218618
		TCONS_00076129	LINC902	0	0.200789	-6.51699	0.0220207
		TCONS_00344743	LINC4088	0.144742	0	11.0458	0.0220264
		TCONS_00280941	LINC3305	0.249889	0	11.0028	0.0222766
		TCONS_00078798	LINC925	0.062621	0	8.78987	0.0222889
		TCONS_00094820	LINC1130	0	0.0176927	-8.81418	0.0224062
		TCONS_00311954	LINC3668	0.147499	0	8.79458	0.022605
		ENSCAFT00000058698	ENSCAFT00000058698	0.0139643	0	6.46751	0.0226642
		TCONS_00030149	LINC409	0.259125	0	10.979	0.0226978
		TCONS_00307396	TRAM1L1-AS1	0.086565	4.5e-05	8.83244	0.0228004
		TCONS_00165433	LINC1963	0	0.139848	-10.9861	0.0228856
		TCONS_00203759	LINC2382	0	0.19499	-8.77582	0.022957
		TCONS_00378241	ANGPTL3-OT1	0	0.047736	-10.9798	0.0229665
		TCONS_00304100	LINC3569	0.206538	0	9.15048	0.0229756
		TCONS_00394498	LINC4597	0	0.0901173	-8.79414	0.0229865
		ENSCAFT00000057452	ENSCAFT00000057452	0	0.0908493	-6.5269	0.0230614
		TCONS_00162121	PADI3-AS3	0.170596	0	8.71947	0.023085
		TCONS_00460316	LINC5921	0.0953013	0	8.71491	0.0232552
		TCONS_00309623	LINC3645	0.0180697	0.655015	-5.0854	0.0232875
		TCONS_00092011	TMEM196-OT1	0	0.0441987	-10.9503	0.0234146
		TCONS_00479392	LINC6111	0	0.065872	-10.9481	0.0234497
		TCONS_00345766	LINC4101	0.180033	0	10.9064	0.0236425
		TCONS_00248437	LINC2898	0	0.0918227	-8.69676	0.0236669
		TCONS_00153054	LINC1824	0	0.0242223	-8.65986	0.0237229
		TCONS_00245762	KRT3-OT1	0	0.124771	-10.9157	0.023989
		TCONS_00059488	ZFAND3-OT1	0.114108	0	10.8633	0.0242213
		TCONS_00359396	ADAM19-AS5	0	0.095825	-10.8297	0.0242824
		TCONS_00147638	LINC1757	0	0.0618783	-10.8241	0.024362
		ENSCAFT00000080422	ENSCAFT00000080422	0.092486	0	8.70415	0.0247652
		TCONS_00102954	LINC1220	0.000612	0.232617	-8.4771	0.0247687
		TCONS_00126723	LINC1490	0	0.167667	-10.8441	0.0249461
		TCONS_00335997	LINC3981	0	0.0219983	-8.72538	0.0249471
		TCONS_00460175	LINC5914	0	0.297767	-10.8186	0.0251913
		TCONS_00349476	SFXN1-AS1	0.145023	0	10.7778	0.0253869
		TCONS_00149864	LINC1784	0.912241	0.011097	6.46613	0.025443
		TCONS_00108409	LINC1299	0.143668	0	6.42976	0.025463
		TCONS_00446719	LINC5200	0.170734	0	10.7855	0.0255378
		TCONS_00258147	LINC3019	0	0.301502	-10.7176	0.0256837
		TCONS_00422614	NUDT14-AS3	0.171868	0	8.91687	0.0257102
		TCONS_00329577	KIF13A-OT1	0	0.0491557	-10.7084	0.0259348
		TCONS_00471550	LINC6051	0.148772	0	9.51077	0.0260422
		TCONS_00226626	LINC2646	0	0.00420433	-8.42339	0.0260777
		TCONS_00376848	TMEM220-OT2	0	0.103624	-8.8325	0.026086
		TCONS_00149857	LINC1785	0.36308	0.0109213	5.12454	0.0261312
		TCONS_00045442	PKD2L2-OT2	0	0.155646	-10.7393	0.0262291
		ENSCAFT00000056644	ENSCAFT00000056644	0.145542	0	8.57678	0.0263467
		TCONS_00453562	LINC5600	0.401701	0	10.7095	0.0263733
		TCONS_00482163	LINC6153	0.0588103	0	10.7183	0.0263939
		TCONS_00056153	LINC710	0.187214	0	10.7136	0.0265005
		TCONS_00381018	MTSS2-OT1	0.001448	0.403193	-7.68817	0.0265088
		TCONS_00181116	ADAMTS9-AS15	0	0.0328723	-8.91484	0.0266943
		ENSCAFT00000060477	ENSCAFT00000060477	0	0.06701	-8.54506	0.0267441
		ENSCAFT00000060639	ENSCAFT00000060639	0	0.08893	-8.36948	0.026784
		TCONS_00107275	LINC1264	0.130671	0	6.29062	0.0267846
		TCONS_00208582	PAQR9-AS1	0.191373	0	8.37276	0.0268365
		ENSCAFT00000071651	ENSCAFT00000071651	0	0.054614	-8.35515	0.0268657
		TCONS_00422681	LINC4918	0.214093	0	8.48892	0.026873
		TCONS_00425988	ARMH4-OT1	0	0.0321687	-8.34345	0.0268822
		TCONS_00217224	LINC2515	0	0.0143953	-8.37467	0.0269273
		TCONS_00305935	LINC3588	0	0.126288	-10.6513	0.026939
		TCONS_00201769	LINC2368	0.0350857	0	10.6872	0.0269699
		TCONS_00099368	LINC1179	0.317303	0	10.6703	0.0269933
		TCONS_00154368	LINC1838	0.0218983	0	10.6659	0.027063
		TCONS_00064678	CRYBG1-OT1	0	0.126361	-10.645	0.0270768
		TCONS_00107690	LINC1284	0	0.081232	-8.38376	0.0270993
		ENSCAFT00000051582	ENSCAFT00000051582	0	0.223761	-8.41516	0.0271898
		TCONS_00384456	SUN1-AS3	0.287598	0	10.675	0.0272274
		ENSCAFT00000091038	ENSCAFT00000091038	0	0.0397797	-6.26426	0.0272295
		ENSCAFT00000051419	ENSCAFT00000051419	0.107419	0	8.54918	0.027322
		TCONS_00137148	LINC1623	0	0.256498	-8.26657	0.0273791
		TCONS_00097424	C15H12orf29-OT2	0	0.168365	-10.6238	0.0274629
		TCONS_00107295	LINC1270	0	0.227764	-8.39199	0.0274826
		ENSCAFT00000086565	ENSCAFT00000086565	0	0.0751103	-6.30011	0.0275227
		TCONS_00342019	CDC73-AS1	0.130959	0	10.6377	0.0277234
		TCONS_00432390	FAM20A-AS2	0	0.0407123	-10.5936	0.0278576
		ENSCAFT00000066666	ENSCAFT00000066666	0.0705227	0	6.35678	0.0279632
		TCONS_00001488	ALPK2-OT1	0.130146	0	10.6328	0.0280051
		TCONS_00051004	LINC660	0.188146	0	10.6278	0.0281129
		TCONS_00340046	LINC4029	0	0.118211	-8.35375	0.0281819
		TCONS_00184210	DNMT1-AS1	0	0.178505	-8.5954	0.0282481
		TCONS_00461700	LINC5941	0	0.0508487	-8.28374	0.0283007
		TCONS_00469403	ZNF75D-OT1	0	0.017179	-10.566	0.0283735
		TCONS_00075806	CHRAC1-OT1	0.00207733	0.177506	-6.33163	0.02838
		TCONS_00178014	LINC2099	0.168513	0	8.32051	0.0283865
		TCONS_00101758	LINC1209	0.152071	0	8.46892	0.028404
		TCONS_00144402	SCOC-AS1	0	0.0501837	-10.5634	0.0284119
		TCONS_00345540	OR6K2-AS1	0.000221	0.110129	-7.59045	0.0285759
		TCONS_00199957	LINC2348	0	0.111295	-8.24059	0.0285813
		TCONS_00405397	RMC1-AS1	0	0.162989	-8.40205	0.0287406
		TCONS_00310983	LINC3656	0	0.0587913	-8.16789	0.0290205
		TCONS_00373509	LINC4414	0.11526	0	10.5478	0.0290841
		TCONS_00448908	LINC5365	0.144951	0	8.1848	0.0291861
		TCONS_00451863	LINC5526	0.0230133	0	10.5335	0.0293568
		TCONS_00335410	ZNF385B-OT1	0	0.0255347	-8.09592	0.0293984
		TCONS_00421521	LINC4904	0	0.41247	-10.4904	0.0295086
		ENSCAFT00000061149	ENSCAFT00000061149	0	0.0610733	-6.35525	0.0295647
		TCONS_00079133	LINC929	0	0.107004	-8.02045	0.0295849
		ENSCAFT00000083446	ENSCAFT00000083446	0	0.0998077	-8.12498	0.0296359
		TCONS_00410851	LINC4765	0	0.186689	-8.14586	0.0297171
		TCONS_00455606	LINC5713	0	0.275797	-6.28695	0.0297759
		TCONS_00087277	C14H7orf31-AS1	0	0.0700863	-10.4729	0.0297788
		TCONS_00448459	LINC5318	0.40384	0	8.31849	0.0298916
		ENSCAFT00000051402	ENSCAFT00000051402	0	0.0640063	-8.3565	0.0298989
		ENSCAFT00000076063	ENSCAFT00000076063	0.103433	0	8.12801	0.0299545
		TCONS_00302778	LINC3549	0.30182	0	10.4988	0.0299618
		TCONS_00467284	ACSL4-AS1	0	0.128286	-8.4455	0.0299791
		TCONS_00185137	LINC2173	0.137153	0	8.01962	0.0299827
		TCONS_00039745	LINC536	0.128271	0	10.5012	0.0301719
		TCONS_00447954	LINC5275	0.203274	0	8.49943	0.0303002
		TCONS_00144623	LINC1727	0	0.0408307	-10.4892	0.0304726
		TCONS_00226625	LINC2644	0.0190943	0	10.4382	0.0310366
		TCONS_00048423	LINC630	0.159288	0	10.4325	0.0311717
		TCONS_00125320	LINC1477	0.538132	0	10.4243	0.0311963
		TCONS_00098466	ANKS1B-AS2	0.18814	0	10.4363	0.0313106
		ENSCAFT00000063586	ENSCAFT00000063586	0.0891147	0	7.96851	0.0313343
		TCONS_00118224	LINC1401	0	0.104232	-10.4445	0.0313482
		TCONS_00093115	LINC1082	0	0.14392	-10.3764	0.0314154
		TCONS_00467665	LINC5979	0	0.149883	-10.372	0.031471
		TCONS_00259256	LINC3030	0.136552	0	7.93003	0.0315939
		TCONS_00442232	CHAD-OT1	0	0.098767	-10.4293	0.0316341
		TCONS_00115040	GPAT4-OT1	0	0.0810077	-7.90851	0.0317097
		TCONS_00228848	HMBOX1-AS1	0	0.0411597	-10.3582	0.0317517
		TCONS_00456494	LINC5742	0	0.163592	-10.4231	0.0317687
		TCONS_00384455	SUN1-AS4	0.27503	0	10.3851	0.0317947
		TCONS_00338718	LINC4012	0.007643	0.252584	-4.9525	0.0318235
		TCONS_00454319	LINC5656	0.0285017	0	7.91439	0.0318498
		TCONS_00453598	LINC5632	0	0.184876	-10.3501	0.0318941
		TCONS_00200911	DGKH-OT1	0	0.126532	-10.3442	0.0319609
		TCONS_00467666	LINC5980	0	0.107717	-10.4077	0.0320084
		TCONS_00041966	ETAA1-AS1	0	0.0649953	-10.3188	0.0323041
		TCONS_00121975	LINC1432	0.29515	0	10.3393	0.0323892
		TCONS_00457068	LINC5766	0.183669	0	10.3685	0.0324125
		TCONS_00256375	LINC3002	0	0.154587	-7.91271	0.0324757
		TCONS_00340126	CCNYL1-AS2	0.187543	0.00102333	6.93808	0.032574
		TCONS_00086834	LINC1002	0	0.151999	-10.2958	0.0327513
		TCONS_00139962	LINC1652	0.894879	0	10.3502	0.0327789
		TCONS_00283600	LINC3332	0	0.10148	-10.2899	0.0328571
		TCONS_00140559	LINC1665	0	0.0912867	-8.086	0.0330192
		TCONS_00020644	LINC288	0.029719	0.366588	-3.6941	0.0330807
		TCONS_00094706	LINC1113	0.040365	0	7.79948	0.0332278
		TCONS_00401064	RGSL1-OT3	0	0.0584663	-7.74086	0.0332306
		TCONS_00404745	LINC4711	0.0904957	0	7.8225	0.0333306
		ENSCAFT00000087518	ENSCAFT00000087518	0.00281867	0.44918	-7.42179	0.0333933
		TCONS_00467989	LINC5989	0	0.031923	-10.3146	0.0334083
		TCONS_00153057	LINC1826	0	0.0794527	-10.2557	0.0334402
		TCONS_00251907	LINC2940	0	0.105906	-7.77527	0.0335519
		TCONS_00458757	LINC5826	0.0556877	0	7.78143	0.0335785
		ENSCAFT00000059333	ENSCAFT00000059333	0.0634993	0	6.08982	0.0336615
		TCONS_00338557	LINC4011	0	0.044198	-7.70348	0.0336652
		ENSCAFT00000077411	ENSCAFT00000077411	0	0.193499	-7.76581	0.0340171
		TCONS_00348592	LINC4132	0	0.0781933	-7.73594	0.034335
		TCONS_00113860	LINC1368	0	0.156801	-10.264	0.0343438
		ENSCAFT00000086471	ENSCAFT00000086471	0	0.0603133	-7.72901	0.0343772
		TCONS_00464333	LINC5955	0	0.146439	-7.88374	0.034444
		TCONS_00288681	ZNF770-AS2	0.0116553	0.267433	-4.34929	0.0346317
		TCONS_00346513	LINC4114	0	0.0700453	-7.77798	0.0346768
		ENSCAFT00000078318	ENSCAFT00000078318	0.035061	0	7.70439	0.0347801
		TCONS_00427841	NRXN3-AS1	0.0590023	0	10.2136	0.0347848
		TCONS_00298750	LINC3516	0.0353663	0	10.2164	0.0348619
		TCONS_00089713	LINC1048	0.026118	0	10.2289	0.034865
		ENSCAFT00000052444	ENSCAFT00000052444	0.0520387	0	7.72106	0.0349611
		TCONS_00456212	LINC5733	0	0.136595	-10.2293	0.035037
		TCONS_00155708	LINC1854	0	0.233728	-8.10017	0.0351729
		ENSCAFT00000081364	ENSCAFT00000081364	0.086857	0	6.02076	0.0352156
		TCONS_00194477	LINC2268	0.578854	0.021144	4.62019	0.0352544
		TCONS_00280459	LINC3298	0	0.151517	-10.1614	0.0352664
		TCONS_00087357	LINC1012	0.200337	0	7.90471	0.0352967
		TCONS_00482780	LINC6170	0.06872	0	10.1835	0.0353138
		TCONS_00441418	KRT10-AS7	0	0.059894	-10.1558	0.0353392
		TCONS_00460172	LINC5912	0.23028	0	10.1743	0.0355435
		TCONS_00194666	SPRYD7-OT3	0.00990667	0.4777	-6.02605	0.0357583
		TCONS_00154164	MASTL-OT1	0	0.116524	-10.1756	0.0361394
		TCONS_00034980	LINC478	0	0.260113	-10.0961	0.0363533
		ENSCAFT00000066267	ENSCAFT00000066267	0.104124	0	7.6277	0.0363567
		TCONS_00162658	CASZ1-OT2	0.228835	0	10.1432	0.0364325
		ENSCAFT00000091228	ENSCAFT00000091228	0.0818407	0	7.95442	0.0364437
		TCONS_00056327	LINC713	0.00558033	0.239684	-5.35705	0.0368304
		TCONS_00476199	LINC6086	0.120939	0	7.57296	0.0368638
		TCONS_00352227	LINC4175	0.128913	0	10.0931	0.0370715
		ENSCAFT00000092708	ENSCAFT00000092708	0.021523	0	7.5669	0.0371396
		TCONS_00465373	LINC5966	0.164687	0	10.0859	0.0371895
		TCONS_00335916	LINC3973	0	0.132449	-10.0531	0.0372049
		ENSCAFT00000079954	ENSCAFT00000079954	0	0.0574393	-6.01985	0.037311
		TCONS_00449188	LINC5406	0.176213	0	7.67927	0.0374146
		TCONS_00129869	HIPK1-AS2	0	0.254439	-10.0929	0.0375287
		TCONS_00343098	CD244-OT8	0.007324	0.521092	-6.30705	0.0375958
		TCONS_00022141	PLGRKT-OT7	0.15842	0	10.0715	0.0376293
		TCONS_00109645	SMIM19-AS1	0	0.185813	-10.0891	0.0376589
		TCONS_00388024	LINC4543	0.103132	0	10.0782	0.0377171
		TCONS_00255956	PEX26-AS2	0.15337	0	7.77023	0.03815
		TCONS_00033691	LINC452	0.318557	0	7.50468	0.0381591
		ENSCAFT00000084818	ENSCAFT00000084818	0	0.0798703	-7.53452	0.0382092
		ENSCAFT00000057922	ENSCAFT00000057922	0.0486713	0	7.49427	0.0382451
		TCONS_00170754	LINC2022	0	0.0340367	-9.99716	0.0383331
		ENSCAFT00000079209	ENSCAFT00000079209	0.0310543	0	7.49362	0.038369
		TCONS_00314538	LINC3697	0	0.214057	-7.45597	0.0385048
		TCONS_00060782	LINC752	0.057405	0	10.0122	0.0386072
		ENSCAFT00000075898	ENSCAFT00000075898	0.412013	0	7.52271	0.0386752
		TCONS_00167168	LINC1974	0	0.0493207	-10.0418	0.0387098
		TCONS_00207304	LINC2418	0.163855	0	9.99841	0.0388168
		TCONS_00209689	LINC2442	0	0.138631	-9.97895	0.0388194
		TCONS_00449437	LINC5433	0.193817	0	7.56228	0.0388321
		ENSCAFT00000085278	ENSCAFT00000085278	0.0426313	0	7.49349	0.0389896
		ENSCAFT00000068440	ENSCAFT00000068440	0.0281853	0	7.43915	0.039367
		TCONS_00326412	LINC3847	0.00177767	0.141561	-5.66937	0.0393784
		TCONS_00401178	NCF2-AS1	0	0.156249	-9.92774	0.0394738
		ENSCAFT00000080922	ENSCAFT00000080922	0	0.0449207	-7.38156	0.0396469
		TCONS_00012785	LINC173	0.00435633	0.359511	-6.14131	0.0396631
		TCONS_00367562	LINC4341	0.174027	0	9.96213	0.0398156
		TCONS_00311732	FILIP1L-AS2	0.115748	0	9.94188	0.0398835
		TCONS_00098540	ANO4-OT1	0.0223997	0	9.95034	0.0399949
		TCONS_00117952	LINC1396	0	0.216232	-9.90863	0.0400201
		ENSCAFT00000089250	ENSCAFT00000089250	0	0.037494	-7.36437	0.0400266
		ENSCAFT00000064411	ENSCAFT00000064411	0.067551	0	7.36901	0.0400754
		TCONS_00226796	N4BP2L1-OT7	0.0539963	0	9.9201	0.0402184
		ENSCAFT00000083376	ENSCAFT00000083376	0.113334	0	7.43323	0.0402251
		TCONS_00266127	LINC3126	0.055648	0	7.46108	0.0402266
		TCONS_00144403	SCOC-AS2	0	0.0278587	-9.89365	0.0402407
		TCONS_00407211	PPP1R12B-OT4	0.0566003	0	9.95073	0.0403043
		TCONS_00242441	LINC2837	0.175514	0	7.56525	0.0403298
		TCONS_00456129	LINC5730	0.196907	0	9.94669	0.0403759
		TCONS_00174132	LINC2056	0	0.164974	-9.88441	0.0404189
		TCONS_00063418	LINC774	0	0.132401	-9.93806	0.0405173
		TCONS_00207948	PCCB-OT3	0	0.007083	-9.87824	0.0405395
		TCONS_00089292	LINC1044	0	0.130966	-9.87436	0.0406044
		TCONS_00413717	LINC4809	0	0.0672973	-9.86657	0.0407073
		ENSCAFT00000068987	ENSCAFT00000068987	0	0.0440273	-7.38924	0.0407336
		TCONS_00227329	LINC2657	0	0.096873	-9.85481	0.0409062
		TCONS_00161387	LINC1902	0	0.0586207	-7.41127	0.0409834
		TCONS_00208127	ESYT3-OT1	0.210649	0	6.18878	0.0413696
		TCONS_00271037	LINC3201	0	0.0633143	-7.88583	0.0415762
		TCONS_00068452	FAM83B-AS1	0	0.108346	-9.88548	0.04165
		TCONS_00347111	LINC4121	0	0.156502	-7.37115	0.0416705
		TCONS_00116824	LINC1386	0	0.0943073	-7.2875	0.041752
		ENSCAFT00000080993	ENSCAFT00000080993	0.057252	0	7.29885	0.0420921
		TCONS_00291774	LINC3432	0	0.0853947	-7.33846	0.0422072
		TCONS_00239796	LINC2803	0.121574	0	9.84609	0.0422111
		TCONS_00418322	LINC4860	0.258123	0	8.36989	0.0422845
		TCONS_00134964	LINC1586	0	0.0829293	-7.34196	0.0424136
		TCONS_00041889	SPRED2-OT2	0.0991607	0	9.79804	0.0425139
		TCONS_00098069	LINC1163	0	0.153824	-9.77384	0.0425596
		TCONS_00374746	PTS-OT1	0	0.145277	-9.77384	0.0425618
		TCONS_00076908	LINC907	0.0380677	0	7.28952	0.0426704
		ENSCAFT00000058306	ENSCAFT00000058306	0.0599043	0	7.27845	0.0429619
		ENSCAFT00000087822	ENSCAFT00000087822	0	0.0299713	-7.28289	0.0429633
		TCONS_00373542	LINC4416	0	0.150494	-7.52138	0.0430968
		TCONS_00413633	CLUL1-AS2	0.230158	0	9.76969	0.0435216
		TCONS_00050535	LINC658	0.145932	0	7.34084	0.0436938
		ENSCAFT00000053063	ENSCAFT00000053063	0	0.0672287	-7.39496	0.0437029
		ENSCAFT00000087599	FGF13-204	0.00441533	0	9.74535	0.0437835
		TCONS_00026638	LINC350	0	0.465209	-9.7742	0.0439508
		TCONS_00300432	LINC3535	0	0.234383	-7.57559	0.0440732
		TCONS_00465963	LINC5972	0.0941707	0	9.73802	0.0441719
		TCONS_00362846	LINC4299	0	0.099456	-7.14438	0.0441864
		TCONS_00415799	LINC4828	0.145051	0	9.75192	0.0442365
		ENSCAFT00000079012	ENSCAFT00000079012	0	0.0757207	-7.38542	0.0442887
		TCONS_00388671	PLPPR5-OT1	0.266346	3.96667e-05	8.69205	0.0443256
		ENSCAFT00000086952	ENSCAFT00000086952	0.0458703	0	5.76891	0.0443618
		TCONS_00169483	KPNA6-OT1	0.206553	0.0116093	4.04641	0.0446146
		TCONS_00166569	LINC1972	0.0709657	0	5.98817	0.0446717
		TCONS_00428667	PRIMA1-OT3	0	0.09053	-9.66024	0.0449004
		TCONS_00453835	LINC5639	0.12907	0	9.71437	0.0450088
		TCONS_00287355	ARAP2-AS1	0	0.10834	-9.72018	0.0451274
		TCONS_00060645	LINC744	0.130431	0.00147467	6.01419	0.0452731
		TCONS_00456717	LINC5753	0.582404	0	7.16023	0.0453429
		TCONS_00016465	LINC248	0	0.153221	-9.70509	0.0454356
		ENSCAFT00000061273	ENSCAFT00000061273	0.179729	0	7.19435	0.0455617
		TCONS_00367367	LINC4338	0.141103	0	9.6725	0.0455739
		TCONS_00447883	LINC5268	0	0.163123	-8.43329	0.046038
		ENSCAFT00000072862	ENSCAFT00000072862	0.216309	0	5.79652	0.0460607
		ENSCAFT00000091428	ENSCAFT00000091428	0.031162	0	7.24623	0.0463376
		TCONS_00250870	PDE1B-OT1	0.0394583	0	7.28505	0.0464269
		TCONS_00299794	KCNJ6-AS1	0	0.0251217	-9.65361	0.0465619
		TCONS_00219630	LINC2555	0.0225233	0	7.11617	0.0465624
		TCONS_00028325	LINC370	0.273858	0.00213967	6.66215	0.047061
		TCONS_00399476	LINC4664	0.453333	0.0102103	5.29453	0.0471468
		TCONS_00204531	IRS2-OT1	0.755678	0.00193867	8.22264	0.0473085
		TCONS_00440663	LINC5144	0	0.262274	-7.83819	0.0473538
		TCONS_00291720	LINC3429	0.0650227	2.06667e-05	5.47342	0.0474607
		TCONS_00136690	KMT5B-OT1	0	0.202388	-9.55163	0.0477485
		ENSCAFT00000057248	ENSCAFT00000057248	0	0.388835	-6.00526	0.0478739
		TCONS_00060649	LINC746	0	0.0274627	-9.60566	0.0478763
		TCONS_00315598	LINC3716	0.0878757	0	9.59028	0.0480096
		TCONS_00418427	LINC4861	0	0.0408257	-9.53429	0.0481507
		TCONS_00452038	LINC5529	0.188232	0	9.57988	0.0482845
		TCONS_00277930	LINC3272	0	0.043162	-7.03563	0.0484502
		TCONS_00107718	CASP2-AS2	0	0.00586067	-7.07133	0.0484583
		TCONS_00262427	LINC3062	0	0.142417	-9.51529	0.048475
		TCONS_00252580	LINC2955	0.0771273	0	9.55277	0.0486165
		TCONS_00480091	LINC6123	0.109053	0	9.53696	0.0487561
		TCONS_00270855	LINC3200	0.16444	0	9.53218	0.0488769
		ENSCAFT00000058640	ENSCAFT00000058640	0.294072	0.002188	6.64149	0.0488824
		TCONS_00167906	LINC1994	0	0.119743	-9.4941	0.0489542
		TCONS_00459018	LINC5846	0.283955	0	9.53708	0.0489642
		TCONS_00447164	LINC5226	0	0.123274	-9.48935	0.049046
		TCONS_00288690	LINC3399	0	0.036267	-9.48876	0.0490974
		TCONS_00211771	LINC2460	0.042182	0	9.5159	0.0493754
		TCONS_00365572	LINC4324	0.126609	0	6.98225	0.0493793
		ENSCAFT00000051800	ENSCAFT00000051800	0.296955	0	9.51055	0.04948
		ENSCAFT00000093465	ENSCAFT00000093465	0.042453	0	6.98575	0.0495275
		TCONS_00447746	LINC5247	0	0.150453	-9.45626	0.0496133
		ENSCAFT00000062076	ENSCAFT00000062076	0	0.0253197	-7.12773	0.0499946
	At 96 hpi	TCONS_00044955	LINC607	1.07986	0	14.2532	9.75923e-07
		TCONS_00387521	LUC7L-OT2	40.949	0	19.7427	1.17163e-06
		TCONS_00244427	ADORA2A-AS1	0.517219	0	13.4684	2.58314e-06
		TCONS_00032109	CAMKMT-OT4	0	0.346962	-13.4876	2.76706e-06
		TCONS_00104623	LINC1244	0.328344	0	13.1973	7.25489e-06
		TCONS_00094092	CADPS2-OT1	0	0.342408	-12.9439	8.52848e-06
		TCONS_00144402	SCOC-AS1	0.253964	0	12.8279	1.1258e-05
		TCONS_00457343	LINC5777	1.13411	0	12.6998	1.59344e-05
		TCONS_00405417	TMEM241-OT3	0	0.123127	-12.6154	1.66809e-05
		TCONS_00029458	LINC388	0.308991	0	12.3974	3.21222e-05
		TCONS_00378409	FGGY-OT1	0.346534	0	13.0529	3.36395e-05
		TCONS_00238812	PITPNB-AS1	0	0.19308	-12.2897	4.30249e-05
		TCONS_00092732	JAZF1-OT1	0.551234	0	15.1097	6.57682e-05
		TCONS_00280034	TMEM232-AS2	0.219762	0	11.9474	7.62601e-05
		TCONS_00194640	SPRYD7-OT2	0	0.154006	-12.2736	8.79638e-05
		TCONS_00383243	LINC4503	0.296197	0	12.01	8.8131e-05
		TCONS_00096275	TTC5-AS1	0	2098.81	-25.9149	9.33928e-05
		TCONS_00153058	LINC1825	0	0.193279	-11.7532	9.65728e-05
		TCONS_00005492	PLN-OT1	0	0.807476	-11.6234	0.000117409
		TCONS_00209707	KCNAB1-OT2	0.427881	0	12.092	0.000144138
		TCONS_00332354	PDE11A-AS1	0	0.119026	-11.6422	0.000144618
		TCONS_00298155	LINC3502	0.252238	0	14.4691	0.00014569
		TCONS_00438804	C9H17orf99-OT1	0	0.659499	-11.7205	0.000151018
		TCONS_00476261	LINC6091	0.477879	0	14.3217	0.000153592
		TCONS_00168019	SLC30A5-AS1	0.210702	0	11.7144	0.000155403
		TCONS_00211905	UBE2E2-OT1	0.925973	0.000123333	11.1761	0.000176194
		TCONS_00250691	LINC2924	0.781016	0	14.1028	0.000199223
		TCONS_00151828	LINC1809	0.262502	0	11.541	0.000209499
		TCONS_00041133	LINC547	0	0.137166	-13.931	0.000241768
		TCONS_00344743	LINC4088	0	0.170784	-11.221	0.000301135
		TCONS_00042444	FIGLA-OT2	0	0.242683	-11.047	0.000309881
		TCONS_00343097	CD244-OT6	0	0.646726	-13.5501	0.000337435
		TCONS_00202335	LINC2371	0	0.170891	-13.5044	0.00041279
		TCONS_00191418	LINC2236	0	1.71388	-14.284	0.000433515
		TCONS_00255833	LINC2992	0	0.50955	-10.7437	0.000439098
		TCONS_00391898	NYAP1-OT1	0	1.98217	-13.2771	0.000442767
		TCONS_00429442	LINC4995	0	0.186926	-11.2811	0.000445313
		TCONS_00338674	DLGAP2-OT2	0.1612	0	13.3122	0.000473092
		TCONS_00477512	LINC6099	0.155761	0	10.7912	0.000518711
		TCONS_00391159	RABGEF1-AS1	0	0.273045	-13.2222	0.000530957
		TCONS_00136067	TP53I11-OT1	0	0.136209	-12.9576	0.000657809
		TCONS_00480093	LINC6126	0.213585	0	10.4455	0.000693629
		TCONS_00343095	CD244-OT7	0	0.399878	-12.8642	0.000695636
		TCONS_00305000	ARHGAP24-OT3	0.216846	0	12.8905	0.000742168
		TCONS_00216852	PCNA-OT1	0	0.18672	-12.7134	0.000847792
		TCONS_00404193	SLC14A1-AS1	0	0.217565	-10.3056	0.000870882
		TCONS_00015510	LINC222	0.0957867	0	10.4832	0.000927204
		TCONS_00352226	LINC4174	0	0.107591	-10.2263	0.000950151
		TCONS_00036389	PPP6R2-OT2	0.702631	0	12.5341	0.00098852
		TCONS_00439681	LINC5122	0.021557	0	10.1669	0.0009919
		TCONS_00099384	LINC1180	0	0.1671	-10.1608	0.00103333
		TCONS_00160487	ZBTB8A-AS2	0	0.279266	-10.2476	0.00106181
		TCONS_00413169	LINC4802	0	0.089718	-10.0437	0.00119227
		TCONS_00352160	LINC4167	0	0.089863	-12.8768	0.00120346
		TCONS_00453139	LINC5572	0.0922823	0	12.3392	0.00122849
		TCONS_00164882	LINC1960	0	0.896059	-12.3633	0.00127112
		TCONS_00271949	SLC25A46-AS2	1.29784	0.003058	8.21939	0.00128139
		TCONS_00399026	LINC4650	0	0.151932	-12.2885	0.00131074
		TCONS_00457465	LINC5778	0.27844	0	10.0818	0.00132324
		TCONS_00310983	LINC3656	0	0.183411	-10.087	0.00136725
		TCONS_00482778	LINC6169	0	0.256439	-12.3523	0.00142292
		TCONS_00384599	COX6A2-OT2	0.573685	0.00487967	6.61782	0.00151841
		TCONS_00073835	LINC882	0.163757	0	12.1747	0.00160721
		TCONS_00188174	FAM160A2-AS1	0.204595	0	9.65012	0.00190502
		TCONS_00399028	LINC4651	0.136149	0	11.8494	0.00196201
		TCONS_00079133	LINC929	0	0.246086	-9.44947	0.00207619
		TCONS_00017284	STXBP5-AS1	0.17901	0	11.9002	0.00211194
		TCONS_00036323	LINC492	0	0.488314	-11.9051	0.00217934
		TCONS_00001189	LINC15	0.0970983	0	9.41178	0.00224298
		TCONS_00068630	KHDRBS2-OT1	0.199466	0	12.2171	0.00225811
		TCONS_00442875	RAD51C-AS2	0.44978	0	9.34821	0.00231316
		TCONS_00452099	LINC5533	0.142924	0	11.7622	0.0023138
		TCONS_00278434	TBC1D1-AS1	0.0981877	0	11.6331	0.00239505
		TCONS_00459406	LINC5863	0.528003	0	9.34676	0.00247845
		TCONS_00271794	LINC3213	0	0.156314	-9.35637	0.00247974
		TCONS_00131363	SLC16A1-AS6	0	0.138398	-11.5765	0.00248081
		TCONS_00148046	LINC1766	0.142088	0	11.6111	0.00248358
		TCONS_00391255	AUTS2-OT2	0.868582	0.000402333	10.2241	0.00252907
		TCONS_00348117	MCU-OT1	0	0.546102	-14.336	0.0026551
		TCONS_00052426	LINC686	0.001282	0.119534	-6.63749	0.00265757
		TCONS_00461694	LINC5940	0	0.0619487	-9.35266	0.00268217
		TCONS_00140223	LINC1654	0	0.921607	-11.6057	0.00280646
		TCONS_00375020	LINC4425	0	0.174817	-9.4165	0.0028134
		TCONS_00343083	CD244-OT3	0	0.187176	-11.8149	0.0028489
		TCONS_00178350	ARRDC5-OT1	0.164674	0	9.13739	0.00285447
		TCONS_00417406	LINC4850	0	0.204872	-14.1796	0.0029523
		TCONS_00064843	LINC789	0	0.183283	-11.5605	0.00296171
		TCONS_00065412	LINC807	0.129464	0.000389667	7.79584	0.00300047
		TCONS_00144403	SCOC-AS2	0.079484	0	11.3581	0.00309833
		TCONS_00082336	LINC957	0	0.216969	-9.24917	0.00315111
		TCONS_00000706	LINC8	0.198004	0	11.8845	0.00315829
		TCONS_00205799	CX3CR1-AS1	0.136576	0	11.3579	0.0031679
		TCONS_00219654	BCAS1-AS1	0.394541	0.000992333	7.72514	0.00330474
		TCONS_00174822	FHIT-OT4	0.398405	0	13.9775	0.00332392
		TCONS_00102907	SYT1-AS2	0	0.150828	-13.9029	0.00337906
		TCONS_00170754	LINC2022	0	0.0817813	-11.4499	0.00338114
		TCONS_00448908	LINC5365	0.295038	0	9.19963	0.00338629
		TCONS_00345381	CD84-AS5	0	0.185596	-11.2448	0.0034263
		TCONS_00356433	VSIR-OT3	0.000199667	0.998366	-9.81575	0.00351144
		TCONS_00482774	LINC6166	0	0.0645597	-11.1723	0.00357344
		TCONS_00424426	LINC4939	0	0.163681	-11.1816	0.00361642
		TCONS_00176276	LINC2073	0	0.350279	-11.1526	0.0036595
		TCONS_00188466	AKIP1-OT3	0.202986	0	11.1619	0.00369838
		TCONS_00059646	NFYA-OT1	0.363185	0	13.8114	0.0037276
		TCONS_00126977	RBKS-OT2	0.087723	0	13.8107	0.0037284
		TCONS_00131347	SLC16A1-AS2	0	0.059321	-11.0754	0.0039503
		TCONS_00108497	AGBL3-AS1	0.00013	0.350575	-9.96077	0.00395904
		TCONS_00150340	TNIP3-AS1	0.180811	0	9.18839	0.00396961
		TCONS_00002791	FAM133B-OT1	0	1.73528	-13.6262	0.0039702
		TCONS_00277651	CC2D2A-AS1	0	0.184809	-11.0753	0.00397332
		TCONS_00453192	LINC5579	0.406487	0.00153533	7.49853	0.00398569
		TCONS_00161612	LUZP1-OT1	0.333208	0	13.6625	0.0040539
		TCONS_00209161	MINDY4B-AS1	0.077177	0	11.1035	0.00421441
		TCONS_00299794	KCNJ6-AS1	0.0840513	0	11	0.00422492
		TCONS_00250702	LINC2925	0.187741	0	11.3266	0.00423639
		TCONS_00035830	LINC483	0.283805	0	11.0001	0.00426962
		TCONS_00473442	LINC6066	0.058211	0	10.9606	0.00436753
		TCONS_00039589	C2orf92-OT1	0	0.0579943	-11.1576	0.00441869
		TCONS_00226660	LINC2650	0.000405333	0.0791133	-7.02883	0.00447194
		TCONS_00211771	LINC2460	0.126265	0	11.1367	0.00449715
		TCONS_00231996	SERTM1-OT3	0.239571	0	11.0446	0.00453669
		TCONS_00124253	SLC16A1-OT1	0	0.344615	-13.424	0.00458055
		ENSCAFT00000047886	ENSCAFT00000047886	12.2466	0	12.2233	0.0046297
		TCONS_00235442	GPR55-OT1	0	0.18807	-10.9	0.00465237
		TCONS_00384455	SUN1-AS4	0	0.319138	-10.8122	0.00473665
		TCONS_00357075	LINC4223	0.196973	0	8.73643	0.00478067
		TCONS_00059080	NUDT3-AS1	0	1.47531	-13.3431	0.00481987
		TCONS_00310702	ANK2-AS2	0	0.261603	-8.83806	0.00487947
		TCONS_00456526	LINC5746	0	1.00622	-13.3102	0.00488874
		TCONS_00187529	LINC2201	0.526651	0	13.3521	0.0048917
		TCONS_00465665	LINC5967	0.14398	0	8.52906	0.00493961
		TCONS_00451863	LINC5526	0	0.132782	-13.2778	0.00501129
		TCONS_00161780	LINC1909	0.183053	0	8.48102	0.00501578
		TCONS_00146677	GLI2-AS1	0	0.113636	-8.46681	0.00506956
		TCONS_00178900	REEP6-AS5	0.286487	0	10.9291	0.00512514
		TCONS_00338898	STAT4-OT2	0	0.182225	-13.2484	0.00514227
		ENSCAFT00000026482	DRD1-203	0.273464	0	8.42308	0.00520599
		TCONS_00471551	LINC6050	0.337251	0	10.7749	0.00540474
		TCONS_00345683	IFIT1-OT1	0	0.314351	-13.1569	0.00543332
		TCONS_00415258	TRAV24-OT1	0	0.133754	-10.6815	0.00544138
		TCONS_00133161	KMT2E-AS1	0.642869	0	13.1786	0.00548851
		TCONS_00316875	LINC3740	0	0.0892147	-13.1304	0.00558872
		TCONS_00465373	LINC5966	0	0.201399	-10.6885	0.00562851
		TCONS_00192086	UCP3-AS3	0	0.172672	-10.6671	0.00564009
		TCONS_00005602	LINC69	0.136265	0	10.7523	0.00564023
		TCONS_00307531	SYNPO2-OT4	0.337082	0	13.1193	0.00573281
		TCONS_00078737	LINC922	0	0.117752	-8.73436	0.00579149
		TCONS_00474191	DMD-OT1	0.047723	0	10.6693	0.00584219
		TCONS_00249554	LINC2913	0.191883	0	8.3243	0.00587414
		TCONS_00458911	LINC5836	0.102977	0	8.23356	0.0059406
		TCONS_00072750	LINC877	0	0.0625583	-10.6762	0.00597331
		TCONS_00033004	LINC434	0	0.290796	-8.42339	0.00599586
		TCONS_00219629	LINC2554	0	0.128351	-9.63281	0.00622321
		TCONS_00078893	LINC926	0.191336	0	8.42693	0.00638047
		TCONS_00338752	LINC4017	0	0.40283	-7.98675	0.00641339
		TCONS_00391620	RHBDD2-AS2	0	0.243044	-8.10875	0.00646047
		TCONS_00204826	CHAMP1-OT1	0	0.087612	-10.9944	0.00649746
		TCONS_00086824	LINC998	0	0.0550447	-10.4702	0.00654255
		TCONS_00086451	LINC994	0.080561	0	10.5053	0.00654582
		TCONS_00327772	LINC3869	0.426518	0	10.5104	0.00659649
		TCONS_00224618	NFATC2-OT1	0.888671	0	12.847	0.00671868
		TCONS_00094820	LINC1130	0	0.0465063	-10.5079	0.00674543
		TCONS_00054492	LINC699	0.270996	0.00195167	6.58121	0.00675252
		TCONS_00102818	LINC1216	0.0975033	0	10.4459	0.0067731
		TCONS_00111781	CDKN2AIP-AS1	0.129003	0	10.5185	0.00679068
		TCONS_00405475	LINC4715	0.225819	0	8.40216	0.00679413
		TCONS_00420572	TMEM63C-OT1	0	0.0993663	-10.4261	0.00692471
		ENSCAFT00000072398	ENSCAFT00000072398	0.100964	0	8.21301	0.00694102
		TCONS_00383238	TRIM56-AS2	0	0.134139	-8.16263	0.0069788
		ENSCAFT00000087518	ENSCAFT00000087518	0.18633	0	10.5622	0.00718591
		TCONS_00007073	SLC28A3-OT1	0	0.115039	-12.669	0.0072869
		TCONS_00054940	LINC704	0.078253	0	12.6872	0.00732659
		TCONS_00408594	LINC4751	0	0.383532	-7.99795	0.00736958
		TCONS_00294201	LINC3465	0.156143	0	10.4817	0.00741945
		TCONS_00124269	SLC16A1-OT4	0.418725	0	10.9047	0.00744669
		TCONS_00247095	YAF2-OT1	0.178783	0.000116333	9.74099	0.00748317
		TCONS_00320078	RTP4-OT1	0.179907	0	12.6593	0.00749242
		TCONS_00477594	LINC6100	0.359811	0	10.3145	0.00757346
		TCONS_00269176	LINC3165	0.356163	0	10.6486	0.00758504
		TCONS_00142591	LINC1693	0	0.162958	-8.31429	0.00765247
		TCONS_00058341	ATAT1-OT1	0.523459	0	10.3076	0.00765421
		TCONS_00287355	ARAP2-AS1	0.216811	0	10.3508	0.00765454
		TCONS_00070869	LINC854	0.218381	0	10.4809	0.00767081
		TCONS_00419621	LINC4877	0	0.22097	-10.2962	0.00771295
		TCONS_00396852	LINC4630	0.214156	0	10.7217	0.00776825
		ENSCAFT00000009756	SLC23A2-203	0.167164	0	12.6043	0.00782954
		TCONS_00326866	LINC3855	0.105002	0	7.87344	0.00786093
		TCONS_00039572	VWA3B-OT1	0	0.093889	-7.8073	0.00789828
		TCONS_00209814	PTX3-OT1	0.115584	0	10.3141	0.00810501
		TCONS_00470238	LINC6033	0	0.154875	-12.5217	0.00813044
		ENSCAFT00000078415	ENSCAFT00000078415	0.738661	0	10.2495	0.00815941
		TCONS_00448288	LINC5299	0.706102	0	10.2584	0.00829126
		TCONS_00215167	SLC33A1-OT2	0.667704	0	12.4991	0.00845188
		TCONS_00044861	CDC42SE2-OT1	0	0.0973927	-12.4294	0.00852034
		TCONS_00451507	LINC5519	0.208181	0	10.3634	0.00852799
		TCONS_00158751	LINC1884	0	0.0259587	-10.177	0.00852968
		TCONS_00404694	GALNT1-AS3	0	0.106636	-12.4579	0.00856627
		TCONS_00000155	ATP9B-AS1	0.127697	0	10.1507	0.00859438
		TCONS_00221717	SLX4IP-OT3	0.465468	0.024715	3.99183	0.00874582
		TCONS_00465987	LINC5973	0.0725067	0	10.1052	0.00889961
		TCONS_00461700	LINC5941	0	0.155826	-10.0792	0.00892462
		TCONS_00174820	FHIT-OT2	0.0916007	0	10.361	0.00905135
		TCONS_00429246	DEGS2-OT7	0.119616	0	10.0875	0.00905184
		TCONS_00196525	LINC2298	0	0.101239	-12.3622	0.00905319
		TCONS_00265507	NKAIN3-OT2	4.41714	0.0543897	5.95599	0.00907236
		TCONS_00114092	GIMAP4-AS3	0	0.225274	-10.0944	0.00912781
		TCONS_00147853	LINC1760	0	0.211204	-10.0456	0.00914464
		TCONS_00429736	LINC5002	0	0.237631	-10.0867	0.00916074
		TCONS_00460108	LINC5910	0	0.097968	-10.0502	0.00916488
		TCONS_00044862	CDC42SE2-OT2	0	0.0906213	-12.3252	0.00916771
		TCONS_00416083	AP4S1-OT1	0.214093	0	12.3698	0.00920291
		TCONS_00479541	LINC6116	0.206356	0	10.0473	0.00926832
		TCONS_00466962	MORF4L2-AS2	0	0.16879	-10.0067	0.00932784
		TCONS_00017909	LINC264	0	0.0755607	-10.0036	0.00939789
		TCONS_00155708	LINC1854	0	0.157695	-7.55225	0.00944672
		TCONS_00164006	LINC1939	0	0.108134	-12.3012	0.00948993
		TCONS_00361102	CCDC152-OT2	0	1.30011	-12.2442	0.0096134
		TCONS_00004606	LINC54	0.409004	0	12.3042	0.00968699
		TCONS_00226626	LINC2646	0.0646527	0	12.302	0.00969634
		TCONS_00115728	TEX15-AS1	0	0.154473	-9.9609	0.00971273
		TCONS_00459834	LINC5898	0.25834	0	7.35088	0.00978008
		TCONS_00286501	LINC3371	0	0.0624663	-9.95593	0.00991707
		TCONS_00297982	RBM11-OT1	0.435227	0	9.99336	0.0101085
		TCONS_00282061	LINC3318	0.0856457	0	9.93144	0.0102123
		TCONS_00250968	HOXC4-OT2	0	0.139747	-10.0111	0.010468
		TCONS_00181053	ADAMTS9-AS4	0.040135	0	12.1492	0.0104925
		TCONS_00219656	BCAS1-AS3	0	0.151121	-9.85185	0.0105102
		ENSCAFT00000084957	ENSCAFT00000084957	0.113784	0	9.99731	0.0105572
		TCONS_00128533	LINC1508	0.309271	0	9.86739	0.0105659
		TCONS_00199955	LINC2347	0.213655	0	10.0811	0.0106098
		TCONS_00481756	CD40LG-AS2	0.310627	1.33333e-06	8.99913	0.0106674
		ENSCAFT00000075406	ENSCAFT00000075406	0.0837853	0	7.30915	0.0107034
		TCONS_00318072	FAM43A-OT2	0	0.802817	-10.2161	0.0108192
		TCONS_00418297	MAPK1IP1L-OT2	0	0.493543	-9.80913	0.010908
		TCONS_00262894	TRUB1-AS1	0.205521	0	12.0735	0.0109303
		TCONS_00482783	LINC6176	0	0.0471153	-9.81437	0.0109404
		TCONS_00036329	LINC495	0.247954	0	9.79548	0.0110254
		TCONS_00380689	LINC4482	0.192182	0	7.88426	0.0110898
		TCONS_00155659	LINC1850	0.130648	0	9.78174	0.011177
		TCONS_00334915	LINC3959	0.000486333	0.159411	-6.71188	0.0112594
		TCONS_00466913	LINC5975	0.152393	0	7.16235	0.0115312
		ENSCAFT00000064010	ENSCAFT00000064010	0.185107	0	9.94091	0.011559
		TCONS_00074482	NSMCE2-OT3	0	0.137982	-11.9602	0.011582
		ENSCAFT00000065667	ENSCAFT00000065667	0.218616	0	7.22269	0.0116192
		TCONS_00073310	LINC881	0	0.22185	-7.34484	0.0116803
		ENSCAFT00000051490	ENSCAFT00000051490	0.05311	0	7.18398	0.0116806
		TCONS_00473373	LINC6065	0.06708	0	11.9701	0.0117251
		ENSCAFT00000055332	ENSCAFT00000055332	0	0.036939	-7.3391	0.0117286
		TCONS_00247671	LINC2885	0	0.189435	-9.88725	0.0118645
		TCONS_00039745	LINC536	0	0.0715283	-9.6981	0.0119954
		TCONS_00440335	LINC5137	0.821472	0	11.9229	0.01206
		ENSCAFT00000081879	ENSCAFT00000081879	0.344081	0	7.17105	0.0120868
		TCONS_00098466	ANKS1B-AS2	0	0.106361	-9.68002	0.0121153
		TCONS_00278022	LINC3273	0.104467	0	9.66649	0.0121399
		ENSCAFT00000080882	ENSCAFT00000080882	0.428665	0	7.12331	0.012151
		ENSCAFT00000063658	ENSCAFT00000063658	0	0.086026	-9.6894	0.0121553
		TCONS_00033288	LINC439	0.240366	0.00224433	6.38916	0.0121558
		ENSCAFT00000057594	ENSCAFT00000057594	0.124087	0	9.75718	0.0121578
		TCONS_00142709	LINC1694	0	0.259076	-9.70359	0.0122958
		ENSCAFT00000059607	ENSCAFT00000059607	0.056704	0	7.0858	0.0123393
		TCONS_00482623	LINC6164	0	0.108799	-11.8553	0.0123496
		TCONS_00245805	ATG101-AS3	0	0.40242	-9.82252	0.0124806
		TCONS_00087069	LINC1008	0.0673817	0	9.57786	0.0127632
		ENSCAFT00000060506	ENSCAFT00000060506	0.122619	0	7.36974	0.0127866
		TCONS_00127603	RMDN2-AS1	0	0.207798	-9.59732	0.0128964
		TCONS_00187159	LINC2193	0	0.125125	-9.53418	0.0129623
		TCONS_00363295	PRDM10-OT1	0.131201	0	11.7832	0.0130899
		TCONS_00015891	LINC225	0.809874	0	11.7854	0.0130916
		TCONS_00139427	LINC1649	0	0.154212	-7.26761	0.0131107
		TCONS_00244420	LINC2850	0	0.0772447	-7.12954	0.013156
		TCONS_00033281	LINC436	0	0.091613	-10.2972	0.0131604
		TCONS_00200757	ENOX1-AS2	0.0869327	0	9.49465	0.0134749
		TCONS_00474007	LINC6069	0.072713	0	9.53064	0.0135289
		TCONS_00440024	LINC5128	0	0.162644	-6.96877	0.0135556
		TCONS_00318044	ACAP2-AS1	0	0.180656	-11.6724	0.0135568
		TCONS_00283048	POLK-OT2	0.511079	0	11.7322	0.0136118
		TCONS_00341883	LINC4065	0.0811757	0	9.48104	0.0136299
		TCONS_00457159	LINC5774	0.123073	0	7.17196	0.0137252
		TCONS_00373509	LINC4414	0.284134	0	11.7031	0.0137862
		TCONS_00390643	LINC4569	0.0649913	0	11.6979	0.0138394
		ENSCAFT00000086725	ENSCAFT00000086725	0	0.068758	-6.98886	0.0138512
		TCONS_00458112	LINC5808	0	0.08057	-6.98886	0.0138564
		TCONS_00180862	EOGT-AS1	0	0.0977517	-7.08443	0.0139414
		TCONS_00461129	S100G-OT1	0.197178	0	11.6795	0.0140013
		TCONS_00086834	LINC1002	0	0.071535	-9.45634	0.0140448
		TCONS_00378634	LINC4464	0.11831	0	11.6639	0.0141626
		TCONS_00041605	LINC558	0.183908	0	9.4178	0.0141986
		TCONS_00369728	DPEP1-AS1	0	0.086417	-9.56482	0.0142289
		TCONS_00191419	LINC2237	0	0.246273	-11.6013	0.0144663
		TCONS_00101798	PDZK1IP1-AS1	0.00141833	0.263565	-6.89644	0.0144691
		TCONS_00412046	LINC4791	0	0.16993	-10.1663	0.0145571
		TCONS_00142315	SHANK2-AS1	0	0.112599	-11.5612	0.0147139
		TCONS_00065159	FYN-AS1	0	0.158062	-9.35729	0.0147767
		TCONS_00065167	FYN-AS9	0	0.091071	-8.84691	0.0147844
		TCONS_00231520	LINC2708	0.181389	0	9.59357	0.0148387
		TCONS_00290232	LINC3414	0	0.187141	-9.34215	0.0148639
		TCONS_00123698	LINC1448	0.134901	0	9.34557	0.0150521
		ENSCAFT00000090472	ENSCAFT00000090472	0.066259	0	6.88357	0.0151667
		TCONS_00233108	SKA3-AS1	0.160089	0	6.83919	0.0153205
		TCONS_00099264	MAB21L2-OT1	0	0.0211923	-11.4925	0.0154658
		TCONS_00032827	CHAC2-OT3	0	0.177512	-11.4483	0.0155309
		TCONS_00357228	LINC4226	0.0434163	0	9.28751	0.015542
		TCONS_00361898	NPR3-OT1	0	0.12506	-9.4463	0.0156169
		TCONS_00041966	ETAA1-AS1	0.0308477	0	9.28896	0.0156603
		TCONS_00376847	TMEM220-OT1	0.202831	0	9.31455	0.0156691
		TCONS_00266385	LINC3131	0	0.134222	-11.4289	0.0156699
		TCONS_00164871	LINC1952	0	0.111736	-11.464	0.015736
		TCONS_00305929	LINC3583	0.206506	0	11.4865	0.015804
		TCONS_00313031	BTLA-AS2	0.0798067	0	9.32916	0.0159191
		TCONS_00025391	LINC337	0	0.143629	-9.43595	0.0161166
		TCONS_00092533	LINC1074	0	0.0748993	-9.21864	0.016137
		TCONS_00262433	LINC3067	0	0.149339	-9.19173	0.0161956
		TCONS_00368455	LINC4360	0	0.257946	-11.372	0.0163103
		TCONS_00388597	FRRS1-OT3	0.102523	0	9.22374	0.0164896
		TCONS_00459333	LINC5861	0.209846	0	9.30598	0.0165732
		TCONS_00308063	LINC3620	0	0.19093	-9.19803	0.016615
		TCONS_00060450	PLA2G7-AS1	0	0.144339	-7.02563	0.0167218
		TCONS_00467947	LINC5983	0	0.127519	-9.15303	0.0168144
		TCONS_00295788	LINC3474	0	0.114123	-7.45197	0.0169198
		TCONS_00361103	CCDC152-OT1	0	0.667262	-11.2821	0.0172268
		TCONS_00164880	LINC1958	0.151586	0	10.3548	0.0174263
		TCONS_00203977	UBAC2-AS1	0.119065	0	9.17046	0.0174276
		TCONS_00113288	LINC1358	0	0.228995	-9.11268	0.0174819
		TCONS_00195783	LINC2293	0	0.0863397	-9.46324	0.017884
		TCONS_00456288	LINC5735	0	0.157086	-11.201	0.017999
		TCONS_00390610	LINC4568	0	0.0484203	-11.1994	0.0180095
		TCONS_00247760	LINC2886	0.055474	0	9.11606	0.0180343
		TCONS_00312182	LINC3672	0.121473	0	11.262	0.0181174
		TCONS_00431543	LINC5033	0.253163	0	9.02996	0.018446
		TCONS_00265735	LINC3119	0	0.267115	-11.1797	0.018517
		TCONS_00011811	LINC141	0	0.249218	-11.1693	0.0186709
		TCONS_00456224	LINC5734	0.224937	0	9.16603	0.0186814
		TCONS_00170529	LINC2019	0.001176	0.166269	-6.17831	0.0188201
		TCONS_00231597	LINC2709	0.261496	0.006939	4.96619	0.0189069
		TCONS_00256428	LINC3004	0	0.170616	-8.9876	0.0189365
		TCONS_00193342	RRAS2-OT1	0.212631	0.00155533	6.0019	0.0190783
		TCONS_00050352	LINC656	0	0.220685	-11.1175	0.0192263
		TCONS_00453549	LINC5598	0.033974	0	8.94818	0.0193309
		TCONS_00393620	LINC4589	0	0.239308	-7.97033	0.0193646
		ENSCAFT00000085048	ENSCAFT00000085048	0.354544	0	8.91293	0.0194984
		TCONS_00352649	LINC4182	0	0.180969	-8.88571	0.0197287
		TCONS_00228618	LINC2672	0	0.0769043	-8.88652	0.0197356
		TCONS_00133715	LINC1562	0	0.18746	-11.0367	0.0198959
		TCONS_00340778	LINC4042	0.0696973	0	8.86806	0.019929
		TCONS_00471550	LINC6051	0.176981	0	9.78841	0.0199454
		TCONS_00476932	LINC6094	0.177579	0	11.0827	0.0199674
		ENSCAFT00000092458	ENSCAFT00000092458	0.0276573	0	6.50658	0.0200521
		TCONS_00248533	PYROXD1-AS2	0	0.175251	-10.052	0.0201804
		TCONS_00388266	LINC4549	0	0.126793	-10.9883	0.0202987
		ENSCAFT00000093090	ENSCAFT00000093090	0	0.0315287	-8.93277	0.0203282
		ENSCAFT00000079095	ENSCAFT00000079095	0.0964393	0	8.84109	0.0206399
		TCONS_00336081	LINC3983	0.288064	0	8.82928	0.0206506
		TCONS_00482787	LINC6177	0.000758333	0.0588013	-6.07798	0.0206652
		TCONS_00292427	LINC3446	0	0.109434	-10.9537	0.0206899
		TCONS_00336543	SF3B1-AS1	0.152529	0	9.00755	0.020702
		TCONS_00215202	TIPARP-AS1	0.000546667	0.251459	-8.80093	0.0207113
		TCONS_00254375	GUCY2C-AS1	0	0.176861	-10.9479	0.0207282
		TCONS_00112234	GPM6A-OT1	0.126927	0	11.0132	0.0208253
		TCONS_00376848	TMEM220-OT2	0.159407	0	9.33891	0.0208542
		TCONS_00038277	MTERF2-AS3	0.000649333	0.193606	-7.94659	0.0208848
		TCONS_00453069	LINC5568	0.129297	6.46667e-05	7.84109	0.0209658
		TCONS_00452247	LINC5546	0.163531	0	10.9969	0.0209738
		TCONS_00483084	LINC6184	0	0.13894	-9.34746	0.0210099
		TCONS_00360029	LINC4253	0	0.14335	-10.9603	0.0210309
		TCONS_00440337	LINC5135	0	0.149371	-10.9184	0.021063
		TCONS_00409431	LINC4758	0.107245	0	10.986	0.0210788
		TCONS_00161500	LINC1904	0	0.206548	-8.75314	0.0210825
		TCONS_00089918	LINC1050	0	0.0552193	-8.7454	0.0211315
		ENSCAFT00000074601	ENSCAFT00000074601	0.045262	0	8.77494	0.0211622
		TCONS_00262444	LINC3080	0	0.0946727	-8.81591	0.0211783
		TCONS_00059488	ZFAND3-OT1	0.129616	0	10.9755	0.0212511
		TCONS_00027550	SLC16A7-OT1	0.320062	0	10.9731	0.0212716
		ENSCAFT00000084348	ENSCAFT00000084348	0	0.034363	-6.57927	0.0213341
		TCONS_00283640	LINC3336	0.0496873	0	8.75882	0.0213447
		TCONS_00088828	LINC1039	0	0.0820927	-8.86604	0.0213552
		TCONS_00001290	CDH20-AS1	0.0671993	0	10.9665	0.0213986
		TCONS_00011264	HIF3A-AS2	0	0.276691	-10.8862	0.0214321
		TCONS_00144623	LINC1727	0.014929	0	8.74577	0.0216306
		ENSCAFT00000091228	ENSCAFT00000091228	0.12646	0	8.72548	0.0217317
		TCONS_00120827	CDKL4-AS1	0	0.132418	-10.8958	0.0217746
		TCONS_00468007	LINC5991	0.275506	0.00585733	5.35258	0.0218253
		TCONS_00088798	LINC1035	0	0.137603	-10.8323	0.0219101
		TCONS_00386203	LINC4521	0	0.312123	-10.8705	0.0219641
		TCONS_00411152	LINC4776	0	0.0540297	-8.67389	0.0220423
		TCONS_00187158	LINC2194	0	0.06589	-8.6839	0.0220531
		ENSCAFT00000069451	ENSCAFT00000069451	0.139208	0	6.58732	0.0221722
		TCONS_00373019	KIRREL3-AS1	0	0.124721	-10.8089	0.0222335
		TCONS_00397386	LINC4634	0	0.287856	-6.53779	0.0222699
		TCONS_00045443	PKD2L2-OT3	0.003766	0.170357	-5.87017	0.022396
		ENSCAFT00000058094	ENSCAFT00000058094	0	0.0583087	-8.91586	0.0224451
		ENSCAFT00000087973	ENSCAFT00000087973	0	0.147514	-10.7895	0.0225769
		TCONS_00455441	LINC5703	0.073403	0	10.8335	0.0227448
		TCONS_00453186	LINC5577	0.106389	0	10.8335	0.022747
		TCONS_00197045	LINC2310	0	0.095567	-10.7976	0.0228414
		TCONS_00429250	DEGS2-OT5	0	0.037008	-8.60753	0.0228523
		TCONS_00011778	LINC125	0.017728	0.386233	-4.57391	0.0229255
		TCONS_00416153	LINC4831	0	0.196001	-8.59309	0.0229876
		TCONS_00109950	IDO2-AS1	0	0.0436597	-8.61246	0.0229924
		TCONS_00052951	MYOT-AS2	0	0.0507507	-10.7862	0.0230111
		TCONS_00393763	PLK1-OT1	0.576524	0.0238253	4.31836	0.0232344
		ENSCAFT00000064556	ENSCAFT00000064556	0	0.0240553	-8.69053	0.0232533
		ENSCAFT00000051098	ENSCAFT00000051098	0	0.220322	-8.59241	0.0233277
		TCONS_00262443	LINC3077	0	0.0799993	-8.54913	0.0234114
		TCONS_00269933	LINC3182	0.13147	0	10.7901	0.0234266
		TCONS_00262435	LINC3069	0	0.0933443	-8.54177	0.0235714
		TCONS_00271547	LINC3206	0	0.157385	-10.7568	0.0236004
		TCONS_00149857	LINC1785	0.00997267	0.316884	-5.12842	0.0236983
		TCONS_00378367	LINC4460	0	0.160278	-8.62963	0.0237225
		TCONS_00062796	LINC768	0.194692	0.000117333	8.79036	0.0238529
		TCONS_00274411	LINC3235	0.140839	0	10.7604	0.0239108
		TCONS_00454069	LINC5644	0	0.071977	-10.7136	0.023921
		TCONS_00262440	LINC3073	0.178257	0.00237433	5.29969	0.0240111
		TCONS_00046982	LINC622	0	0.021392	-6.53372	0.0240848
		TCONS_00445606	LINC5179	0.099018	0	6.55184	0.0240869
		TCONS_00446968	LINC5216	0.455622	0.00418367	6.30116	0.02411
		ENSCAFT00000066038	ENSCAFT00000066038	0.0423153	0	6.90065	0.0241694
		TCONS_00239852	LINC2804	0.269123	0	8.84771	0.0242654
		ENSCAFT00000080018	ENSCAFT00000080018	0.05849	0	8.54566	0.0243141
		TCONS_00385014	GSG1L-OT1	0	0.131602	-10.6764	0.0244585
		TCONS_00437527	LINC5097	0	0.232049	-8.45593	0.0245914
		TCONS_00296880	EDC3-OT1	0.059429	0	8.45582	0.0246581
		TCONS_00447163	LINC5227	0.0870547	0	8.98007	0.0247714
		TCONS_00454064	LINC5649	0.27986	0	8.47297	0.0249398
		TCONS_00239004	LINC2795	0.129622	0	6.34473	0.0249883
		TCONS_00016922	LINC254	0.091747	0	6.44272	0.0251781
		TCONS_00312534	LINC3677	0.0281127	0	8.74133	0.0252288
		TCONS_00016196	LINC244	0	0.112087	-8.43106	0.025332
		TCONS_00238823	LINC2791	0	0.0561127	-10.6269	0.025637
		ENSCAFT00000063165	ENSCAFT00000063165	0	0.0169253	-8.36369	0.0256833
		TCONS_00309251	LINC3637	0.0659563	0	10.6488	0.0257968
		TCONS_00041889	SPRED2-OT2	0.187323	0	10.6443	0.0259053
		TCONS_00125639	LINC1484	0.148908	0	10.6381	0.0259918
		TCONS_00038430	LINC519	0.116335	0	10.6304	0.0260663
		ENSCAFT00000070176	ENSCAFT00000070176	0.170818	0	8.44963	0.0261035
		ENSCAFT00000052610	ENSCAFT00000052610	0	0.064671	-8.4118	0.0262575
		TCONS_00224616	NFATC2-OT2	0	0.151405	-10.5847	0.0263802
		ENSCAFT00000060538	ENSCAFT00000060538	0	0.0359817	-8.26541	0.026429
		TCONS_00317951	NCBP2-OT2	0.259452	0.000695667	7.66276	0.0264853
		TCONS_00129991	CDK2AP1-OT1	0	0.125127	-10.5794	0.026504
		TCONS_00188470	AKIP1-OT2	0.145997	0	10.6044	0.0265134
		TCONS_00015607	LINC221	0.184453	0	8.35805	0.0265806
		TCONS_00065316	LINC801	0.108334	0	8.28655	0.0266022
		TCONS_00429244	DEGS2-OT9	0.0675027	0	9.35122	0.0266028
		ENSCAFT00000075306	ENSCAFT00000075306	0	0.0632467	-8.3619	0.0266075
		TCONS_00072652	LINC876	0	0.0324807	-8.2212	0.0267892
		TCONS_00345382	CD84-AS4	0.143594	0.000491333	7.38504	0.0269303
		TCONS_00429254	DEGS2-OT10	0	0.200833	-10.5148	0.026977
		ENSCAFT00000091038	ENSCAFT00000091038	0.0538927	0	6.23439	0.0270059
		ENSCAFT00000075646	ENSCAFT00000075646	0.0512237	0	8.31799	0.0270064
		TCONS_00239452	LINC2797	0	0.175309	-10.5471	0.0270297
		TCONS_00024939	LINC325	0.0885563	0	8.29389	0.0270383
		TCONS_00050535	LINC658	0	0.350488	-8.55707	0.0271888
		TCONS_00443835	LINC5165	0.0532797	0	8.21291	0.027191
		TCONS_00476199	LINC6086	0.186304	0	8.26806	0.0272047
		TCONS_00248431	LINC2895	0.208909	0	10.5608	0.0272194
		TCONS_00403884	NUP210L-OT2	3.29478	0.0414843	5.9113	0.0273287
		TCONS_00481206	LINC6138	0.141907	0	10.5463	0.0274959
		TCONS_00317490	ADCY5-OT1	0	0.088524	-8.18383	0.027584
		TCONS_00091617	VWDE-OT1	0	0.0986157	-8.26512	0.027589
		ENSCAFT00000065209	ENSCAFT00000065209	0.205735	0	8.40209	0.0276082
		TCONS_00041580	LINC556	0	0.0667297	-10.5017	0.0276264
		TCONS_00043185	LINC587	0.0996067	0	10.539	0.0276336
		TCONS_00229478	LINC2682	0.546962	0	8.30039	0.0278243
		TCONS_00356043	LRRTM3-AS3	0.252398	0	10.5183	0.0279218
		TCONS_00262432	LINC3066	0	0.0831073	-8.21016	0.0279978
		TCONS_00109645	SMIM19-AS1	0	0.267966	-10.4392	0.0282022
		TCONS_00410249	RCSD1-OT1	0	0.0999053	-10.4622	0.0282529
		TCONS_00326189	LINC3843	0.01053	0.535346	-5.72288	0.0283556
		TCONS_00469887	LINC6024	0.109108	0	10.4883	0.028412
		TCONS_00122213	LINC1438	0	0.107144	-10.4573	0.0284888
		TCONS_00454319	LINC5656	0.033091	0	8.14668	0.0285238
		TCONS_00153356	TNFAIP6-AS1	0	0.0548137	-8.06695	0.0285264
		TCONS_00332139	WIPF1-AS1	0	0.0802663	-10.4544	0.0285438
		TCONS_00241000	LINC2825	0.211767	0	8.21514	0.0285454
		TCONS_00449184	LINC5404	0.340861	0	8.0521	0.0286005
		TCONS_00400537	LPGAT1-AS2	0	0.121411	-10.4112	0.0286415
		TCONS_00134258	LINC1573	0	0.184193	-8.04922	0.0286624
		TCONS_00455404	LINC5697	0.121232	0	10.4722	0.0286708
		ENSCAFT00000090169	SLC23A2-205	0.0939413	0.003457	4.43845	0.0287078
		TCONS_00170525	LINC2017	0	0.0424443	-8.09604	0.028734
		TCONS_00388113	LINC4546	0.0350337	0	10.4615	0.0288212
		TCONS_00285662	MORF4L1-OT1	0	0.104151	-8.23956	0.0288813
		TCONS_00016090	LINC239	0.046213	0	8.00511	0.0289366
		TCONS_00185136	LINC2174	0.161397	0	8.12585	0.0289433
		TCONS_00465963	LINC5972	0	0.122067	-10.3913	0.029055
		TCONS_00402877	LINC4692	0.124229	0	8.12489	0.0292918
		TCONS_00271144	TMEM64-OT1	0	0.0547243	-7.95457	0.0293741
		ENSCAFT00000081181	ENSCAFT00000081181	0.0448627	0	8.16379	0.0295355
		TCONS_00345766	LINC4101	0	0.099966	-10.3918	0.0295488
		TCONS_00483082	LINC6182	0.173335	0	9.14308	0.0295931
		TCONS_00296359	LINC3481	0.160277	0	8.22846	0.0296074
		TCONS_00455577	LINC5708	0.034683	0	7.98648	0.0296886
		TCONS_00315008	GPR15-AS1	0.058809	0	8.13347	0.0297116
		TCONS_00472053	LINC6058	0	0.0433903	-8.19894	0.0297182
		TCONS_00305935	LINC3588	0.00130867	0.315122	-7.91923	0.0298612
		TCONS_00071050	LINC855	0	0.021373	-10.3646	0.0299785
		TCONS_00427375	HEATR4-OT1	0.0387453	0	7.92964	0.0299865
		TCONS_00482780	LINC6170	0.0835407	0	10.3936	0.0300744
		TCONS_00452810	LINC5567	0	0.0821847	-8.94506	0.0300845
		TCONS_00167168	LINC1974	0	0.0682813	-10.3328	0.030103
		ENSCAFT00000079968	ENSCAFT00000079968	0	0.0717887	-7.93285	0.030143
		TCONS_00415093	LINC4819	0.096295	0	7.9278	0.0303812
		TCONS_00436490	TMEM203-OT1	0	0.313332	-7.89134	0.0303855
		TCONS_00278078	STX18-AS2	0.0420763	0	7.92022	0.0305141
		TCONS_00098433	LINC1173	0.119206	0	9.28555	0.0305267
		TCONS_00021473	TRPM3-AS1	0.117915	0	8.25344	0.0305756
		TCONS_00012107	LINC156	0	0.13693	-10.3027	0.0306398
		TCONS_00475326	LINC6079	0	0.0997583	-10.3305	0.0306597
		TCONS_00153054	LINC1824	0.038923	0	9.28538	0.0306825
		TCONS_00022984	LINC313	0.35359	0	7.90448	0.0307813
		TCONS_00092313	LINC1067	0	0.057573	-7.79957	0.0309232
		TCONS_00049767	TNFSF15-AS1	0	0.104796	-10.3052	0.0311179
		TCONS_00187196	CAPN5-AS1	0	0.152444	-10.302	0.0311304
		TCONS_00358046	LINC4237	0	0.0756273	-10.302	0.0311322
		TCONS_00067742	LINC839	0.174694	0	7.96498	0.0311975
		ENSCAFT00000074236	ENSCAFT00000074236	0	0.187428	-10.3015	0.0312722
		TCONS_00331954	LINC3921	0.183666	0	7.86736	0.031398
		TCONS_00146124	UGGT1-AS1	0.175892	0	10.3249	0.031409
		TCONS_00469111	ENOX2-AS1	0	0.034503	-10.2853	0.0315688
		TCONS_00441418	KRT10-AS7	0	0.0494787	-10.2729	0.0316552
		ENSCAFT00000066002	ENSCAFT00000066002	0.112748	0	7.84735	0.0317957
		ENSCAFT00000091556	ENSCAFT00000091556	0.078882	0	6.10067	0.0318168
		TCONS_00149554	MFSD8-AS1	0	0.0999727	-7.83371	0.0318222
		ENSCAFT00000089944	ENSCAFT00000089944	0	0.0518433	-8.11384	0.031887
		TCONS_00381886	LINC4494	0.290888	9.84339	-5.30851	0.0319458
		TCONS_00186571	TMEM135-AS2	0.007739	0.162423	-4.53091	0.032241
		TCONS_00232545	UBL3-AS2	0.184963	0	10.2704	0.0322998
		TCONS_00260814	LINC3050	0	0.113924	-10.2082	0.0323223
		ENSCAFT00000056353	ENSCAFT00000056353	0.0923937	0	7.771	0.0323643
		TCONS_00112976	TMEM139-OT1	0.063636	0	6.22821	0.0325555
		TCONS_00421459	LINC4901	0	0.135142	-7.87773	0.0326456
		ENSCAFT00000074348	ENSCAFT00000074348	0.0645607	0	7.73754	0.0327066
		TCONS_00260878	LINC3053	0.0647883	0	7.76188	0.0327225
		TCONS_00121954	TCF7L1-AS1	0.0792777	0	7.74417	0.0327693
		TCONS_00015046	LINC216	0	0.0677357	-7.66698	0.0328829
		TCONS_00072006	LINC868	0	0.0548503	-7.81444	0.0329016
		TCONS_00251980	LINC2941	0	0.0504083	-10.2083	0.032966
		TCONS_00209452	P2RY1-OT1	0.458872	0	10.2345	0.0330607
		TCONS_00339170	LINC4020	0	0.126695	-7.90895	0.0330685
		TCONS_00178014	LINC2099	0.128321	0	7.88457	0.0331644
		TCONS_00449120	LINC5397	0.451689	0	10.2149	0.0333282
		ENSCAFT00000071459	ENSCAFT00000071459	0	0.040204	-7.85723	0.0334073
		TCONS_00252590	LINC2960	0.10865	0	7.90362	0.0335593
		TCONS_00362846	LINC4299	0	0.153148	-8.07548	0.0335813
		TCONS_00240814	PRKG1-AS1	0.160774	0	10.2023	0.0336761
		TCONS_00468828	LINC6013	0.044839	0	10.2023	0.0336861
		ENSCAFT00000063415	ENSCAFT00000063415	0.050407	0	7.6882	0.0336881
		TCONS_00160200	ZNF423-OT10	0	0.100575	-7.79663	0.0336919
		TCONS_00389017	BCAR3-OT1	0.00863867	0	7.65755	0.0336976
		ENSCAFT00000083972	ENSCAFT00000083972	0.0250837	0	7.64299	0.0337222
		TCONS_00193321	LINC2253	0	0.132418	-10.1593	0.0337702
		TCONS_00457100	LINC5767	0.254735	0	6.16536	0.033812
		TCONS_00071776	SLC16A10-AS1	0	0.0856803	-10.1001	0.0340964
		TCONS_00164878	LINC1957	0	0.078277	-10.1326	0.0340969
		TCONS_00159439	LINC1888	0.140612	0	10.1737	0.0342007
		ENSCAFT00000053455	ENSCAFT00000053455	0	0.0762027	-7.74771	0.0344211
		TCONS_00011083	LINC116	0	0.038264	-10.1072	0.0345372
		TCONS_00364019	LINC4310	0	0.260107	-10.1036	0.0346022
		TCONS_00056327	LINC713	0.115022	0	7.61656	0.0346392
		TCONS_00194897	LINC2281	0.00092	0.155059	-7.11333	0.0346747
		TCONS_00357233	LINC4227	0.0649873	0	7.61179	0.0347191
		TCONS_00339681	KIAA2012-AS1	0	0.189825	-10.0925	0.0347874
		TCONS_00479392	LINC6111	0.0433103	0	10.1252	0.0349111
		TCONS_00251618	FMNL3-AS1	0	0.0955533	-7.66398	0.0349848
		TCONS_00346431	MAP10-AS1	0	0.0375313	-7.5977	0.035017
		TCONS_00432389	FAM20A-AS1	0	0.241124	-10.0863	0.0350274
		ENSCAFT00000061078	ENSCAFT00000061078	0.0829183	0	7.60606	0.0350674
		TCONS_00414309	LRRC30-AS1	0.115712	0	7.72062	0.035147
		TCONS_00192913	RIC3-OT1	0.182024	0	10.1031	0.0352817
		TCONS_00261075	LINC3055	0.155665	0	6.22089	0.0352848
		TCONS_00428287	LINC4980	0	0.140972	-7.65354	0.0353436
		TCONS_00256343	LINC3000	0	0.111114	-7.63099	0.0354018
		TCONS_00414792	DYM-AS1	0	0.0311097	-7.72182	0.0354687
		TCONS_00238820	LINC2788	0	0.13382	-10.0513	0.0355379
		TCONS_00149864	LINC1784	0.0185797	1.05574	-5.87398	0.0356016
		TCONS_00191998	CHRDL2-AS1	0.062582	0	10.0834	0.0356333
		TCONS_00451385	LINC5515	0	0.0448683	-9.99844	0.0357578
		TCONS_00218157	NDRG3-AS2	0	0.028867	-10.0049	0.036148
		TCONS_00432390	FAM20A-AS2	0.031061	0	10.0529	0.0361723
		TCONS_00307440	LINC3606	0	0.224683	-5.96	0.0362246
		TCONS_00162654	CASZ1-OT1	0	0.159013	-9.97186	0.0362917
		TCONS_00075037	LINC895	0	0.0270033	-9.97186	0.0362944
		TCONS_00446065	LINC5187	0.171775	0	10.0475	0.0363176
		TCONS_00201769	LINC2368	0	0.0201677	-9.99704	0.0363946
		TCONS_00069193	LINC849	0.11543	0	10.0325	0.0364187
		TCONS_00316878	LINC3742	0.261664	0.00637333	5.22535	0.0364405
		TCONS_00305936	LINC3589	0	0.0609437	-9.99308	0.0364739
		TCONS_00066826	PPIL1-OT1	0	0.14362	-9.98952	0.0366311
		TCONS_00397833	LINC4636	0.172208	0	7.48667	0.0366414
		TCONS_00349476	SFXN1-AS1	0	0.0636563	-9.98952	0.0366441
		ENSCAFT00000070321	ENSCAFT00000070321	0.116595	0	7.52993	0.0368374
		TCONS_00048824	LINC632	0.105457	0	9.99951	0.0370941
		TCONS_00448696	LINC5337	0.187774	0	7.98262	0.0371742
		TCONS_00187262	EMSY-AS1	0.1631	0	7.57002	0.0373892
		TCONS_00417405	LINC4849	0.00164067	0.254419	-7.50161	0.0374427
		TCONS_00307702	LINC3611	0.207087	0	9.97681	0.0374854
		TCONS_00287492	LINC3384	0	0.0207123	-9.90919	0.0374977
		ENSCAFT00000080482	ENSCAFT00000080482	0	0.0845103	-7.63868	0.0375455
		TCONS_00447689	LINC5246	0.156786	0	9.97299	0.0376256
		TCONS_00345470	CRP-AS1	0.120913	0	7.41661	0.0377732
		ENSCAFT00000073625	ENSCAFT00000073625	0	0.021204	-7.4295	0.0379117
		TCONS_00094626	LINC1108	0	0.150708	-9.9198	0.0379609
		ENSCAFT00000072732	ENSCAFT00000072732	0	0.0570087	-7.38818	0.0380517
		TCONS_00153053	LINC1821	0.062043	0	9.94987	0.0381324
		TCONS_00389632	LINC4558	0	0.0540797	-9.90744	0.0381894
		TCONS_00163341	LINC1927	0	0.207861	-9.89901	0.0383983
		TCONS_00460175	LINC5914	0	0.151333	-9.89901	0.0384022
		TCONS_00238818	LINC2787	0.0478863	0	9.92115	0.0385788
		TCONS_00394314	LINC4595	0	0.168572	-7.4268	0.0386865
		ENSCAFT00000086082	ENSCAFT00000086082	0.0324173	0	7.42704	0.0386945
		TCONS_00450763	LINC5502	0.0513297	0	9.91397	0.0387484
		TCONS_00112091	LINC1333	0.201923	0	9.9096	0.0388774
		TCONS_00064824	LINC787	0.0885973	0	9.91049	0.0388811
		TCONS_00459766	LINC5887	0.240116	0	9.90649	0.0389464
		TCONS_00153938	LINC1835	0	0.106482	-7.58512	0.0389813
		TCONS_00131164	RORC-OT1	0	0.0338103	-9.86848	0.0391694
		TCONS_00260277	LINC3046	0	0.105775	-9.86046	0.0391987
		TCONS_00183853	NFIX-OT1	0.00106833	0.333949	-7.75315	0.0392686
		ENSCAFT00000051352	ENSCAFT00000051352	0	0.0198627	-7.56762	0.0392704
		TCONS_00107374	LINC1275	0	0.192161	-7.3578	0.0393367
		TCONS_00279665	LCORL-OT1	0	0.135516	-9.85535	0.0394033
		TCONS_00277929	LINC3271	0	0.083191	-8.70898	0.039467
		ENSCAFT00000071594	ENSCAFT00000071594	0	0.033544	-7.29811	0.0394713
		TCONS_00158015	LINC1877	0	0.0831557	-7.66099	0.039474
		TCONS_00211390	LINC2458	0	0.0987417	-9.84211	0.0395882
		TCONS_00452111	LINC5540	0.0392117	0	9.8722	0.0396436
		TCONS_00018458	LINC271	0.153385	0.003174	4.88109	0.0399133
		TCONS_00298058	LINC3496	0.0569557	0	9.84642	0.0401906
		ENSCAFT00000079828	ENSCAFT00000079828	0	0.443433	-7.67427	0.0403037
		TCONS_00411149	LINC4771	0	0.020926	-7.30752	0.0403762
		TCONS_00256581	ANKRD1-AS2	0	0.106018	-9.74844	0.0406146
		TCONS_00279118	CAR1-OT2	0.025331	0	9.81788	0.0406489
		TCONS_00427170	LINC4968	0.119351	0	9.80919	0.0407833
		TCONS_00028358	LINC373	0	0.0842467	-7.30427	0.0408491
		TCONS_00200928	LINC2365	0.187477	0	7.52225	0.0410298
		TCONS_00204967	LINC2392	0.05522	0	7.26192	0.0411915
		ENSCAFT00000058281	ENSCAFT00000058281	0	0.0205403	-7.47914	0.0412195
		TCONS_00414357	PTPRM-AS2	0	0.138781	-9.71219	0.041339
		TCONS_00009767	ZNF787-OT1	0	0.117131	-9.7553	0.0413436
		TCONS_00255834	LINC2993	0	0.190385	-7.37192	0.0413527
		TCONS_00449586	LINC5454	0	0.138631	-7.26073	0.0414333
		TCONS_00182112	CACNA2D2-AS1	0	0.019423	-9.73822	0.041442
		TCONS_00102954	LINC1220	0.000465333	0.165483	-8.59008	0.0414634
		TCONS_00452100	LINC5534	0.119568	0.000916333	6.73283	0.0414963
		TCONS_00207948	PCCB-OT3	0.00608233	0	9.77672	0.0415151
		TCONS_00150592	LINC1794	0	0.005562	-7.2779	0.0415169
		TCONS_00212989	LINC2474	0.176361	0	9.76837	0.0416367
		TCONS_00052422	LINC684	0.0562397	0	9.75589	0.0418726
		TCONS_00403100	LINC4695	0	0.0974757	-9.72195	0.042014
		TCONS_00399481	LINC4667	0	0.0684953	-7.20646	0.0421467
		TCONS_00480153	LINC6128	0	0.159469	-9.70742	0.0422605
		TCONS_00014105	LINC203	0	0.0793703	-9.70742	0.0422682
		ENSCAFT00000061597	ENSCAFT00000061597	0.120918	0	7.51762	0.0423853
		TCONS_00264104	CFAP46-OT1	0.406923	0.00730433	5.32019	0.0424457
		TCONS_00209159	SIAH2-AS3	0	0.0766317	-9.65604	0.0424528
		ENSCAFT00000077242	ENSCAFT00000077242	0.0635633	0	7.21559	0.0424733
		ENSCAFT00000060344	ENSCAFT00000060344	0.129472	0	7.25309	0.0425351
		TCONS_00226643	LINC2649	0.022579	0	9.72771	0.0425551
		TCONS_00388020	LINC4542	0.103484	0	9.72433	0.0425759
		TCONS_00125244	ASAP2-AS1	0.0344913	0	9.71862	0.0427442
		TCONS_00040806	CCDC85A-AS1	0.0617993	0	9.7178	0.0427457
		TCONS_00459677	LINC5879	0.44308	0.00421033	5.10835	0.0428135
		TCONS_00370493	LINC4375	0	0.0766653	-8.13681	0.0431574
		ENSCAFT00000077858	ENSCAFT00000077858	0.0851627	0	7.17303	0.0436728
		TCONS_00001488	ALPK2-OT1	0.0815733	0	9.6654	0.0438029
		TCONS_00349583	LINC4140	0	0.123482	-9.59265	0.0438108
		TCONS_00303389	LINC3557	0.121232	0	9.66283	0.0438673
		TCONS_00376942	LINC4444	0.0635583	0	9.66283	0.0438834
		TCONS_00415777	LINC4826	0.130318	0	9.63835	0.0443126
		TCONS_00036878	LINC500	0	0.157195	-9.59947	0.0443387
		TCONS_00313103	GTPBP8-OT2	0	0.082644	-9.58903	0.0445758
		TCONS_00129751	LINC1516	0.0557627	0	7.12147	0.0446901
		TCONS_00352650	LINC4183	0	0.0632137	-7.40227	0.0449536
		TCONS_00078280	LINC916	0.195269	0.000652333	4.71533	0.0451836
		TCONS_00311947	LINC3667	0.13717	0	9.59711	0.0452096
		TCONS_00446936	LINC5209	0	0.253938	-9.56423	0.0452294
		TCONS_00025834	LINC343	0	0.093678	-9.55188	0.045236
		TCONS_00453562	LINC5600	0.178473	0	9.57154	0.045695
		TCONS_00003929	LINC48	0.105897	0	9.56886	0.0457865
		TCONS_00125320	LINC1477	0	0.264261	-9.5	0.0457979
		TCONS_00470058	LINC6027	0	0.0863927	-9.5	0.0458056
		TCONS_00225946	LINC2636	0.000621667	0.082669	-6.72485	0.0459961
		TCONS_00163185	ITGB1-AS3	0.047445	0	9.55969	0.046088
		ENSCAFT00000084414	ENSCAFT00000084414	0.0321773	0	7.0781	0.0462922
		TCONS_00446353	LINC5190	0.165236	0	9.54691	0.0463401
		TCONS_00128517	ZC3H8-OT1	0	0.0205283	-9.4623	0.0465495
		TCONS_00214518	EIF2A-AS4	0.172497	0	7.05237	0.0465914
		TCONS_00446963	LINC5214	0.000355	0.0771237	-7.23929	0.0466547
		ENSCAFT00000082908	ENSCAFT00000082908	0	0.02254	-7.05628	0.0466995
		TCONS_00231995	SERTM1-OT1	0	0.0710307	-9.49259	0.0467386
		TCONS_00218880	LINC2539	0.280405	0	9.52185	0.0469309
		TCONS_00146528	CNTNAP5-AS1	0	0.0685087	-9.46889	0.0472261
		TCONS_00060656	LINC748	0.0615377	0	9.50785	0.0473303
		ENSCAFT00000056376	ENSCAFT00000056376	0.110941	0	7.31526	0.0474039
		TCONS_00042166	LINC576	0.207084	0	5.70852	0.047422
		TCONS_00232559	LINC2724	0.13288	0	9.5007	0.0474415
		TCONS_00343810	LINC4081	0	0.0872457	-7.02683	0.0474722
		TCONS_00285536	LINC3362	0	0.14758	-7.03115	0.0474904
		TCONS_00158013	LINC1876	0.0509053	0	7.15003	0.0475164
		TCONS_00316411	LINC3724	0.132781	0	9.4912	0.0476004
		TCONS_00345544	OR6K2-AS4	0	0.027481	-7.31866	0.0476213
		TCONS_00278156	APBB2-OT1	0.169297	0.99964	-2.80807	0.0477416
		TCONS_00459614	LINC5874	0.151793	0	7.10191	0.0477638
		ENSCAFT00000083353	ENSCAFT00000083353	0.0563053	0	6.97409	0.0478273
		TCONS_00402189	LINC4683	0	0.127423	-9.4226	0.048078
		ENSCAFT00000077411	ENSCAFT00000077411	0.151749	0	7.04142	0.0481015
		TCONS_00454357	LINC5657	0	0.023813	-9.41079	0.0483543
		TCONS_00396832	LINC4628	0.139344	0	9.43861	0.0486419
		ENSCAFT00000077317	ENSCAFT00000077317	0	0.0756703	-9.35472	0.0489679
		TCONS_00334926	LINC3961	0.093673	0	9.42392	0.0489778
		TCONS_00141580	NUP160-AS2	0.000902667	0.0832107	-5.5291	0.0490215
		TCONS_00123700	LINC1449	0.009016	0.300522	-5.15583	0.0492067
		TCONS_00303245	LINC3553	0.0262647	0	9.41337	0.0492377
		TCONS_00114088	GIMAP4-AS1	0.133847	0	9.41337	0.0492507
		TCONS_00064231	LINC781	0	0.0174767	-9.34291	0.049283
		ENSCAFT00000073078	ENSCAFT00000073078	0	0.246656	-9.33697	0.0495619
		TCONS_00138805	LINC1633	0	0.143888	-9.36877	0.0495638
		TCONS_00334756	ITGA6-AS1	0.001404	0.0641543	-5.5998	0.0496512
		TCONS_00123953	GABPB2-OT3	0.487994	0.0273193	3.8568	0.0496661
		ENSCAFT00000091806	ENSCAFT00000091806	0	0.0358117	-6.89973	0.0496791
		TCONS_00454460	LINC5665	0	0.0286623	-9.35643	0.0497134
		TCONS_00094625	LINC1107	0	0.102062	-9.3626	0.0497336
		TCONS_00411568	EFNA3-OT1	0	0.15676	-7.02774	0.0497797
		TCONS_00418537	EXOC5-AS1	0.047596	0	9.39739	0.0497892
		ENSCAFT00000056245	ENSCAFT00000056245	0.180313	0.000232333	6.55524	0.0498358
		TCONS_00379405	NOL9-OT1	0.114447	0	9.39203	0.0499043
	At 36 dpi	TCONS_00309858	SLC9B1-OT1	0.21211	0	13.553	4.88301e-06
		TCONS_00086824	LINC998	0	0.332901	-13.1015	1.06624e-05
		TCONS_00265510	NKAIN3-OT3	1.26109	0	16.5651	1.07974e-05
		TCONS_00029454	LINC386	0	0.27135	-12.3954	3.28227e-05
		TCONS_00060648	CRISP2-AS2	0	0.110016	-12.5398	3.88993e-05
		TCONS_00352032	CCDC152-AS1	0	0.265455	-11.9754	6.69845e-05
		TCONS_00181012	MAGI1-AS1	0.346481	0	15.1455	8.49075e-05
		TCONS_00096275	TTC5-AS1	1101.03	0	24.7619	0.000108331
		TCONS_00208164	LINC2426	0.23439	0	11.7064	0.000112766
		TCONS_00032048	LINC426	0.295635	0	11.6202	0.000135457
		TCONS_00161612	LUZP1-OT1	0.486921	0	14.3442	0.000154172
		TCONS_00115771	RBPMS-OT1	0	0.197306	-13.9737	0.000213907
		TCONS_00258425	TCF7L2-OT3	0.499325	0	14.1827	0.000216469
		TCONS_00017269	LINC260	0	0.148271	-11.2708	0.00026293
		TCONS_00267562	LINC3145	0.13494	0	11.1605	0.000279898
		ENSCAFT00000060538	ENSCAFT00000060538	0.324604	0	11.0618	0.000357288
		TCONS_00142529	LINC1688	0	1.44453	-13.6653	0.00035945
		TCONS_00284404	LINC3348	0	0.223115	-11.3504	0.000382722
		TCONS_00133161	KMT2E-AS1	0	0.655947	-13.4183	0.000396523
		TCONS_00076801	FRYL-AS1	0.208965	0	10.9282	0.000459945
		TCONS_00413169	LINC4802	0	0.187686	-11.1395	0.000490389
		TCONS_00012105	LINC154	0.263893	0	11.1714	0.000538453
		TCONS_00124548	LINC1463	0	0.311366	-13.1636	0.000589895
		TCONS_00331970	LINC3922	0.00159833	0.720939	-8.67225	0.000614182
		TCONS_00391149	TPST1-AS1	0.229642	0	13.0259	0.000644712
		TCONS_00181053	ADAMTS9-AS4	0	0.055217	-12.798	0.000781076
		ENSCAFT00000016699	UBE2T-201	0	2.47001	-12.8725	0.000815042
		TCONS_00224618	NFATC2-OT1	0.810166	0	12.7476	0.000840648
		TCONS_00266270	LINC3129	0	0.215137	-10.6806	0.000873243
		TCONS_00011811	LINC141	0	0.774427	-12.6894	0.000894944
		TCONS_00134300	LINC1574	0	0.0932193	-12.6766	0.00100644
		TCONS_00172854	ATG7-AS2	0.288381	0	10.228	0.00104018
		TCONS_00207231	LINC2414	0.340316	0	10.1774	0.00104917
		TCONS_00481755	CD40LG-AS1	0.168435	0	10.1917	0.00105088
		TCONS_00022044	GLIS3-OT1	0	0.102122	-12.6523	0.00106821
		TCONS_00210126	LINC2446	0	0.20855	-10.1956	0.00107636
		TCONS_00460108	LINC5910	0.000382333	0.28255	-8.71006	0.00107924
		TCONS_00458757	LINC5826	0.295895	0	10.1928	0.00115792
		TCONS_00069794	PRSS35-AS1	0.233813	0	10.1139	0.00128967
		TCONS_00432328	LINC5042	0	0.186866	-10.0044	0.00135489
		TCONS_00036389	PPP6R2-OT2	0.553737	0	12.292	0.00136684
		TCONS_00149857	LINC1785	2.1826	0.0158497	6.8942	0.00138155
		TCONS_00218157	NDRG3-AS2	0	0.163022	-12.2456	0.00140994
		TCONS_00389632	LINC4558	0	0.309839	-12.2845	0.00141165
		TCONS_00417830	LINC4853	0	0.139162	-10.5367	0.00143529
		TCONS_00465963	LINC5972	0	0.087622	-9.90295	0.00154968
		TCONS_00102907	SYT1-AS2	0.393757	0	15.2929	0.00156406
		TCONS_00149864	LINC1784	4.9511	0.017114	8.0669	0.00157279
		TCONS_00083536	CXCL8-AS1	0	0.398555	-9.8722	0.00159008
		TCONS_00011779	LINC130	0.570274	0.00237967	7.93301	0.00172257
		TCONS_00059488	ZFAND3-OT1	0	0.228713	-12.0019	0.00173057
		TCONS_00087277	C14H7orf31-AS1	0	0.178282	-12.0719	0.00176231
		TCONS_00011778	LINC125	0.000233	0.186542	-8.96535	0.00178473
		TCONS_00418604	ARMH4-AS1	0.235943	0	12.0187	0.00180991
		TCONS_00161745	LINC1908	0.184866	0	11.9176	0.00189913
		TCONS_00110822	LINC1321	0	0.247591	-11.8456	0.00197456
		TCONS_00454927	LINC5683	0.143723	0	12.0216	0.00199381
		TCONS_00164873	LINC1954	0	0.153579	-11.8549	0.00202864
		TCONS_00290729	LIPC-OT1	0.194729	0	12.1614	0.00216045
		TCONS_00072750	LINC877	0.166585	0	11.9099	0.00217481
		TCONS_00207948	PCCB-OT3	0.182949	0	14.7333	0.00218371
		TCONS_00199736	LINC2342	0.104065	0	9.58989	0.00225111
		TCONS_00282061	LINC3318	0.277013	0	11.6985	0.00230437
		TCONS_00228340	HAND2-AS1	0	0.182677	-9.59662	0.00232027
		TCONS_00100528	LINC1188	0	0.23514	-11.6962	0.00233098
		TCONS_00345380	CD84-AS6	0.295078	0	11.6819	0.00235425
		TCONS_00324000	LINC3822	0.184724	0	11.7275	0.00238963
		TCONS_00121954	TCF7L1-AS1	0.265744	0	9.51219	0.00259105
		TCONS_00086825	LINC997	0	0.123736	-11.5352	0.00265554
		TCONS_00209707	KCNAB1-OT2	0	1.73489	-14.2929	0.00275145
		TCONS_00191418	LINC2236	0	1.90766	-14.2261	0.00275538
		TCONS_00010090	LINC109	0	0.142677	-9.3569	0.00275596
		TCONS_00453587	LINC5623	0.287643	0	10.0109	0.00277431
		TCONS_00034063	LINC462	0	0.16727	-9.54667	0.00283076
		TCONS_00356041	LRRTM3-AS1	0	0.447458	-11.4852	0.00287837
		TCONS_00076908	LINC907	0.136772	0	9.20745	0.00291549
		TCONS_00305659	UNC5C-AS1	0.205087	0	11.5226	0.00294496
		TCONS_00421131	LINC4896	0	0.467469	-9.30373	0.00294941
		TCONS_00192048	PGM2L1-AS2	0	0.123913	-11.6874	0.00304379
		TCONS_00153055	LINC1823	0.176479	0	11.4087	0.00308268
		TCONS_00074307	WDYHV1-OT1	0	0.26617	-11.6405	0.00310357
		TCONS_00476261	LINC6091	0.395848	0	14.0421	0.003171
		TCONS_00059827	TRERF1-AS1	0.0834993	0	11.3963	0.00320619
		TCONS_00209689	LINC2442	0.356868	0	11.3538	0.00324265
		TCONS_00367641	LINC4344	0.245264	0	11.356	0.00326231
		TCONS_00368293	LINC4355	0.052049	0	11.4188	0.00329507
		TCONS_00062792	LINC767	0	0.208423	-11.2768	0.00346827
		TCONS_00090713	CLDN12-AS1	0.216181	0	9.36178	0.00350298
		TCONS_00060646	LINC745	0.0223103	0	9.06268	0.0035669
		ENSCAFT00000077317	ENSCAFT00000077317	0.0696483	0	9.01537	0.00364932
		TCONS_00227647	ZDHHC20-OT1	0	0.414368	-13.7487	0.00366984
		TCONS_00084751	LINC985	0	0.16289	-11.2541	0.0036804
		TCONS_00011787	LINC134	0.124924	0	11.1973	0.00390207
		TCONS_00012674	GAPDHS-AS1	0	0.980719	-11.2815	0.0039111
		TCONS_00250691	LINC2924	0.606537	0	13.6933	0.00392589
		TCONS_00434754	SUPT4H1-AS1	0.12666	0	8.93455	0.00393136
		TCONS_00022785	OMD-AS1	0.501186	0	11.124	0.00405627
		TCONS_00018183	QKI-AS1	0	0.170175	-11.2897	0.00415449
		TCONS_00000706	LINC8	0.105171	0	11.076	0.00421257
		TCONS_00148344	ARL6IP6-OT1	0.315236	4.99912	-4.14197	0.0042494
		TCONS_00258384	LINC3023	0	0.140748	-9.03417	0.0042546
		TCONS_00305932	LINC3585	0	0.14921	-11.0315	0.00427173
		TCONS_00450117	LINC5494	0	0.299483	-13.5366	0.00432703
		TCONS_00469403	ZNF75D-OT1	0	0.119158	-13.5113	0.00438574
		TCONS_00397729	HFM1-AS1	0	0.150188	-8.75537	0.00440207
		TCONS_00357497	ANTXRL-OT1	0.166175	0	8.86946	0.00453076
		TCONS_00238812	PITPNB-AS1	0	0.0756423	-10.9766	0.00454391
		TCONS_00457731	LINC5792	0	0.935948	-10.9679	0.00463735
		TCONS_00065410	LINC806	0.0757317	0	10.9972	0.00467753
		TCONS_00338898	STAT4-OT2	0	0.190822	-13.3865	0.00473784
		ENSCAFT00000064340	ENSCAFT00000064340	0.097437	0	8.69473	0.00481205
		TCONS_00164878	LINC1957	0	0.236614	-11.5585	0.00484216
		TCONS_00181063	ADAMTS9-AS10	0.0962107	0	13.3566	0.00488612
		TCONS_00052421	LINC683	0.117146	0	10.878	0.00502748
		TCONS_00395018	VASN-OT1	0.545534	0	13.3122	0.00505998
		TCONS_00310684	ANK2-AS1	0	0.122201	-13.2864	0.00508412
		ENSCAFT00000058246	ENSCAFT00000058246	0	0.0794287	-9.01829	0.0051221
		TCONS_00439681	LINC5122	0	0.0309697	-10.9437	0.00512323
		TCONS_00166552	LINC1971	0	0.128548	-11.0165	0.00512427
		TCONS_00242127	HPD-AS2	0	0.224826	-10.8195	0.00518357
		TCONS_00335459	CERKL-OT2	0.332789	0	13.276	0.00518757
		TCONS_00448461	LINC5320	0.236485	0	8.61678	0.005205
		TCONS_00104648	LINC1246	0	0.178685	-10.8673	0.00523592
		TCONS_00336003	LINC3982	0	0.143312	-10.8426	0.0054574
		TCONS_00187529	LINC2201	0.42197	0	13.2103	0.00554453
		TCONS_00451365	LINC5512	0.107045	0	13.1692	0.00564299
		TCONS_00000554	LINC6	0	0.16347	-8.87074	0.00566389
		TCONS_00172376	LINC2036	0	0.184032	-10.6981	0.00568716
		TCONS_00078846	DCSTAMP-AS1	0	0.250691	-10.6648	0.00572376
		ENSCAFT00000049112	TMPRSS13-202	0.038878	0	8.69957	0.00572844
		TCONS_00170754	LINC2022	0.264428	0	13.1199	0.00585625
		TCONS_00247095	YAF2-OT1	1.7e-05	0.166971	-9.92781	0.00591346
		TCONS_00453139	LINC5572	0	0.130803	-13.0608	0.00597109
		TCONS_00307396	TRAM1L1-AS1	0.292977	0.000211333	9.86212	0.00610856
		TCONS_00190289	MAML2-AS4	0.191973	5.8e-05	8.92184	0.00620715
		TCONS_00039317	LINC528	0	0.225744	-10.6245	0.00626175
		TCONS_00437527	LINC5097	0	0.290529	-8.78867	0.00634977
		TCONS_00445580	LINC5178	0.0545727	0	10.5981	0.00635304
		TCONS_00167168	LINC1974	0	0.140002	-11.1633	0.00635869
		TCONS_00160398	AZIN2-AS5	0.104877	0	8.2552	0.00643996
		TCONS_00030149	LINC409	0	0.165026	-10.688	0.00648163
		TCONS_00384597	COX6A2-OT1	0.177535	0	10.8821	0.00655214
		TCONS_00320105	RTP2-AS1	0.039708	0	10.6381	0.00661031
		TCONS_00320156	LINC3777	0.0484227	0	10.505	0.00662409
		TCONS_00231973	SMAD9-AS1	0.101506	0	10.5207	0.00663543
		TCONS_00220781	CD93-AS1	0	0.0699587	-10.5881	0.00675831
		TCONS_00115791	RBPMS-OT6	0.000327667	0.178935	-9.04756	0.00676346
		TCONS_00144585	LINC1723	0	0.590986	-10.4844	0.00677849
		TCONS_00062157	FILIP1-AS1	0.050965	0	10.4787	0.00684139
		TCONS_00449731	LINC5470	0.202274	0	8.24987	0.00684547
		TCONS_00441886	SP2-AS3	0	0.12804	-10.5112	0.00691929
		TCONS_00432326	LINC5043	0.272381	0	10.4648	0.00702368
		TCONS_00088529	LINC1029	0	0.106063	-10.4493	0.00709274
		TCONS_00272887	LINC3218	0.277346	0	10.4318	0.00720856
		TCONS_00285662	MORF4L1-OT1	0.111087	0	8.11112	0.00721024
		TCONS_00275921	LINC3249	0.20746	0	8.53238	0.00734136
		TCONS_00274303	IQGAP2-AS1	0	0.153619	-10.4776	0.0074414
		TCONS_00040806	CCDC85A-AS1	0	0.096436	-10.3944	0.00745358
		TCONS_00482894	VMA21-AS2	0	0.112655	-10.3413	0.00745779
		TCONS_00342555	LINC4067	0.112052	0	10.9458	0.00746281
		TCONS_00226808	N4BP2L1-OT8	0.595122	0	12.7121	0.00750321
		TCONS_00270249	LINC3187	0.209737	0	8.17445	0.0075509
		TCONS_00168216	TNPO1-AS1	0.238795	0	8.11347	0.00762972
		TCONS_00112600	LINC1349	1.73122	0	12.6976	0.00766214
		TCONS_00378243	ANGPTL3-OT3	0	0.147168	-12.6117	0.00772213
		TCONS_00015823	CCN2-AS1	0	0.075384	-12.624	0.00783096
		TCONS_00193867	SLC17A6-AS1	0.184819	0	12.6594	0.00783738
		TCONS_00213618	LINC2482	0.105506	0	10.3315	0.00783974
		TCONS_00451385	LINC5515	0	0.242396	-12.6168	0.00786304
		TCONS_00411147	LINC4769	0.202536	0	10.3273	0.00791409
		TCONS_00060642	LINC742	0	0.050195	-10.2751	0.0079166
		TCONS_00449730	LINC5469	0.20276	0	7.87304	0.00797789
		TCONS_00030586	LINC417	0.182864	0	8.0571	0.00799501
		TCONS_00343810	LINC4081	0.226378	0	8.15425	0.00802178
		TCONS_00124263	SLC16A1-OT2	0	0.455042	-12.5871	0.0080466
		ENSCAFT00000090169	SLC23A2-205	0.0102753	0.440241	-5.39195	0.00807392
		TCONS_00343081	CD244-OT4	0	0.324873	-12.5757	0.00812405
		TCONS_00460110	LINC5907	0.133101	0	10.2676	0.00813961
		TCONS_00216906	LINC2507	0	0.128806	-10.4183	0.00817776
		ENSCAFT00000079211	ENSCAFT00000079211	0	0.0473507	-7.85739	0.00819677
		TCONS_00298750	LINC3516	0.161114	0	12.5767	0.00820851
		TCONS_00332156	LINC3929	0	0.139855	-10.3589	0.00830332
		TCONS_00115728	TEX15-AS1	0	0.198088	-10.1953	0.00856299
		TCONS_00279118	CAR1-OT2	0.147207	0	12.4948	0.00858664
		TCONS_00065321	LINC803	0	0.121594	-7.72399	0.00862953
		TCONS_00381018	MTSS2-OT1	0.482819	0	11.4581	0.00868544
		TCONS_00029885	LINC401	0	0.052986	-8.01326	0.00869197
		TCONS_00291132	SNX22-OT1	0.203303	0.003156	5.94428	0.0087105
		TCONS_00460175	LINC5914	0	0.241495	-10.5234	0.0088174
		TCONS_00437351	LAMC3-AS1	0	0.319411	-10.2703	0.00882176
		TCONS_00404544	LINC4706	0	0.170337	-12.4037	0.00888334
		TCONS_00365024	FDX1-AS2	0.278624	0	12.4279	0.00890075
		TCONS_00284417	LINC3349	0.181958	0	12.4218	0.00894272
		TCONS_00260105	VSTM4-OT2	0	0.0711123	-10.3949	0.00897632
		TCONS_00388596	FRRS1-OT2	0.076025	0	10.0735	0.00955536
		TCONS_00136079	LINC1607	0	0.1222	-7.69135	0.00966311
		TCONS_00015144	TCF4-AS2	0.481259	0	10.1133	0.00987826
		TCONS_00222067	LINC2585	0.356686	0	7.61842	0.00988911
		TCONS_00124549	LINC1464	0.166582	0	12.2444	0.0100478
		TCONS_00278272	LINC3278	0.225621	0	12.2411	0.010053
		TCONS_00462712	LINC5946	0.138509	0	9.97817	0.0101083
		TCONS_00135031	OR5A2-OT1	0	0.0563867	-12.1645	0.0101121
		TCONS_00332404	LINC3933	0	0.181725	-12.1623	0.0101454
		TCONS_00294569	LINC3467	0.142728	0	12.223	0.0101565
		TCONS_00089713	LINC1048	0	0.124659	-12.1456	0.0102468
		TCONS_00401064	RGSL1-OT3	0	0.0561173	-7.76317	0.0102667
		TCONS_00368294	LINC4356	0.101946	0	12.1861	0.0103149
		ENSCAFT00000093791	ENSCAFT00000093791	0	0.0525607	-7.68787	0.0104058
		TCONS_00124090	RORC-AS1	0	0.106796	-10.0963	0.010409
		TCONS_00194897	LINC2281	0.149475	0	9.97385	0.0104142
		TCONS_00174821	FHIT-OT3	0	0.121452	-12.1483	0.0104384
		TCONS_00242458	MAPKAPK5-AS1	0	0.0508917	-10.0632	0.0106083
		TCONS_00476932	LINC6094	0	0.399667	-12.0859	0.0106241
		ENSCAFT00000084414	ENSCAFT00000084414	0	0.0468027	-7.77957	0.0106427
		ENSCAFT00000061317	RUNX1T1-203	0.0288443	0	10.5305	0.0106723
		TCONS_00033533	LINC447	0	0.0379743	-10.051	0.0108078
		TCONS_00442232	CHAD-OT1	0.0809787	0	9.91128	0.010822
		ENSCAFT00000019412	ENSCAFT00000019412	2.68115	0	9.91835	0.0108227
		TCONS_00430804	LINC5012	0	0.239736	-7.93851	0.0108244
		TCONS_00336220	LINC3988	0	0.175887	-9.9206	0.0108938
		TCONS_00443835	LINC5165	0	0.160632	-10.0792	0.0109013
		TCONS_00473373	LINC6065	0	0.061468	-12.077	0.0109222
		TCONS_00064818	SCML4-AS1	0.204803	0	10.0709	0.010994
		TCONS_00392412	C6H7orf26-AS1	0.108516	0	9.91749	0.0109995
		ENSCAFT00000091487	ENSCAFT00000091487	0	0.039736	-7.45226	0.0110208
		TCONS_00466962	MORF4L2-AS2	0.187235	0	9.93804	0.0110566
		TCONS_00084048	LINC978	0.903529	0.00445933	7.63741	0.0110814
		TCONS_00051904	LINC679	0	0.05954	-12.0475	0.0110983
		TCONS_00067690	SUPT3H-OT5	0	0.290154	-12.0142	0.0112772
		TCONS_00202934	NDFIP2-AS1	0.333879	0	12.0275	0.0113272
		TCONS_00388834	RWDD3-AS1	0.186122	0	7.95593	0.0113289
		TCONS_00138805	LINC1633	0.232796	0	9.84161	0.0115945
		TCONS_00299870	LINC3528	0	0.164631	-7.76655	0.0115996
		TCONS_00286444	LINC3368	0	0.0532217	-11.9618	0.0116271
		TCONS_00479754	LINC6118	0	0.0874787	-9.75649	0.0116672
		TCONS_00011780	LINC129	0.162023	0	11.975	0.0118103
		TCONS_00147853	LINC1760	0	0.166721	-9.76969	0.0118118
		TCONS_00063418	LINC774	0	0.133574	-9.86416	0.0118305
		TCONS_00082848	LINC962	0	0.168116	-11.9213	0.0118946
		TCONS_00320178	LINC3784	0.193761	0.000171	9.01011	0.0119356
		TCONS_00450966	LINC5507	0.127406	0	9.73902	0.0119962
		TCONS_00343087	CD244-OT2	0.257596	0	11.8918	0.0123489
		TCONS_00345683	IFIT1-OT1	0.153692	0	11.9011	0.0124044
		TCONS_00056370	LINC715	0.11575	0	11.8832	0.0124298
		TCONS_00208897	LINC2432	0	0.0722167	-9.68181	0.0124783
		ENSCAFT00000064556	ENSCAFT00000064556	0.0594323	0	9.68134	0.0125776
		TCONS_00335023	LINC3965	0	0.150935	-9.69352	0.0126016
		TCONS_00364062	SC5D-AS1	0	0.228631	-9.66784	0.0126649
		TCONS_00265507	NKAIN3-OT2	0.086693	4.80938	-6.01667	0.0127966
		TCONS_00226625	LINC2644	0.0445723	0	11.8335	0.0128272
		TCONS_00023346	RPL28-OT1	0	0.284704	-9.6168	0.012851
		TCONS_00008543	INSL6-AS2	0	0.106318	-9.68378	0.0128535
		ENSCAFT00000058094	ENSCAFT00000058094	0	0.141482	-9.60412	0.0129018
		TCONS_00262558	LINC3091	0.158633	0	9.63027	0.0129304
		ENSCAFT00000057974	ENSCAFT00000057974	0	0.0449057	-7.17588	0.0132792
		TCONS_00465987	LINC5973	0.199747	0	11.7764	0.0133925
		TCONS_00459766	LINC5887	0	0.188994	-9.52885	0.0134994
		TCONS_00167396	RAB3C-AS2	0.139057	0	11.7408	0.0135273
		TCONS_00021549	MAMDC2-OT2	0	0.226	-11.7066	0.0136079
		TCONS_00279841	LINC3290	0.160851	0	11.7106	0.0137371
		TCONS_00068630	KHDRBS2-OT1	0	0.026281	-9.65573	0.0139495
		TCONS_00334277	XIRP2-AS3	0.140448	0	11.6857	0.0139584
		TCONS_00468828	LINC6013	0	0.135332	-11.6273	0.0139647
		TCONS_00029465	LINC391	0.140702	0	9.48869	0.0140256
		TCONS_00008152	TJP2-AS1	0	0.0822057	-9.73847	0.0140616
		TCONS_00447761	LINC5253	0.82332	0	10.5585	0.014287
		TCONS_00385269	PRKCB-AS1	0.135854	0	11.6237	0.0144477
		TCONS_00140914	LINC1672	0.144772	0	9.48171	0.0144841
		TCONS_00252139	LINC2950	0	0.142825	-9.49204	0.0145218
		TCONS_00069626	LINC851	0	0.138172	-11.592	0.0145474
		TCONS_00258147	LINC3019	0.13073	0	9.58421	0.0145756
		TCONS_00415258	TRAV24-OT1	0.067117	0	9.52047	0.0145859
		TCONS_00308775	LINC3627	0.298275	0	9.53938	0.0146515
		TCONS_00355910	LINC4210	0	0.127286	-9.46243	0.014693
		TCONS_00123145	VTCN1-AS1	0	0.081095	-10.3943	0.0147904
		TCONS_00055960	FAM221B-OT1	0	0.0922057	-9.43361	0.0149301
		TCONS_00190288	MAML2-AS3	0	0.273901	-11.5385	0.0150321
		TCONS_00194758	LINC2274	0	0.0832993	-9.59718	0.015038
		TCONS_00471551	LINC6050	0.163458	0	9.92001	0.0150969
		TCONS_00154164	MASTL-OT1	0	0.0806127	-9.37033	0.0151599
		TCONS_00305918	MTTP-OT1	0.08561	0	9.39086	0.0151608
		TCONS_00323899	LINC3817	0.116642	0	9.74172	0.015275
		TCONS_00453187	LINC5578	0	0.0857033	-11.5144	0.0152881
		TCONS_00097424	C15H12orf29-OT2	0.301949	0	11.5235	0.0153715
		TCONS_00460177	LINC5915	0	0.185738	-10.1135	0.0154795
		TCONS_00188789	PARVA-OT1	0.0918343	0	10.5342	0.0156877
		TCONS_00032109	CAMKMT-OT4	0	0.0807643	-11.4634	0.0158494
		TCONS_00219633	LINC2558	0.00187733	0.166414	-6.25473	0.0161741
		TCONS_00110896	LINC1323	0	0.145671	-9.46801	0.0162513
		TCONS_00430883	LINC5020	0	0.120141	-7.78704	0.0164343
		TCONS_00307315	LINC3603	0	0.0725783	-9.4057	0.0164344
		TCONS_00049833	LINC647	0.036569	0	11.4172	0.0165773
		TCONS_00194696	EBPL-OT1	0.58376	0.005719	6.29457	0.0165914
		TCONS_00357228	LINC4226	0	0.190213	-11.3655	0.0166406
		TCONS_00005044	LINC63	0	0.361434	-6.99722	0.0166435
		TCONS_00475965	FGD1-OT1	0.192111	0	11.3967	0.0168383
		TCONS_00307702	LINC3611	0.185311	0	9.7082	0.0169412
		TCONS_00102954	LINC1220	0.179433	0.00031	9.0055	0.0169771
		TCONS_00426413	LINC4948	0.329613	0	9.19829	0.0170125
		TCONS_00018997	LINC277	0.168555	0	9.19855	0.0170184
		TCONS_00101695	AGBL4-AS1	0	0.0377917	-11.3641	0.0170616
		TCONS_00447877	LINC5263	0	0.228246	-7.14787	0.0170682
		TCONS_00352226	LINC4174	0.0619137	0	9.20425	0.0170852
		TCONS_00164877	LINC1956	0.230531	0	11.3538	0.0173471
		TCONS_00172384	LINC2040	0	0.0442827	-9.23054	0.0174286
		TCONS_00389969	LINC4564	0.127965	0	6.81448	0.0174757
		TCONS_00035242	GNS-OT1	0	0.0632757	-11.32	0.0175161
		TCONS_00225293	LINC2625	0	0.187643	-7.11129	0.0175944
		TCONS_00066826	PPIL1-OT1	0.0994907	0	9.22583	0.0176215
		TCONS_00107823	LINC1285	0	0.149118	-6.93944	0.0176312
		TCONS_00416153	LINC4831	0.317255	0	9.15794	0.0176456
		TCONS_00154369	LINC1839	0.0489083	0	11.3436	0.0176729
		TCONS_00349476	SFXN1-AS1	0.0402593	0	9.15295	0.0177741
		TCONS_00137234	GPA2-OT1	0	0.150218	-9.17631	0.0178034
		TCONS_00007668	PCSK5-AS1	0	0.174597	-9.43526	0.0178059
		TCONS_00131363	SLC16A1-AS6	0	0.104878	-11.3004	0.0178125
		TCONS_00139962	LINC1652	2.1162	0	11.307	0.0179304
		TCONS_00107652	cOR13M4-AS1	0.121098	0	11.3174	0.0179797
		ENSCAFT00000088182	ENSCAFT00000088182	0.0343983	0	6.74098	0.0179881
		TCONS_00305929	LINC3583	0.196648	0	11.2995	0.01802
		ENSCAFT00000091128	ENSCAFT00000091128	0.420141	0	7.2443	0.0180741
		TCONS_00088185	LINC1022	0.173866	0	11.3017	0.018219
		TCONS_00153052	LINC1822	0.048314	0	9.64075	0.0182258
		TCONS_00064843	LINC789	0	0.195915	-11.2344	0.0182642
		TCONS_00037679	LINC513	0	0.0835197	-7.46065	0.0182874
		TCONS_00391898	NYAP1-OT1	0	0.579262	-11.2301	0.018307
		TCONS_00457343	LINC5777	0.386481	0	11.2891	0.0183422
		TCONS_00034056	LINC458	0.116821	0	9.1054	0.0183768
		TCONS_00248536	PYROXD1-AS3	0.00129467	0.27245	-7.55034	0.0183806
		TCONS_00017909	LINC264	0.222713	0	11.2661	0.0184205
		TCONS_00391993	AP4M1-OT1	0	0.258515	-9.52093	0.0184565
		TCONS_00453192	LINC5579	0	0.117978	-11.2186	0.0184591
		TCONS_00479382	HTR2C-AS1	0	0.0292737	-9.26709	0.0185204
		TCONS_00053772	LINC694	0.045973	0	9.04649	0.0188945
		TCONS_00473442	LINC6066	0.0644437	0	11.2052	0.0192591
		TCONS_00316761	LINC3734	0.000167333	0.148463	-9.90497	0.0192974
		TCONS_00001189	LINC15	0.069599	0	9.05634	0.0193215
		TCONS_00269313	LINC3167	0	0.0822733	-9.11175	0.0193811
		TCONS_00417139	LINC4845	0	0.0773513	-9.03936	0.0194248
		TCONS_00196322	LINC2297	0	0.063921	-6.68351	0.0194953
		TCONS_00479392	LINC6111	0	0.0959593	-11.1044	0.019601
		TCONS_00437562	LINC5099	0	0.148194	-8.99318	0.019608
		TCONS_00347364	LINC4126	0.0893833	0	8.97157	0.0197554
		TCONS_00039720	LINC533	0.00151367	0.187715	-6.31271	0.019789
		TCONS_00088798	LINC1035	0	0.189836	-11.0855	0.0198049
		TCONS_00334756	ITGA6-AS1	0	0.0563953	-11.1148	0.0199166
		TCONS_00266385	LINC3131	0.121524	0	11.1259	0.0200575
		TCONS_00147491	LINC1755	0.169182	0	11.1368	0.0201705
		TCONS_00309623	LINC3645	0.751748	0.0183203	5.10237	0.0201986
		TCONS_00159875	IRX5-AS2	0.139145	0	11.1043	0.0202668
		TCONS_00188824	TEAD1-OT1	0.007897	0.289674	-5.04592	0.0202708
		TCONS_00446589	LINC5197	0	0.183348	-6.82311	0.0203398
		TCONS_00181114	ADAMTS9-AS14	0.147799	0	11.076	0.0206001
		ENSCAFT00000073658	ENSCAFT00000073658	0.0479827	0	6.76902	0.020709
		TCONS_00391159	RABGEF1-AS1	0	0.06916	-11.004	0.0207137
		TCONS_00449117	LINC5396	0	0.654438	-11.04	0.0207576
		TCONS_00446556	LINC5195	0.181799	0	8.92351	0.0207849
		TCONS_00360403	LINC4271	0	0.0865593	-8.86326	0.0207972
		TCONS_00235443	GPR55-OT2	0.261008	0	11.0584	0.0208055
		TCONS_00067360	UBR2-AS1	0	0.060914	-11.0368	0.0208307
		TCONS_00136690	KMT5B-OT1	0.544245	0	11.0773	0.0208312
		TCONS_00033501	FAM161A-AS1	0.100033	0	8.94278	0.020873
		TCONS_00036616	LINC497	0	0.0872897	-8.8996	0.0210301
		TCONS_00418427	LINC4861	0	0.113375	-10.958	0.021182
		TCONS_00299794	KCNJ6-AS1	0.0789163	0	11.0197	0.0212106
		TCONS_00362597	LINC4293	0.201958	0	9.01168	0.0214011
		TCONS_00181116	ADAMTS9-AS15	0.126678	0	11.021	0.0214536
		TCONS_00359395	ADAM19-AS4	0	0.0932923	-10.9457	0.0218483
		TCONS_00174435	MAGI1-OT2	0	0.0828617	-10.9373	0.0218839
		TCONS_00352199	LINC4170	0	0.0602363	-10.942	0.0218957
		TCONS_00228848	HMBOX1-AS1	0	0.048234	-10.9378	0.0218971
		TCONS_00012785	LINC173	0.131814	0	9.75844	0.0219446
		TCONS_00195255	LINC2287	0	0.118255	-10.9209	0.022068
		TCONS_00361547	LINC4284	0	0.0568577	-10.9209	0.0220681
		TCONS_00225346	LINC2627	0	0.172248	-8.80445	0.0220823
		TCONS_00285819	CPZ-AS1	0.168723	0	8.80177	0.0220826
		TCONS_00202739	LINC2373	0.139906	0	10.9585	0.022144
		TCONS_00153064	LINC1828	0.232916	0	10.9201	0.0223074
		TCONS_00286476	LINC3369	0	0.04786	-10.8953	0.0223613
		TCONS_00391055	LINC4576	0.19605	0	8.74036	0.022374
		TCONS_00112191	LINC1336	0	0.138924	-8.78612	0.0225214
		TCONS_00043185	LINC587	0.120934	0	10.8866	0.0226977
		ENSCAFT00000066176	ENSCAFT00000066176	0	0.238657	-8.72377	0.022736
		TCONS_00480090	LINC6124	0.27916	0	10.8846	0.0227613
		TCONS_00221724	LINC2581	0.271961	0	10.8846	0.0227613
		TCONS_00340955	LINC4045	0.122885	0.000176667	6.09779	0.0228578
		ENSCAFT00000057443	ENSCAFT00000057443	0.0391723	0	8.69811	0.0231002
		TCONS_00480346	LINC6130	0.272464	0	8.756	0.0232725
		TCONS_00418537	EXOC5-AS1	0.116103	0	10.8593	0.0233249
		TCONS_00327774	LINC3870	0.229955	0	10.8529	0.0234106
		TCONS_00009527	LINC104	0.418097	0.0137453	4.74272	0.0234273
		TCONS_00455817	LINC5716	0.161101	0	10.8277	0.0234497
		ENSCAFT00000092729	ENSCAFT00000092729	1.07857	0.00663	7.67269	0.0235938
		TCONS_00288690	LINC3399	0.095459	0	10.8155	0.02364
		TCONS_00127310	SLC30A6-AS1	0	0.161452	-10.7598	0.0236633
		TCONS_00217226	LINC2517	0	0.0854627	-10.7833	0.0238662
		TCONS_00274355	CERT1-OT2	0.190083	0	10.7898	0.0240081
		TCONS_00083832	LINC977	0.0938697	0	8.86554	0.0240865
		TCONS_00291115	LINC3424	0.130014	0	6.58291	0.0243444
		TCONS_00465191	LINC5964	0	0.153306	-10.7052	0.0243768
		TCONS_00157716	LINC1868	0.072691	0	10.7599	0.0244417
		TCONS_00345778	LINC4104	0	0.166249	-8.72582	0.0247779
		ENSCAFT00000062501	ENSCAFT00000062501	0.0391733	0	6.33579	0.0250034
		TCONS_00036231	LINC488	0.11361	0	10.7111	0.0250985
		TCONS_00002795	LINC41	0	0.144712	-8.60051	0.0251565
		TCONS_00396191	LINC4609	0	0.066339	-8.6517	0.0252693
		TCONS_00098878	LINC1178	0	0.106765	-10.6719	0.0253609
		TCONS_00121975	LINC1432	0.37789	0	10.6907	0.0253656
		TCONS_00095250	LINC1135	0.148985	0	8.86907	0.0253699
		TCONS_00231139	LINC2704	0.202608	0	10.6792	0.0255111
		TCONS_00454357	LINC5657	0	0.0641557	-10.6623	0.0255213
		TCONS_00364939	LAYN-AS2	0	0.0860083	-10.6202	0.0255614
		ENSCAFT00000070523	ENSCAFT00000070523	0.086402	0	6.33098	0.0255733
		TCONS_00355354	LINC4202	0	0.075955	-8.48628	0.0255838
		ENSCAFT00000062564	TMPRSS13-201	0.0378667	0	8.56311	0.0256328
		TCONS_00027550	SLC16A7-OT1	0	0.188869	-10.6491	0.025769
		TCONS_00409431	LINC4758	0	0.0685527	-10.647	0.0257701
		TCONS_00222480	LINC2591	0	0.175246	-9.21081	0.0258054
		TCONS_00106192	LINC1253	0.195914	0	10.6629	0.0258279
		TCONS_00341738	LINC4058	0.254818	0	10.6747	0.0258614
		TCONS_00449462	LINC5442	0	0.156116	-8.47058	0.0259433
		TCONS_00158010	LINC1873	0.0830427	0	8.58295	0.0259727
		TCONS_00006256	LINC73	0.196645	0	10.6674	0.0260062
		TCONS_00279169	LINC3286	0.195693	0	8.49089	0.026015
		TCONS_00350602	ADAM19-OT1	0.172441	0.001277	6.36625	0.0261917
		TCONS_00072006	LINC868	0.151038	0	8.93667	0.0262816
		TCONS_00429254	DEGS2-OT10	0	0.205939	-10.6083	0.0263446
		TCONS_00410222	MPZL1-OT3	0	0.258828	-10.5645	0.0263838
		TCONS_00056839	LINC719	0	0.0669493	-10.6056	0.0263868
		TCONS_00036126	LINC486	0	1.28295	-8.45815	0.0265721
		TCONS_00122213	LINC1438	0	0.111778	-10.5891	0.0265875
		TCONS_00418053	PTGDR-OT3	0.272573	0	10.6034	0.0266842
		ENSCAFT00000087822	ENSCAFT00000087822	0	0.0771563	-8.80882	0.0267385
		TCONS_00106561	RXFP1-AS2	0	0.117652	-10.5784	0.0267578
		TCONS_00326234	LINC3845	0	0.0887517	-10.5567	0.0270482
		TCONS_00342019	CDC73-AS1	0.0309537	0	8.73866	0.0270681
		TCONS_00380011	BANP-OT1	0.167859	0	10.5947	0.0271264
		TCONS_00308134	LINC3622	0	0.123462	-10.5439	0.0272681
		TCONS_00208648	LINC2429	0	0.201572	-8.59879	0.0272814
		TCONS_00163185	ITGB1-AS3	0.102532	0	10.5514	0.0273884
		TCONS_00458900	LINC5833	0.220515	0	8.47877	0.0273922
		TCONS_00012106	LINC155	0	0.141087	-10.5348	0.0274134
		TCONS_00239186	LIMK2-OT1	0.125711	0	10.5489	0.0274411
		TCONS_00038432	LINC520	0.146189	0.000192	7.64218	0.0275214
		TCONS_00415791	LINC4827	0	0.109941	-10.5134	0.0276106
		TCONS_00482780	LINC6170	0	0.0708243	-10.5153	0.027641
		TCONS_00428942	AK7-AS2	0	0.154784	-10.5078	0.0276457
		TCONS_00447765	LINC5250	0	0.165187	-10.5153	0.0276519
		TCONS_00255043	SLC2A3-OT1	0	0.226775	-8.36776	0.0278343
		ENSCAFT00000089563	ENSCAFT00000089563	0.231635	0	8.84891	0.0279934
		TCONS_00227071	UBL3-OT1	0.107817	0	10.5209	0.0281529
		TCONS_00221351	LINC2575	0.0172267	0	10.4903	0.0284112
		TCONS_00408617	LINC4752	0	0.0620047	-8.53382	0.0284723
		TCONS_00188996	LINC2214	0	0.0944113	-8.54325	0.0285106
		TCONS_00337965	LINC4007	0	0.0578253	-8.33508	0.0285697
		TCONS_00015101	LINC217	0.011442	0.361887	-5.033	0.0287303
		TCONS_00407275	LINC4729	0.200195	0	8.32317	0.0288179
		TCONS_00033281	LINC436	0.112293	0	10.4797	0.0289081
		ENSCAFT00000079209	ENSCAFT00000079209	0.0529007	0	8.27705	0.0289082
		TCONS_00238818	LINC2787	0	0.013745	-8.29695	0.028971
		TCONS_00235795	LINC2761	0	0.157767	-8.42361	0.0290556
		TCONS_00319873	MAP3K13-OT8	0	0.0837023	-10.418	0.0292423
		TCONS_00268718	LINC3159	0	0.152546	-10.418	0.0292423
		TCONS_00124095	THEM5-AS1	0.05493	0	8.23653	0.0293017
		TCONS_00334818	MAP3K20-AS1	0.053969	0	10.4387	0.0293615
		TCONS_00137126	LINC1622	0.324476	0	10.4516	0.0293926
		TCONS_00001488	ALPK2-OT1	0	0.106599	-10.4106	0.029471
		TCONS_00415114	LINC4820	0.131424	0	8.50872	0.0295016
		TCONS_00278434	TBC1D1-AS1	0	0.0408127	-10.37	0.0295755
		TCONS_00479074	LINC6107	0	0.110225	-10.3924	0.0298346
		TCONS_00465002	LINC5959	0	0.175491	-8.47745	0.0299349
		TCONS_00163727	LINC1933	0	0.191576	-10.3801	0.0300712
		TCONS_00188466	AKIP1-OT3	0	0.11807	-10.3358	0.0301302
		TCONS_00449120	LINC5397	0.474927	0	10.3747	0.0304082
		TCONS_00275557	NR2F2-AS3	0.000100667	0.03098	-7.61738	0.0305864
		TCONS_00468697	LINC6011	0.140796	0	8.17587	0.0306385
		TCONS_00002792	FAM133B-OT2	0.114266	0	10.3729	0.0307864
		TCONS_00453567	LINC5605	0.109071	0	9.12191	0.0308039
		TCONS_00128902	LINC1511	0	0.269629	-8.43067	0.0308416
		TCONS_00449667	LINC5462	0.193917	0	8.32135	0.0308939
		ENSCAFT00000079968	ENSCAFT00000079968	9.43333e-05	0.068592	-5.45131	0.0309237
		TCONS_00015922	LINC228	0.0842177	0	8.12478	0.030945
		TCONS_00329577	KIF13A-OT1	0.000853667	0.417887	-9.06118	0.030959
		TCONS_00404745	LINC4711	0.133169	0	8.19976	0.0309844
		TCONS_00437999	NR6A1-OT2	1.10227	0.0275417	5.44332	0.030999
		ENSCAFT00000063279	ENSCAFT00000063279	0.0325497	0	8.10915	0.0311332
		TCONS_00376665	RNF222-OT1	0	0.144222	-10.2787	0.0312099
		TCONS_00192603	TRIM6-AS1	0	0.0714027	-8.12636	0.0312764
		TCONS_00402560	SDCCAG8-OT2	0.031374	0.337711	-3.48647	0.0313023
		TCONS_00104916	LINC1248	0	0.144011	-8.4771	0.0313702
		TCONS_00456524	LINC5745	0.294656	0	10.3238	0.0314045
		TCONS_00412744	CCDC178-AS3	0.278167	0.00171967	7.06496	0.0315013
		TCONS_00131742	VWC2-OT1	0.0221353	0	8.19956	0.0315828
		ENSCAFT00000060743	ENSCAFT00000060743	0	0.066888	-7.9091	0.0316045
		TCONS_00256251	DEPP1-OT3	0	0.102999	-10.2507	0.0316462
		TCONS_00006757	FANCC-OT3	0.0250723	0	8.08306	0.0316523
		ENSCAFT00000068244	ENSCAFT00000068244	0.247866	0	8.06613	0.0316732
		TCONS_00328062	LINC3878	0	0.146673	-8.09404	0.031858
		TCONS_00256429	LINC3005	0.290979	0	10.3179	0.031868
		ENSCAFT00000069570	ENSCAFT00000069570	0	0.0544153	-6.79661	0.0318919
		TCONS_00469401	LINC6019	0	0.10921	-7.89407	0.0320739
		TCONS_00300461	LINC3536	0.218808	0	7.93598	0.0323161
		TCONS_00449771	LINC5476	0.208213	0	8.20501	0.0323265
		ENSCAFT00000080482	ENSCAFT00000080482	0	0.0377487	-6.3488	0.0323446
		TCONS_00056409	LINC716	0.116978	0	10.2959	0.0323855
		TCONS_00453841	LINC5640	0.204645	0	10.2668	0.0324162
		TCONS_00207235	LINC2416	0	0.0731797	-8.18623	0.0325334
		TCONS_00419472	LINC4872	0	0.154071	-10.2275	0.0328757
		TCONS_00025834	LINC343	0.198203	0	10.2404	0.0329516
		TCONS_00279665	LCORL-OT1	0	0.165897	-10.2172	0.0330881
		ENSCAFT00000068760	ENSCAFT00000068760	0	0.04678	-7.86924	0.0331069
		TCONS_00107373	LINC1274	0.128152	0	8.1661	0.033178
		TCONS_00114374	XRCC2-OT3	0	0.08728	-10.1964	0.0332291
		TCONS_00028302	LINC368	0	0.0956367	-7.85271	0.0332587
		TCONS_00291774	LINC3432	0	0.131316	-7.85271	0.0332673
		TCONS_00011083	LINC116	0	0.045746	-10.1952	0.033268
		TCONS_00213805	LINC2487	0	0.145911	-7.95543	0.0332848
		TCONS_00143347	LINC1707	0	0.0465643	-6.70088	0.0333308
		ENSCAFT00000072444	ENSCAFT00000072444	0.0172753	0	8.02994	0.0334034
		TCONS_00460572	ANOS1-AS1	0.116054	0	10.2074	0.0334833
		TCONS_00459700	LINC5883	0.326376	0.000733667	6.18109	0.0334994
		TCONS_00086922	LINC1004	0	0.174537	-7.92002	0.0335058
		TCONS_00213779	LINC2485	0	0.151449	-6.04352	0.0336996
		ENSCAFT00000093090	ENSCAFT00000093090	0	0.0226797	-7.97579	0.0337486
		TCONS_00301412	LINC3544	0	0.0296533	-10.1563	0.0338886
		TCONS_00262441	LINC3075	0	0.0524993	-7.79969	0.0340191
		TCONS_00029525	SHISAL1-OT1	0.16257	0	10.1732	0.0340216
		TCONS_00447689	LINC5246	0	0.163717	-10.1383	0.0342682
		TCONS_00432330	LINC5046	0.00148133	0.0988977	-5.32124	0.0343528
		TCONS_00352166	LINC4168	0.329702	0.015263	4.21328	0.0344556
		TCONS_00078170	LINC914	0.128555	0	8.31716	0.034487
		TCONS_00419307	LINC4865	0.0278183	0	7.97801	0.0345467
		TCONS_00385071	C6H16orf82-AS1	0.0418503	0	10.1333	0.0347109
		TCONS_00448458	LINC5317	0.107024	0	7.78204	0.0348538
		ENSCAFT00000066480	ENSCAFT00000066480	0.00171767	0.0990327	-4.47323	0.0348815
		TCONS_00307363	LINC3605	0	0.117966	-6.04916	0.0349069
		ENSCAFT00000071857	ENSCAFT00000071857	0	0.0531933	-6.03345	0.0349185
		TCONS_00448015	LINC5283	0.203831	0	7.90308	0.0349611
		TCONS_00194666	SPRYD7-OT3	0.0156143	1.0016	-6.06106	0.0351663
		TCONS_00228948	LINC2679	0	0.151472	-10.0543	0.0351943
		TCONS_00428061	LINC4978	0	0.167108	-10.0911	0.0353241
		TCONS_00360513	FBXO38-OT1	0	0.0413113	-7.70188	0.035424
		ENSCAFT00000079659	ENSCAFT00000079659	0	0.156076	-7.71136	0.0355255
		TCONS_00091015	LINC1060	0.124499	0	10.0749	0.0359197
		TCONS_00086821	LINC996	0.0362043	0	10.0704	0.0359909
		TCONS_00379405	NOL9-OT1	0.0335753	0	7.69858	0.0360052
		ENSCAFT00000052203	ENSCAFT00000052203	0	0.0335657	-7.99516	0.036204
		TCONS_00459421	LINC5867	0.0632917	0	7.68591	0.0362255
		ENSCAFT00000087964	ENSCAFT00000087964	0	0.0878597	-7.77786	0.0362846
		TCONS_00105441	LINC1251	0	0.112513	-10.0048	0.0363302
		TCONS_00477461	LINC6097	0.171826	0	10.0537	0.03643
		TCONS_00125639	LINC1484	0	0.0831577	-10.0296	0.0364682
		TCONS_00037249	TEF-OT2	0.18684	0	8.25546	0.0365279
		TCONS_00078893	LINC926	0	0.112537	-7.86466	0.0366267
		TCONS_00068205	TRAM2-OT4	0.014761	0	7.62528	0.0368841
		TCONS_00100908	LINC1196	0	0.0967823	-7.66292	0.0369065
		ENSCAFT00000091311	ENSCAFT00000091311	0	0.0343973	-7.62674	0.0369404
		TCONS_00307952	LINC3618	0.0635247	0	8.22953	0.0370882
		TCONS_00158015	LINC1877	0	0.0841063	-7.58869	0.037166
		TCONS_00411149	LINC4771	0	0.135334	-10.0019	0.0372358
		TCONS_00332074	LINC3924	0	0.106614	-7.58437	0.0373362
		TCONS_00002153	LINC26	0.00292133	0.183995	-4.9938	0.0374449
		ENSCAFT00000060582	ENSCAFT00000060582	0	0.159851	-7.54585	0.037481
		ENSCAFT00000090646	ENSCAFT00000090646	0.580493	0.0227013	4.53129	0.0375881
		TCONS_00345470	CRP-AS1	0.136006	0	7.56639	0.037589
		TCONS_00176510	ELL-OT2	0.309914	0.00669467	5.27567	0.0379008
		ENSCAFT00000061024	ENSCAFT00000061024	0.430803	0	7.73653	0.037915
		ENSCAFT00000078118	ENSCAFT00000078118	0	0.0265857	-7.5155	0.0380794
		TCONS_00258168	LINC3022	0.0778983	0	7.75421	0.0381821
		TCONS_00436963	RXRA-OT1	0.269688	0	7.59214	0.0382169
		TCONS_00101798	PDZK1IP1-AS1	0.151062	0	7.60461	0.0382304
		TCONS_00396367	LINC4615	0	0.113538	-9.95254	0.0382722
		TCONS_00013582	LINC184	0	0.0880947	-5.94411	0.0383707
		TCONS_00361398	FYB1-AS4	0	0.0490833	-9.94425	0.0385027
		TCONS_00083537	CXCL8-AS2	0.0808093	0	9.96715	0.0387675
		TCONS_00334926	LINC3961	0	0.104047	-9.93635	0.0387811
		TCONS_00056161	LINC711	0	0.121324	-9.88615	0.0388148
		TCONS_00288373	MYL5-OT2	0	0.229087	-7.47605	0.0388288
		TCONS_00441884	SP2-AS2	0	0.091566	-9.92754	0.0388422
		TCONS_00153357	TNFAIP6-AS2	0.063251	0	7.56521	0.0388594
		TCONS_00022984	LINC313	0	0.274738	-7.64332	0.0388753
		TCONS_00396832	LINC4628	0	0.143486	-9.91949	0.0389931
		TCONS_00260050	LINC3041	0.11014	0	7.52951	0.0390062
		TCONS_00334760	ITGA6-AS2	0	0.0243387	-9.90672	0.0391947
		TCONS_00099264	MAB21L2-OT1	0.321043	0.00243267	7.24369	0.0392684
		TCONS_00345766	LINC4101	0.09317	0	9.89989	0.039765
		TCONS_00446545	LINC5193	0.0366477	0	9.88741	0.0400589
		TCONS_00351437	HSPB3-AS1	0.0241243	0	9.88741	0.0400687
		TCONS_00008033	LINC89	0	0.0953623	-7.49152	0.0400925
		TCONS_00086834	LINC1002	0	0.0969727	-9.86748	0.0401715
		TCONS_00471550	LINC6051	0	0.151034	-9.86309	0.0402606
		TCONS_00075596	LINC898	0.208372	0	5.88608	0.0404705
		ENSCAFT00000087599	FGF13-204	0	0.00425667	-9.84985	0.040511
		TCONS_00226626	LINC2646	0	0.011745	-9.80763	0.0405145
		TCONS_00352227	LINC4175	0	0.10088	-9.80763	0.0405181
		TCONS_00139340	LINC1648	0.123001	0	9.86737	0.0406176
		TCONS_00247760	LINC2886	0	0.0776187	-9.84541	0.0406455
		TCONS_00164876	LINC1955	0	0.0656177	-9.83661	0.0408226
		TCONS_00219898	LINC2563	0	0.193259	-7.37483	0.0408262
		TCONS_00208551	GK5-AS2	0	0.138213	-9.8275	0.0409301
		TCONS_00464980	LINC5958	0	0.0787523	-9.8276	0.0410083
		TCONS_00067089	LRFN2-OT1	0.0507303	0	9.85575	0.041314
		ENSCAFT00000057777	ENSCAFT00000057777	0.0727217	0	7.37509	0.041487
		TCONS_00219589	ZNF217-AS4	0.414413	0	9.8181	0.0415518
		TCONS_00072839	RRM2B-AS1	0.155868	0	7.59622	0.0415545
		TCONS_00255956	PEX26-AS2	0.106578	0	7.35184	0.0417364
		ENSCAFT00000055940	ENSCAFT00000055940	0.205734	0	7.3991	0.0418764
		TCONS_00153057	LINC1826	0	0.0466207	-9.77234	0.0418994
		ENSCAFT00000073521	ENSCAFT00000073521	0.0857007	0	7.49757	0.041962
		TCONS_00176276	LINC2073	0	0.127805	-9.75819	0.0420745
		TCONS_00267330	LINC3144	0	0.128596	-9.75358	0.042126
		TCONS_00379551	LINC4468	0	0.162194	-7.46649	0.0422231
		TCONS_00432518	LINC5050	0.13574	0	9.74967	0.0426415
		TCONS_00297350	LINC3492	0.181139	0	9.74967	0.0426542
		TCONS_00219260	LINC2545	0.000494333	0.122438	-6.80448	0.0427137
		TCONS_00438804	C9H17orf99-OT1	0	0.163658	-9.72462	0.0427919
		TCONS_00036323	LINC492	0	0.138405	-9.66647	0.0430531
		TCONS_00345544	OR6K2-AS4	0	0.0386007	-7.78093	0.0430599
		TCONS_00034475	ANKRD52-OT6	0	0.397479	-9.71027	0.0430724
		TCONS_00134536	PAMR1-OT2	0	0.0993853	-7.28613	0.0431229
		TCONS_00414736	MYO5B-AS1	0.080106	0	7.31879	0.0431819
		TCONS_00246086	PRPF40B-AS1	0	0.16141	-7.30059	0.0432148
		TCONS_00417138	LINC4844	0	0.114411	-9.69521	0.0434432
		TCONS_00238658	LINC2784	0	0.495779	-9.67566	0.0437461
		TCONS_00136210	LINC1608	0	0.192259	-9.67526	0.0437968
		ENSCAFT00000082021	ENSCAFT00000082021	0	0.026065	-7.26541	0.0438576
		TCONS_00262468	LINC3086	0.00145167	0.0656777	-5.43356	0.0440293
		TCONS_00072891	LINC879	0	0.120231	-9.66057	0.0440565
		TCONS_00104649	LINC1247	0	0.0447997	-9.66057	0.0440739
		TCONS_00273739	LINC3229	0	0.164143	-9.66057	0.0440825
		TCONS_00081506	CYHR1-OT1	0.225328	0	9.68701	0.0440857
		TCONS_00324282	LINC3826	0.000761	0.053374	-5.78166	0.0441367
		ENSCAFT00000057056	ENSCAFT00000057056	0	0.0864697	-7.23011	0.0441498
		TCONS_00460111	LINC5908	0	0.0719413	-9.66012	0.0442095
		TCONS_00286501	LINC3371	0	0.0548013	-9.65551	0.0442577
		TCONS_00011429	PPP1R37-AS3	0.175599	0	9.69723	0.044304
		TCONS_00447077	LINC5221	0	0.1495	-7.36334	0.0443178
		TCONS_00416148	DTD2-AS1	0.235361	0	9.65463	0.0447479
		TCONS_00127573	LINC1495	0	0.204031	-9.58363	0.0448052
		TCONS_00058341	ATAT1-OT1	0	0.331699	-9.57914	0.0449133
		ENSCAFT00000062857	ENSCAFT00000062857	0	0.028077	-7.27012	0.045111
		TCONS_00231995	SERTM1-OT1	0.0912607	0	9.63104	0.0452758
		ENSCAFT00000083376	ENSCAFT00000083376	0	0.101804	-7.17019	0.0453104
		ENSCAFT00000061773	ENSCAFT00000061773	0.0674657	0	7.22578	0.0453875
		TCONS_00319871	MAP3K13-OT6	0	0.0432147	-9.5979	0.0454428
		TCONS_00239796	LINC2803	0.114266	0	9.64358	0.045543
		TCONS_00107283	LINC1267	0	0.0635343	-7.20523	0.0456133
		ENSCAFT00000052112	ENSCAFT00000052112	0.0185913	0	7.57009	0.0456401
		TCONS_00282357	LINC3321	0.005846	0.481482	-5.2366	0.0456504
		TCONS_00280679	LINC3301	0.0242567	0.660918	-4.64749	0.0457016
		TCONS_00163182	ITGB1-AS2	0	0.0528873	-9.53341	0.0458119
		ENSCAFT00000091086	ENSCAFT00000091086	0.043066	0	9.6286	0.045812
		ENSCAFT00000074349	ENSCAFT00000074349	0	0.20982	-5.8041	0.0458312
		ENSCAFT00000070386	ENSCAFT00000070386	0	0.074403	-5.68332	0.0459934
		TCONS_00435943	MYO18A-AS2	0	0.119934	-9.56656	0.0460354
		TCONS_00219507	ZFP64-AS1	0.0598503	0	7.18219	0.0466214
		TCONS_00033525	LINC445	0	0.105058	-9.49575	0.0466968
		TCONS_00162658	CASZ1-OT2	0	0.184153	-9.49575	0.046699
[truncated: 1,673 more rows]
