# Supplementary material for: RNA sequencing reveals dynamic expression of spleen lncRNAs and mRNAs in Beagle dogs infected by Toxocara canis
Source: Parasit Vectors. 2022 Aug 4;15:279. doi: 10.1186/s13071-022-05380-x (PMC9351231; doi:10.1186/s13071-022-05380-x)
Supplement: Supplementary file 4 — Additional file 4: Table S3. Co-localization between the differentially expressed lncRNA transcripts and their predicted differentially expressed cis target genes. [file 13071_2022_5380_MOESM4_ESM.xlsx]

## Sheet: Sheet1
Additional file 4: Table S3. The co-localization between the differentially expressed lncRNA transcripts and their predicted differentially expressed cis target genes.
Times after infection	Chromosome	lncRNA_ID	lncRNA_Gene_ID	lncRNA_Gene_Symbol	lncRNA_Status	lncRNA_Start	lncRNA_End	lncRNA_Strand	Gene_Id	Gene_Symbol	Gene_Start	Gene_End	Gene_Strand	Distance	Location
At 24 hpi	13	TCONS_00074002	XLOC_051747	XLOC_051747	Novel_lncRNA	18183740	18193335	+	ENSCAFG00000031108	COLEC10	18291050	18330617	+	97715	upstream
	4	TCONS_00347111	XLOC_239702	XLOC_239702	Novel_lncRNA	13364652	13367034	+	ENSCAFG00000049586	--	13216544	13332808	+	31843	downstream
	21	TCONS_00192078	ENSCAFG00000005549	C2CD3	Novel_lncRNA	24217178	24259137	-	ENSCAFG00000042759	UCP3	24277895	24288639	+	18758	upstream
	10	TCONS_00035242	ENSCAFG00000000359	GNS	Novel_lncRNA	7506944	7599349	-	ENSCAFG00000000364	WIF1	7659490	7726859	-	60141	downstream
	3	TCONS_00274861	XLOC_188792	XLOC_188792	Novel_lncRNA	37758328	37781328	+	ENSCAFG00000010306	TRPM1	37817338	37949108	+	36010	upstream
	6	TCONS_00383243	XLOC_264427	XLOC_264427	Novel_lncRNA	8754556	8792503	+	ENSCAFG00000013896	MOGAT3	8675503	8679113	+	75442	downstream
	6	TCONS_00391898	ENSCAFG00000014374	NYAP1	Novel_lncRNA	9102377	9113811	-	ENSCAFG00000014374	NYAP1	9109016	9193895	-	-4795	sense
	X	TCONS_00481354	ENSCAFG00000018826	STK26	Novel_lncRNA	102893573	102962582	-	ENSCAFG00000018826	STK26	102683594	103024503	+	-69010	antisense
	8	TCONS_00418322	XLOC_286607	XLOC_286607	Novel_lncRNA	30957558	30961213	+	ENSCAFG00000015007	MAPK1IP1L	30893314	30914210	+	43347	downstream
	35	TCONS_00329577	ENSCAFG00000010101	KIF13A	Novel_lncRNA	16745672	16832261	-	ENSCAFG00000010101	KIF13A	16598424	16748485	-	-2814	sense
	4	TCONS_00345683	ENSCAFG00000009617	IFIT1	Novel_lncRNA	84720	143772	+	ENSCAFG00000043983	--	192733	252696	+	48961	upstream
	10	TCONS_00040806	ENSCAFG00000002927	CCDC85A	Novel_lncRNA	57084552	57121042	-	ENSCAFG00000002927	CCDC85A	56936375	57120665	+	-36114	antisense
	26	TCONS_00237604	ENSCAFG00000008851	HECTD4	Novel_lncRNA	9907367	9954719	+	ENSCAFG00000008873	--	9970415	9974791	-	15696	downstream
	5	TCONS_00365572	XLOC_253128	XLOC_253128	Novel_lncRNA	28959811	28962126	+	ENSCAFG00000015054	MMP1	28978472	28986648	+	16346	upstream
	9	TCONS_00431224	XLOC_295182	XLOC_295182	Novel_lncRNA	5816355	5822206	+	ENSCAFG00000004561	--	5917068	5924879	+	94862	upstream
	14	ENSCAFT00000062076	ENSCAFG00000033399	--	Annotated_lncRNA	52981407	53073368	+	ENSCAFG00000003339	PPP1R3A	53170953	53217169	-	97585	downstream
	X	TCONS_00481354	ENSCAFG00000018826	STK26	Novel_lncRNA	102893573	102962582	-	ENSCAFG00000018829	FRMD7	103028813	103079148	-	66231	downstream
	24	TCONS_00217224	XLOC_150965	XLOC_150965	Novel_lncRNA	19176123	19228516	+	ENSCAFG00000006763	--	19237961	19422553	+	9445	upstream
	24	TCONS_00217226	XLOC_150965	XLOC_150965	Novel_lncRNA	19181347	19228516	+	ENSCAFG00000006763	--	19237961	19422553	+	9445	upstream
	24	TCONS_00217227	XLOC_150965	XLOC_150965	Novel_lncRNA	19181367	19228516	+	ENSCAFG00000006763	--	19237961	19422553	+	9445	upstream
	20	TCONS_00182112	ENSCAFG00000010431	CACNA2D2	Novel_lncRNA	38903982	38993197	-	ENSCAFG00000010431	CACNA2D2	38883529	38993273	+	-89216	antisense
	4	TCONS_00345683	ENSCAFG00000009617	IFIT1	Novel_lncRNA	84720	143772	+	ENSCAFG00000009617	IFIT1	84719	132981	+	-48262	sense
At 96 hpi	32	TCONS_00310702	ENSCAFG00000011769	ANK2	Novel_lncRNA	33006938	33010780	-	ENSCAFG00000011769	ANK2	32671280	33141036	+	-3843	antisense
	15	TCONS_00102907	ENSCAFG00000005766	SYT1	Novel_lncRNA	21802413	22044502	-	ENSCAFG00000005766	SYT1	21834762	22042732	+	-207970	antisense
	12	TCONS_00059080	ENSCAFG00000001212	NUDT3	Novel_lncRNA	3671715	3687194	+	ENSCAFG00000001214	RPS10	3713979	3719780	-	26785	downstream
	3	TCONS_00280034	ENSCAFG00000007400	TMEM232	Novel_lncRNA	1898402	1945436	-	ENSCAFG00000007400	TMEM232	1728359	1940867	+	-42466	antisense
	3	TCONS_00271949	ENSCAFG00000007396	SLC25A46	Novel_lncRNA	1702001	1721580	+	ENSCAFG00000007400	TMEM232	1728359	1940867	+	6779	upstream
	17	TCONS_00126977	ENSCAFG00000005191	RBKS	Novel_lncRNA	21885905	22288505	-	ENSCAFG00000045062	MRPL33	21784182	21793484	+	92420	downstream
	5	TCONS_00369728	ENSCAFG00000019824	DPEP1	Novel_lncRNA	63913113	63931063	+	ENSCAFG00000019840	RPL13	63978423	63980603	-	47360	downstream
	2	TCONS_00163341	XLOC_114141	XLOC_114141	Novel_lncRNA	5454279	5463588	-	XLOC_114138	XLOC_114138	5529144	5551737	-	65556	downstream
	13	TCONS_00079133	XLOC_055471	XLOC_055471	Novel_lncRNA	9050999	9057194	-	ENSCAFG00000000713	--	9069854	9114524	+	12660	upstream
	6	TCONS_00393763	ENSCAFG00000017658	PLK1	Novel_lncRNA	22144670	22196094	-	ENSCAFG00000017667	--	22242415	22253055	+	46321	upstream
	4	TCONS_00349583	XLOC_241320	XLOC_241320	Novel_lncRNA	38757168	38772046	+	ENSCAFG00000016761	CPEB4	38607947	38664821	-	92346	upstream
	27	TCONS_00247671	XLOC_169941	XLOC_169941	Novel_lncRNA	18582625	18593696	+	ENSCAFG00000010901	FAR2	18661448	18792253	-	67752	downstream
	X	TCONS_00467947	XLOC_321442	XLOC_321442	Novel_lncRNA	91851927	91862012	+	ENSCAFG00000044483	--	91886101	91889838	+	24089	upstream
	6	TCONS_00389017	ENSCAFG00000020133	BCAR3	Novel_lncRNA	55389630	55453448	+	ENSCAFG00000020133	BCAR3	55347954	55525246	+	-63819	sense
	20	TCONS_00176276	XLOC_122564	XLOC_122564	Novel_lncRNA	43586069	43600216	+	ENSCAFG00000014132	KIAA1143	43532412	43538121	+	47947	downstream
	15	TCONS_00104623	XLOC_073716	XLOC_073716	Novel_lncRNA	34786225	34864416	-	ENSCAFG00000006232	NDUFA12	34954363	34996409	-	89947	downstream
	2	TCONS_00161500	XLOC_112926	XLOC_112926	Novel_lncRNA	75745992	75750618	+	ENSCAFG00000013232	RPL11	75781090	75785605	-	30472	downstream
	12	TCONS_00060656	XLOC_041799	XLOC_041799	Novel_lncRNA	17496242	17525265	+	ENSCAFG00000023105	CRISP2	17531939	17593549	-	6674	downstream
	6	TCONS_00391898	ENSCAFG00000014374	NYAP1	Novel_lncRNA	9102377	9113811	-	ENSCAFG00000014374	NYAP1	9109016	9193895	-	-4795	sense
	X	TCONS_00467947	XLOC_321442	XLOC_321442	Novel_lncRNA	91851927	91862012	+	ENSCAFG00000046992	--	91811836	91816319	-	35607	upstream
	2	TCONS_00161780	XLOC_113077	XLOC_113077	Novel_lncRNA	77813594	77818777	+	ENSCAFG00000014958	--	77887169	77887647	-	68392	downstream
	1	TCONS_00017909	XLOC_012387	XLOC_012387	Novel_lncRNA	46316548	46345995	-	ENSCAFG00000000608	ARID1B	46372766	46799104	+	26771	upstream
	29	TCONS_00265507	ENSCAFG00000047599	NKAIN3	Novel_lncRNA	12501604	12507431	+	ENSCAFG00000047599	NKAIN3	12503406	13120451	+	-4025	sense
	29	TCONS_00269176	XLOC_184433	XLOC_184433	Novel_lncRNA	12489983	12502665	-	ENSCAFG00000047599	NKAIN3	12503406	13120451	+	741	upstream
	4	TCONS_00345683	ENSCAFG00000009617	IFIT1	Novel_lncRNA	84720	143772	+	ENSCAFG00000009612	IFIT2	62800	69868	+	14851	downstream
	1	TCONS_00011811	XLOC_008072	XLOC_008072	Novel_lncRNA	112516344	112535103	+	ENSCAFG00000004980	CD79A	112411280	112427381	-	88962	upstream
	1	TCONS_00011778	XLOC_008072	XLOC_008072	Novel_lncRNA	112496816	112552244	+	ENSCAFG00000004980	CD79A	112411280	112427381	-	69434	upstream
	15	TCONS_00099264	ENSCAFG00000007960	MAB21L2	Novel_lncRNA	48407960	48706555	+	ENSCAFG00000007870	DCLK2	48119000	48365732	+	42227	downstream
	4	TCONS_00345683	ENSCAFG00000009617	IFIT1	Novel_lncRNA	84720	143772	+	ENSCAFG00000043983	--	192733	252696	+	48961	upstream
	34	TCONS_00320078	ENSCAFG00000013889	RTP4	Novel_lncRNA	19819735	19921460	+	ENSCAFG00000013889	RTP4	19828987	19831943	+	-2956	sense
	11	TCONS_00056327	XLOC_039015	XLOC_039015	Novel_lncRNA	56369259	56373879	-	ENSCAFG00000002533	SEC61B	56251635	56286291	+	82967	downstream
	31	TCONS_00299794	ENSCAFG00000009812	KCNJ6	Novel_lncRNA	32696236	32763664	+	ENSCAFG00000009801	DYRK1A	32511501	32652572	+	43663	downstream
	12	TCONS_00060450	ENSCAFG00000002037	PLA2G7	Novel_lncRNA	14906134	14908090	+	ENSCAFG00000002026	CYP39A1	14729062	14867888	-	38245	upstream
	26	TCONS_00239004	XLOC_165040	XLOC_165040	Novel_lncRNA	23044677	23046260	+	ENSCAFG00000028837	UQCR10	22953330	22955569	+	89107	downstream
	4	TCONS_00356433	ENSCAFG00000014354	VSIR	Novel_lncRNA	22499008	22517811	-	ENSCAFG00000014229	CDH23	22207000	22571131	+	-18804	antisense
	10	TCONS_00039589	ENSCAFG00000041005	C2orf92	Novel_lncRNA	44868058	44955355	-	ENSCAFG00000002387	COX5B	44979653	44991703	-	24298	downstream
	11	TCONS_00044862	ENSCAFG00000000737	CDC42SE2	Novel_lncRNA	19632057	19766977	+	ENSCAFG00000046564	--	19551062	19555395	-	76661	upstream
	11	TCONS_00044861	ENSCAFG00000000737	CDC42SE2	Novel_lncRNA	19632009	19766977	+	ENSCAFG00000046564	--	19551062	19555395	-	76613	upstream
	9	TCONS_00436490	ENSCAFG00000019478	TMEM203	Novel_lncRNA	48464958	48466570	+	ENSCAFG00000019478	TMEM203	48465200	48465611	+	-411	sense
	10	TCONS_00041580	XLOC_028070	XLOC_028070	Novel_lncRNA	62165288	62209369	-	ENSCAFG00000003094	B3GNT2	62145116	62146310	+	18977	downstream
	4	TCONS_00345683	ENSCAFG00000009617	IFIT1	Novel_lncRNA	84720	143772	+	ENSCAFG00000009617	IFIT1	84719	132981	+	-48262	sense
	X	TCONS_00476932	XLOC_328718	XLOC_328718	Novel_lncRNA	57323044	57353043	-	XLOC_319156	XLOC_319156	57398059	57487335	+	45016	upstream
	14	TCONS_00092313	XLOC_065328	XLOC_065328	Novel_lncRNA	36534881	36543622	-	ENSCAFG00000031816	TOMM7	36523706	36532291	-	2589	upstream
	X	TCONS_00471550	XLOC_324418	XLOC_324418	Novel_lncRNA	1896705	1910803	-	ENSCAFG00000011187	PRKX	1945378	2014661	-	34575	downstream
	X	TCONS_00471551	XLOC_324418	XLOC_324418	Novel_lncRNA	1896705	1910803	-	ENSCAFG00000011187	PRKX	1945378	2014661	-	34575	downstream
	3	ENSCAFT00000069451	ENSCAFG00000048281	--	Annotated_lncRNA	64455441	64472714	-	ENSCAFG00000015233	PROM1	64260684	64382009	+	73431	downstream
	2	TCONS_00155659	XLOC_109019	XLOC_109019	Novel_lncRNA	22934904	22953294	+	ENSCAFG00000004736	BEND7	22977138	23054867	+	23844	upstream
	2	TCONS_00164882	XLOC_115139	XLOC_115139	Novel_lncRNA	23101696	23113908	-	ENSCAFG00000004736	BEND7	22977138	23054867	+	46828	downstream
	2	TCONS_00164880	XLOC_115139	XLOC_115139	Novel_lncRNA	23090330	23114694	-	ENSCAFG00000004736	BEND7	22977138	23054867	+	35462	downstream
	2	TCONS_00155708	XLOC_109038	XLOC_109038	Novel_lncRNA	23073593	23076101	+	ENSCAFG00000004736	BEND7	22977138	23054867	+	18725	downstream
	2	TCONS_00164878	XLOC_115139	XLOC_115139	Novel_lncRNA	23084832	23113960	-	ENSCAFG00000004736	BEND7	22977138	23054867	+	29964	downstream
	2	TCONS_00164871	XLOC_115139	XLOC_115139	Novel_lncRNA	23058425	23113940	-	ENSCAFG00000004736	BEND7	22977138	23054867	+	3557	downstream
	6	TCONS_00388020	XLOC_267108	XLOC_267108	Novel_lncRNA	43499802	43522837	+	ENSCAFG00000019951	VAV3	43559984	44000811	+	37147	upstream
	20	TCONS_00178900	ENSCAFG00000023645	REEP6	Novel_lncRNA	57452304	57469246	+	ENSCAFG00000019506	CIRBP	57519118	57526435	-	49872	downstream
	2	TCONS_00160200	ENSCAFG00000009983	ZNF423	Novel_lncRNA	65440135	65444608	+	ENSCAFG00000023585	--	65323285	65356776	+	83358	downstream
	2	TCONS_00164880	XLOC_115139	XLOC_115139	Novel_lncRNA	23090330	23114694	-	ENSCAFG00000023441	PHYH	23185781	23253497	+	71087	upstream
	2	TCONS_00164882	XLOC_115139	XLOC_115139	Novel_lncRNA	23101696	23113908	-	ENSCAFG00000023441	PHYH	23185781	23253497	+	71873	upstream
	2	TCONS_00164878	XLOC_115139	XLOC_115139	Novel_lncRNA	23084832	23113960	-	ENSCAFG00000023441	PHYH	23185781	23253497	+	71821	upstream
	2	TCONS_00164871	XLOC_115139	XLOC_115139	Novel_lncRNA	23058425	23113940	-	ENSCAFG00000023441	PHYH	23185781	23253497	+	71841	upstream
	7	TCONS_00408594	XLOC_279914	XLOC_279914	Novel_lncRNA	12279770	12281218	-	ENSCAFG00000012530	PTPN14	12342276	12486204	-	61058	downstream
	4	TCONS_00361898	ENSCAFG00000018877	NPR3	Novel_lncRNA	74852367	74864677	-	ENSCAFG00000018879	SUB1	74933619	74951573	-	68942	downstream
	4	ENSCAFT00000061597	ENSCAFG00000039474	--	Annotated_lncRNA	73063549	73109406	-	ENSCAFG00000018782	PRLR	73110857	73273916	+	1451	upstream
	4	ENSCAFT00000051490	ENSCAFG00000039474	--	Annotated_lncRNA	73039486	73110409	-	ENSCAFG00000018782	PRLR	73110857	73273916	+	448	upstream
	25	TCONS_00229478	XLOC_159029	XLOC_159029	Novel_lncRNA	35184357	35185808	+	ENSCAFG00000009928	XPO7	35233033	35277124	-	47225	downstream
	19	TCONS_00150340	ENSCAFG00000004160	TNIP3	Novel_lncRNA	18864527	18872734	-	ENSCAFG00000004156	QRFPR	18717338	18767061	+	97465	downstream
	10	TCONS_00027550	ENSCAFG00000000316	SLC16A7	Novel_lncRNA	3332982	3350733	+	ENSCAFG00000000316	SLC16A7	3334125	3496150	+	-16608	sense
	1	TCONS_00021473	ENSCAFG00000001849	TRPM3	Novel_lncRNA	87013255	87020170	-	ENSCAFG00000001849	TRPM3	86242486	87017292	+	-4038	antisense
	9	TCONS_00440024	XLOC_300000	XLOC_300000	Novel_lncRNA	11494201	11495852	-	ENSCAFG00000013052	TANC2	11151474	11454022	+	40178	downstream
	17	TCONS_00123953	ENSCAFG00000012427	GABPB2	Novel_lncRNA	60179190	60191627	+	ENSCAFG00000012392	CDC42SE1	60140631	60155099	-	24090	upstream
	15	TCONS_00102818	XLOC_072201	XLOC_072201	Novel_lncRNA	20457342	20494128	-	ENSCAFG00000005746	NAV3	20581708	20935007	+	87580	upstream
	22	TCONS_00204826	ENSCAFG00000006507	CHAMP1	Novel_lncRNA	61326970	61382265	-	ENSCAFG00000030364	--	61243578	61270838	+	56131	downstream
	1	TCONS_00004606	XLOC_003600	XLOC_003600	Novel_lncRNA	47704467	47739436	+	ENSCAFG00000032740	GTF2H5	47669247	47681368	+	23098	downstream
	5	TCONS_00363295	ENSCAFG00000010164	PRDM10	Novel_lncRNA	4827740	4893744	+	ENSCAFG00000010219	TMEM45B	4985199	5032365	-	91455	downstream
	8	TCONS_00418297	ENSCAFG00000015007	MAPK1IP1L	Novel_lncRNA	30902526	30906356	+	ENSCAFG00000015007	MAPK1IP1L	30893314	30914210	+	-3831	sense
	11	ENSCAFT00000075646	ENSCAFG00000041471	--	Annotated_lncRNA	21899081	22074285	-	ENSCAFG00000000968	FSTL4	21458677	21856547	-	42533	upstream
	6	TCONS_00393620	XLOC_270702	XLOC_270702	Novel_lncRNA	20954403	20956680	-	ENSCAFG00000017480	AQP8	20984907	20992524	-	28227	downstream
	32	ENSCAFT00000060506	ENSCAFG00000046437	--	Annotated_lncRNA	22094962	22133569	+	ENSCAFG00000032716	EMCN	22226041	22320063	-	92472	downstream
	7	TCONS_00403884	ENSCAFG00000017362	NUP210L	Novel_lncRNA	43147568	43150720	+	ENSCAFG00000017362	NUP210L	43068340	43161853	+	-3153	sense
	1	TCONS_00002791	ENSCAFG00000029326	FAM133B	Novel_lncRNA	30766303	30783674	+	ENSCAFG00000029326	FAM133B	30781897	30783509	+	-1612	sense
	36	TCONS_00332139	ENSCAFG00000013271	WIPF1	Novel_lncRNA	18694526	18732917	+	ENSCAFG00000013271	WIPF1	18576812	18697103	-	-2578	antisense
	1	TCONS_00011083	XLOC_007754	XLOC_007754	Novel_lncRNA	108370961	108429508	+	ENSCAFG00000004103	ZNF541	108461375	108505830	+	31867	upstream
	4	TCONS_00361103	ENSCAFG00000023153	CCDC152	Novel_lncRNA	66980269	66989162	-	ENSCAFG00000028589	SELENOP	66956404	66959043	+	21225	downstream
	4	TCONS_00361102	ENSCAFG00000023153	CCDC152	Novel_lncRNA	66980269	66989162	-	ENSCAFG00000028589	SELENOP	66956404	66959043	+	21225	downstream
	29	ENSCAFT00000056245	ENSCAFG00000040246	--	Annotated_lncRNA	11334715	11393515	+	ENSCAFG00000007167	CHD7	11156339	11283627	+	51087	downstream
	15	TCONS_00096275	ENSCAFG00000005383	TTC5	Novel_lncRNA	17639478	17705741	+	ENSCAFG00000005383	TTC5	17638461	17670575	-	-31098	antisense
	X	TCONS_00467947	XLOC_321442	XLOC_321442	Novel_lncRNA	91851927	91862012	+	ENSCAFG00000034388	--	91900168	91920527	+	38156	upstream
	14	ENSCAFT00000063658	ENSCAFG00000049727	--	Annotated_lncRNA	18422806	18567371	+	ENSCAFG00000001998	CDK6	18188428	18419869	-	2936	upstream
	38	TCONS_00343083	ENSCAFG00000012647	CD244	Novel_lncRNA	21515627	21554911	+	ENSCAFG00000031101	CD48	21566747	21628219	+	11836	upstream
	38	TCONS_00343097	ENSCAFG00000012647	CD244	Novel_lncRNA	21515629	21554911	+	ENSCAFG00000031101	CD48	21566747	21628219	+	11836	upstream
	38	TCONS_00343095	ENSCAFG00000012647	CD244	Novel_lncRNA	21515629	21554911	+	ENSCAFG00000031101	CD48	21566747	21628219	+	11836	upstream
	1	TCONS_00003929	XLOC_003152	XLOC_003152	Novel_lncRNA	40462358	40481577	+	ENSCAFG00000000393	PCMT1	40494460	40538937	+	12883	upstream
	27	TCONS_00248533	ENSCAFG00000012325	PYROXD1	Novel_lncRNA	26222707	26235992	+	ENSCAFG00000012368	SLCO1A2	26279546	26425818	+	43554	upstream
	7	TCONS_00403884	ENSCAFG00000017362	NUP210L	Novel_lncRNA	43147568	43150720	+	ENSCAFG00000017386	RPS27	43067160	43309293	-	-3153	antisense
	X	TCONS_00480153	XLOC_331405	XLOC_331405	Novel_lncRNA	92584810	92596295	-	ENSCAFG00000018545	MCTS1	92559898	92570366	+	14443	downstream
	6	TCONS_00397833	XLOC_273080	XLOC_273080	Novel_lncRNA	58816183	58818838	-	ENSCAFG00000020198	LRRC8C	58899995	58932729	-	81157	downstream
	30	TCONS_00294201	XLOC_202138	XLOC_202138	Novel_lncRNA	11442186	11466361	-	ENSCAFG00000013693	DUOX2	11521844	11541716	-	55483	downstream
	1	TCONS_00001189	XLOC_000976	XLOC_000976	Novel_lncRNA	14478643	14497358	+	ENSCAFG00000000075	TNFRSF11A	14503032	14556041	-	5674	downstream
	1	ENSCAFT00000051098	ENSCAFG00000038998	--	Annotated_lncRNA	14394226	14420871	+	ENSCAFG00000000075	TNFRSF11A	14503032	14556041	-	82161	downstream
	2	TCONS_00161612	ENSCAFG00000013329	LUZP1	Novel_lncRNA	76165466	76269973	+	ENSCAFG00000013329	LUZP1	76242571	76309688	+	-27402	sense
At 36 dpi	9	TCONS_00438804	ENSCAFG00000005284	C9H17orf99	Novel_lncRNA	2976788	2987564	-	ENSCAFG00000005294	TK1	2959487	2971064	+	5723	downstream
	35	TCONS_00327774	XLOC_226494	XLOC_226494	Novel_lncRNA	24946112	24965197	+	ENSCAFG00000028830	--	25060861	25061254	-	95664	downstream
	15	TCONS_00094320	ENSCAFG00000002512	SVBP	Novel_lncRNA	551536	558475	+	ENSCAFG00000002509	ERMAP	526066	543638	-	7897	upstream
	24	TCONS_00222480	XLOC_154280	XLOC_154280	Novel_lncRNA	20085875	20095124	-	ENSCAFG00000006836	RSPO4	19952042	19989013	+	96861	downstream
	12	TCONS_00060646	XLOC_041799	XLOC_041799	Novel_lncRNA	17465511	17525265	+	ENSCAFG00000002141	RHAG	17433669	17454311	-	11199	upstream
	12	TCONS_00060642	XLOC_041799	XLOC_041799	Novel_lncRNA	17465498	17525265	+	ENSCAFG00000002141	RHAG	17433669	17454311	-	11186	upstream
	12	TCONS_00060648	ENSCAFG00000023105	CRISP2	Novel_lncRNA	17465544	17585882	+	ENSCAFG00000002141	RHAG	17433669	17454311	-	11232	upstream
	25	TCONS_00228948	XLOC_158656	XLOC_158656	Novel_lncRNA	29247815	29267144	+	ENSCAFG00000008307	PNOC	29224091	29245851	-	1963	upstream
	27	TCONS_00248536	ENSCAFG00000012325	PYROXD1	Novel_lncRNA	26222707	26236788	+	ENSCAFG00000029531	--	26132015	26145510	+	77196	downstream
	15	TCONS_00105441	XLOC_074284	XLOC_074284	Novel_lncRNA	43104601	43129724	-	ENSCAFG00000031944	GYPA	43018707	43049665	-	54935	upstream
	35	TCONS_00327774	XLOC_226494	XLOC_226494	Novel_lncRNA	24946112	24965197	+	ENSCAFG00000029759	--	25000400	25000793	+	35203	upstream
	1	TCONS_00023346	ENSCAFG00000002585	RPL28	Novel_lncRNA	102246970	102253785	-	ENSCAFG00000029379	UBE2S	102283170	102287459	+	29385	upstream
	12	TCONS_00060646	XLOC_041799	XLOC_041799	Novel_lncRNA	17465511	17525265	+	ENSCAFG00000023105	CRISP2	17531939	17593549	-	6674	downstream
	12	TCONS_00060642	XLOC_041799	XLOC_041799	Novel_lncRNA	17465498	17525265	+	ENSCAFG00000023105	CRISP2	17531939	17593549	-	6674	downstream
	12	TCONS_00060648	ENSCAFG00000023105	CRISP2	Novel_lncRNA	17465544	17585882	+	ENSCAFG00000023105	CRISP2	17531939	17593549	-	-53943	antisense
	9	TCONS_00437999	ENSCAFG00000020216	NR6A1	Novel_lncRNA	58255733	58316152	+	ENSCAFG00000028621	OLFML2A	58193764	58221546	-	34186	upstream
	18	TCONS_00137126	XLOC_095769	XLOC_095769	Novel_lncRNA	51726735	51736965	+	ENSCAFG00000013500	LTBP3	51659097	51667433	+	59301	downstream
	1	TCONS_00021549	ENSCAFG00000001890	MAMDC2	Novel_lncRNA	87446790	87480624	-	ENSCAFG00000001890	MAMDC2	87304215	87451037	-	-4248	sense
	1	TCONS_00011083	XLOC_007754	XLOC_007754	Novel_lncRNA	108370961	108429508	+	ENSCAFG00000004080	NOP53	108307041	108316495	-	54465	upstream
	15	TCONS_00099264	ENSCAFG00000007960	MAB21L2	Novel_lncRNA	48407960	48706555	+	ENSCAFG00000007960	MAB21L2	48539954	48541034	+	-1080	sense
	25	TCONS_00235443	ENSCAFG00000010749	GPR55	Novel_lncRNA	42887147	42908888	-	ENSCAFG00000010749	GPR55	42866415	42908332	-	-21186	sense
	6	TCONS_00389632	XLOC_268278	XLOC_268278	Novel_lncRNA	61472311	61508292	+	ENSCAFG00000020244	CLCA4	61559737	61584177	-	51445	downstream
	2	TCONS_00160398	ENSCAFG00000010369	AZIN2	Novel_lncRNA	68282708	68289868	+	ENSCAFG00000010369	AZIN2	68286194	68323710	-	-3674	antisense
	35	TCONS_00327774	XLOC_226494	XLOC_226494	Novel_lncRNA	24946112	24965197	+	ENSCAFG00000043597	H1-5	25046022	25046703	-	80825	downstream
	31	TCONS_00297982	ENSCAFG00000030228	RBM11	Novel_lncRNA	11212408	11218786	+	ENSCAFG00000008026	--	11273671	11354685	+	54885	upstream
	28	TCONS_00258425	ENSCAFG00000011005	TCF7L2	Novel_lncRNA	23972824	24062487	+	ENSCAFG00000011005	TCF7L2	23966072	24163737	+	-89664	sense
	28	TCONS_00258384	XLOC_176814	XLOC_176814	Novel_lncRNA	23874905	23883099	+	ENSCAFG00000011005	TCF7L2	23966072	24163737	+	82973	upstream
	13	TCONS_00083537	ENSCAFG00000003029	CXCL8	Novel_lncRNA	62434631	62463942	-	ENSCAFG00000031174	PPBP	62526570	62528527	+	62628	upstream
	13	TCONS_00083536	ENSCAFG00000003029	CXCL8	Novel_lncRNA	62434631	62440118	-	ENSCAFG00000031174	PPBP	62526570	62528527	+	86452	upstream
	13	ENSCAFT00000064415	ENSCAFG00000042676	--	Annotated_lncRNA	62534590	62632895	+	ENSCAFG00000031174	PPBP	62526570	62528527	+	6062	downstream
	2	TCONS_00159875	ENSCAFG00000009443	IRX5	Novel_lncRNA	60998050	61038577	+	ENSCAFG00000009443	IRX5	60968192	61041385	-	-40528	antisense
	28	TCONS_00256251	ENSCAFG00000007018	DEPP1	Novel_lncRNA	2450268	2482819	+	ENSCAFG00000029040	TMEM72	2502927	2528632	-	20108	downstream
	8	TCONS_00418537	ENSCAFG00000015237	EXOC5	Novel_lncRNA	32786959	32824881	+	ENSCAFG00000015249	AP5M1	32848204	32902815	+	23323	upstream
	38	TCONS_00345544	ENSCAFG00000011678	OR6K2	Novel_lncRNA	23038020	23049873	-	ENSCAFG00000011638	SPTA1	23051562	23118966	+	1689	upstream
	2	TCONS_00164873	XLOC_115139	XLOC_115139	Novel_lncRNA	23058425	23113960	-	ENSCAFG00000023441	PHYH	23185781	23253497	+	71821	upstream
	2	TCONS_00164878	XLOC_115139	XLOC_115139	Novel_lncRNA	23084832	23113960	-	ENSCAFG00000023441	PHYH	23185781	23253497	+	71821	upstream
	2	TCONS_00164876	XLOC_115139	XLOC_115139	Novel_lncRNA	23084832	23113908	-	ENSCAFG00000023441	PHYH	23185781	23253497	+	71873	upstream
	2	TCONS_00164877	XLOC_115139	XLOC_115139	Novel_lncRNA	23084832	23113920	-	ENSCAFG00000023441	PHYH	23185781	23253497	+	71861	upstream
	1	TCONS_00022785	ENSCAFG00000002309	OMD	Novel_lncRNA	98925785	98937069	-	ENSCAFG00000002307	ASPN	98881689	98904945	+	20839	downstream
	4	TCONS_00350602	ENSCAFG00000017357	ADAM19	Novel_lncRNA	52722800	52737303	+	ENSCAFG00000017536	FNDC9	52820595	52852337	+	83292	upstream
	16	TCONS_00107652	ENSCAFG00000030191	cOR13M4	Novel_lncRNA	5967550	6017547	+	ENSCAFG00000030191	cOR13M4	5966895	5967849	-	-300	antisense
	35	TCONS_00327774	XLOC_226494	XLOC_226494	Novel_lncRNA	24946112	24965197	+	ENSCAFG00000045051	--	24999691	25000072	-	34494	downstream
	18	TCONS_00133161	ENSCAFG00000004125	KMT2E	Novel_lncRNA	15320516	15361315	+	ENSCAFG00000031463	--	15426830	15596950	-	65515	downstream
	17	TCONS_00124090	ENSCAFG00000012884	RORC	Novel_lncRNA	60837920	60860263	+	ENSCAFG00000012884	RORC	60821980	60842453	-	-4534	antisense
	17	TCONS_00124095	ENSCAFG00000012906	THEM5	Novel_lncRNA	60846822	60860263	+	ENSCAFG00000012884	RORC	60821980	60842453	-	4368	upstream
	1	TCONS_00022785	ENSCAFG00000002309	OMD	Novel_lncRNA	98925785	98937069	-	ENSCAFG00000002309	OMD	98929273	98931219	+	-1946	antisense
	17	TCONS_00124090	ENSCAFG00000012884	RORC	Novel_lncRNA	60837920	60860263	+	ENSCAFG00000012794	CELF3	60735627	60746615	-	91304	upstream
	27	TCONS_00248536	ENSCAFG00000012325	PYROXD1	Novel_lncRNA	26222707	26236788	+	ENSCAFG00000043546	--	26155985	26189778	+	32928	downstream
	35	TCONS_00328062	XLOC_226670	XLOC_226670	Novel_lncRNA	26357992	26362191	+	ENSCAFG00000012200	TRIM10	26350124	26356592	-	1399	upstream
	35	ENSCAFT00000019412	ENSCAFG00000024753	--	Annotated_lncRNA	26387776	26395519	-	ENSCAFG00000012200	TRIM10	26350124	26356592	-	31183	upstream
	4	TCONS_00357497	ENSCAFG00000023889	ANTXRL	Novel_lncRNA	34948090	34955198	-	ENSCAFG00000023889	ANTXRL	34885961	34954104	-	-6015	sense
	6	TCONS_00385071	ENSCAFG00000030238	C6H16orf82	Novel_lncRNA	19461278	19532710	+	ENSCAFG00000030238	C6H16orf82	19494651	19496667	-	-2016	antisense
	34	TCONS_00323899	XLOC_223553	XLOC_223553	Novel_lncRNA	20195410	20214024	-	ENSCAFG00000045834	RTP2	20087225	20115428	-	79981	upstream
	34	TCONS_00320105	ENSCAFG00000045834	RTP2	Novel_lncRNA	19984886	20088408	+	ENSCAFG00000045834	RTP2	20087225	20115428	-	-1183	antisense
	34	TCONS_00320156	XLOC_220647	XLOC_220647	Novel_lncRNA	20135902	20213773	+	ENSCAFG00000045834	RTP2	20087225	20115428	-	20473	upstream
	15	TCONS_00096275	ENSCAFG00000005383	TTC5	Novel_lncRNA	17639478	17705741	+	ENSCAFG00000005383	TTC5	17638461	17670575	-	-31098	antisense
	6	TCONS_00384597	ENSCAFG00000016887	COX6A2	Novel_lncRNA	16808671	16834043	+	ENSCAFG00000016939	AHSP	16744878	16745745	-	62925	upstream
	21	TCONS_00193867	ENSCAFG00000010093	SLC17A6	Novel_lncRNA	43988541	44071640	-	ENSCAFG00000010093	SLC17A6	44016132	44054931	+	-38799	antisense
	1	TCONS_00010090	XLOC_007334	XLOC_007334	Novel_lncRNA	103159132	103169791	+	ENSCAFG00000024196	VSTM1	103197267	103214842	+	27476	upstream
	6	TCONS_00391898	ENSCAFG00000014374	NYAP1	Novel_lncRNA	9102377	9113811	-	ENSCAFG00000014311	TFR2	9060628	9076158	+	26218	downstream
	JH373759.1	TCONS_00458757	XLOC_314280	XLOC_314280	Novel_lncRNA	2777	12526	-	XLOC_314276	XLOC_314276	2264	12561	+	-9750	antisense
