# Supplementary material for: RNA sequencing reveals dynamic expression of spleen lncRNAs and mRNAs in Beagle dogs infected by Toxocara canis
Source: Parasit Vectors. 2022 Aug 4;15:279. doi: 10.1186/s13071-022-05380-x (PMC9351231; doi:10.1186/s13071-022-05380-x)
Supplement: Supplementary file 5 — Additional file 5: Table S4. Gene Ontology (GO) terms of cis target genes of the differentially expressed lncRNAs. [file 13071_2022_5380_MOESM5_ESM.xlsx]

## Sheet: Sheet1
Additional file 5: Table S4. Gene Ontology (GO) terms of cis target genes of the differentially expressed lncRNAs.
Times after infection	GO_accession	Description	Term_type	P-values	CADa_item	CADb_list	Bgc_item	Bgd_list	Gene_ids		a CAD_item:Number of genes associated with the GO
At 24 hpi	GO:0005882	intermediate filament	cellular_component	1.08e-07	25	1292	112	18148	ENSCAFG00000044734,ENSCAFG00000016007,ENSCAFG00000016003,ENSCAFG00000016017,ENSCAFG00000015989,ENSCAFG00000016014,ENSCAFG00000015997,ENSCAFG00000041345,ENSCAFG00000045578,ENSCAFG00000016012,ENSCAFG00000003120,ENSCAFG00000044390,ENSCAFG00000015999,ENSCAFG00000044584,ENSCAFG00000043369,ENSCAFG00000007322,ENSCAFG00000049583,ENSCAFG00000048152,ENSCAFG00000042383,ENSCAFG00000001433,ENSCAFG00000016004,…		b CAD_list:Number of genes with GO annotations
	GO:0045111	intermediate filament cytoskeleton	cellular_component	6.78e-07	28	1292	145	18148	ENSCAFG00000049583,ENSCAFG00000048152,ENSCAFG00000001433,ENSCAFG00000016004,ENSCAFG00000015759,ENSCAFG00000042383,ENSCAFG00000049130,ENSCAFG00000013276,ENSCAFG00000023806,ENSCAFG00000023275,ENSCAFG00000012976,ENSCAFG00000015997,ENSCAFG00000016014,ENSCAFG00000015989,ENSCAFG00000016017,ENSCAFG00000044734,ENSCAFG00000016007,ENSCAFG00000001521,ENSCAFG00000016003,ENSCAFG00000045578,ENSCAFG00000016012,…		c Bg_item:Number of all background genes associated with the GO
	GO:1902260	negative regulation of delayed rectifier potassium channel activity	biological_process	9.72e-06	5	1292	6	18148	ENSCAFG00000009549,ENSCAFG00000008838,ENSCAFG00000018048,ENSCAFG00000023427,ENSCAFG00000009554		d Bg_list:Number of all background genes with GO annotations
	GO:0030214	hyaluronan catabolic process	biological_process	3.57e-05	5	1292	7	18148	ENSCAFG00000001825,ENSCAFG00000010599,ENSCAFG00000010657,ENSCAFG00000005014,ENSCAFG00000010672
	GO:0000786	nucleosome	cellular_component	9.71e-05	18	1292	101	18148	ENSCAFG00000010177,ENSCAFG00000048797,ENSCAFG00000029078,ENSCAFG00000010615,ENSCAFG00000014492,ENSCAFG00000047415,ENSCAFG00000010770,ENSCAFG00000044066,ENSCAFG00000015774,ENSCAFG00000043597,ENSCAFG00000048378,ENSCAFG00000029066,ENSCAFG00000032188,ENSCAFG00000045051,ENSCAFG00000042780,ENSCAFG00000044000,ENSCAFG00000029759,ENSCAFG00000029451
	GO:0045095	keratin filament	cellular_component	0.00016277	11	1292	46	18148	ENSCAFG00000042383,ENSCAFG00000044390,ENSCAFG00000044584,ENSCAFG00000043369,ENSCAFG00000007322,ENSCAFG00000049130,ENSCAFG00000049583,ENSCAFG00000015989,ENSCAFG00000048152,ENSCAFG00000041345,ENSCAFG00000045578
	GO:0021546	rhombomere development	biological_process	0.00024332	4	1292	6	18148	ENSCAFG00000016843,ENSCAFG00000028513,ENSCAFG00000016841,ENSCAFG00000013049
	GO:0033077	T cell differentiation in thymus	biological_process	0.00026624	13	1292	60	18148	ENSCAFG00000018401,ENSCAFG00000006803,ENSCAFG00000006808,ENSCAFG00000004023,ENSCAFG00000005050,ENSCAFG00000023591,ENSCAFG00000013547,ENSCAFG00000031079,ENSCAFG00000016982,ENSCAFG00000010724,ENSCAFG00000003701,ENSCAFG00000006340,ENSCAFG00000000603
	GO:0086002	regulation of cardiac muscle cell action potential involved in contraction	biological_process	0.00026632	8	1292	24	18148	ENSCAFG00000009554,ENSCAFG00000017120,ENSCAFG00000011769,ENSCAFG00000023427,ENSCAFG00000016051,ENSCAFG00000010736,ENSCAFG00000009549,ENSCAFG00000018048
	GO:0071493	cellular response to UV-B	biological_process	0.00028038	4	1292	6	18148	ENSCAFG00000010599,ENSCAFG00000010657,ENSCAFG00000010672,ENSCAFG00000018440
	GO:0048704	embryonic skeletal system morphogenesis	biological_process	0.00041156	15	1292	79	18148	ENSCAFG00000016849,ENSCAFG00000016841,ENSCAFG00000016854,ENSCAFG00000004824,ENSCAFG00000016867,ENSCAFG00000016843,ENSCAFG00000004023,ENSCAFG00000009059,ENSCAFG00000010599,ENSCAFG00000028513,ENSCAFG00000016852,ENSCAFG00000016855,ENSCAFG00000016972,ENSCAFG00000016860,ENSCAFG00000008031
	GO:1901017	negative regulation of potassium ion transmembrane transporter activity	biological_process	0.0004292	5	1292	10	18148	ENSCAFG00000018048,ENSCAFG00000008838,ENSCAFG00000009549,ENSCAFG00000009554,ENSCAFG00000023427
	GO:0086091	regulation of heart rate by cardiac conduction	biological_process	0.00043375	9	1292	31	18148	ENSCAFG00000009554,ENSCAFG00000011769,ENSCAFG00000017120,ENSCAFG00000010736,ENSCAFG00000016051,ENSCAFG00000023427,ENSCAFG00000018048,ENSCAFG00000009549,ENSCAFG00000013221
	GO:1902259	regulation of delayed rectifier potassium channel activity	biological_process	0.00053994	5	1292	11	18148	ENSCAFG00000018048,ENSCAFG00000009549,ENSCAFG00000008838,ENSCAFG00000009554,ENSCAFG00000023427
	GO:0086004	regulation of cardiac muscle cell contraction	biological_process	0.00070084	8	1292	27	18148	ENSCAFG00000009549,ENSCAFG00000018048,ENSCAFG00000010736,ENSCAFG00000023427,ENSCAFG00000016051,ENSCAFG00000017120,ENSCAFG00000011769,ENSCAFG00000009554
	GO:0004415	hyalurononglucosaminidase activity	molecular_function	0.0007261	4	1292	7	18148	ENSCAFG00000010599,ENSCAFG00000010657,ENSCAFG00000010672,ENSCAFG00000001825
	GO:0086008	voltage-gated potassium channel activity involved in cardiac muscle cell action potential repolarization	molecular_function	0.00093962	5	1292	12	18148	ENSCAFG00000009554,ENSCAFG00000023427,ENSCAFG00000010736,ENSCAFG00000018048,ENSCAFG00000009549
	GO:0086003	cardiac muscle cell contraction	biological_process	0.00095322	8	1292	28	18148	ENSCAFG00000017120,ENSCAFG00000011769,ENSCAFG00000009554,ENSCAFG00000009549,ENSCAFG00000018048,ENSCAFG00000016051,ENSCAFG00000023427,ENSCAFG00000010736
	GO:0005242	inward rectifier potassium channel activity	molecular_function	0.00096244	6	1292	18	18148	ENSCAFG00000010741,ENSCAFG00000018532,ENSCAFG00000009549,ENSCAFG00000009812,ENSCAFG00000001407,ENSCAFG00000010736
	GO:0086001	regulation of cardiac muscle cell action potential	biological_process	0.0010221	9	1292	34	18148	ENSCAFG00000017120,ENSCAFG00000011769,ENSCAFG00000009554,ENSCAFG00000009549,ENSCAFG00000023562,ENSCAFG00000018048,ENSCAFG00000010736,ENSCAFG00000016051,ENSCAFG00000023427
	GO:0006844	acyl carnitine transport	biological_process	0.0012725	3	1292	4	18148	ENSCAFG00000030764,ENSCAFG00000028559,ENSCAFG00000017900
	GO:0015227	acyl carnitine transmembrane transporter activity	molecular_function	0.0012725	3	1292	4	18148	ENSCAFG00000028559,ENSCAFG00000017900,ENSCAFG00000030764
	GO:0030217	T cell differentiation	biological_process	0.0013865	26	1292	194	18148	ENSCAFG00000015923,ENSCAFG00000004023,ENSCAFG00000005050,ENSCAFG00000002733,ENSCAFG00000009634,ENSCAFG00000010625,ENSCAFG00000013547,ENSCAFG00000000603,ENSCAFG00000016982,ENSCAFG00000003701,ENSCAFG00000006340,ENSCAFG00000012621,ENSCAFG00000006413,ENSCAFG00000030180,ENSCAFG00000005014,ENSCAFG00000009255,ENSCAFG00000006808,ENSCAFG00000007167,ENSCAFG00000000105,ENSCAFG00000023591,ENSCAFG00000031019,…
	GO:0032993	protein-DNA complex	cellular_component	0.0014009	23	1292	171	18148	ENSCAFG00000047415,ENSCAFG00000013677,ENSCAFG00000010770,ENSCAFG00000015774,ENSCAFG00000044066,ENSCAFG00000002454,ENSCAFG00000010177,ENSCAFG00000048797,ENSCAFG00000029078,ENSCAFG00000010615,ENSCAFG00000014492,ENSCAFG00000029451,ENSCAFG00000032188,ENSCAFG00000043597,ENSCAFG00000048378,ENSCAFG00000029066,ENSCAFG00000045051,ENSCAFG00000042780,ENSCAFG00000044000,ENSCAFG00000007975,ENSCAFG00000029759,…
	GO:0048706	embryonic skeletal system development	biological_process	0.0014127	17	1292	106	18148	ENSCAFG00000004824,ENSCAFG00000009059,ENSCAFG00000028513,ENSCAFG00000016855,ENSCAFG00000016972,ENSCAFG00000008031,ENSCAFG00000015412,ENSCAFG00000016849,ENSCAFG00000016854,ENSCAFG00000016841,ENSCAFG00000016867,ENSCAFG00000016843,ENSCAFG00000004023,ENSCAFG00000010599,ENSCAFG00000004237,ENSCAFG00000016852,ENSCAFG00000016860
	GO:0015929	hexosaminidase activity	molecular_function	0.0014236	5	1292	13	18148	ENSCAFG00000010672,ENSCAFG00000010657,ENSCAFG00000012958,ENSCAFG00000010599,ENSCAFG00000001825
	GO:0019080	viral genome expression	biological_process	0.0015027	10	1292	47	18148	ENSCAFG00000007672,ENSCAFG00000004308,ENSCAFG00000019231,ENSCAFG00000017908,ENSCAFG00000017992,ENSCAFG00000012689,ENSCAFG00000005031,ENSCAFG00000017921,ENSCAFG00000010168,ENSCAFG00000012020
	GO:0004668	protein-arginine deiminase activity	molecular_function	0.0015354	3	1292	4	18148	ENSCAFG00000015797,ENSCAFG00000023194,ENSCAFG00000015759
	GO:0018101	peptidyl-citrulline biosynthetic process from peptidyl-arginine	biological_process	0.0015354	3	1292	4	18148	ENSCAFG00000015759,ENSCAFG00000023194,ENSCAFG00000015797
	GO:0051251	positive regulation of lymphocyte activation	biological_process	0.0016141	27	1292	206	18148	ENSCAFG00000003745,ENSCAFG00000007304,ENSCAFG00000019951,ENSCAFG00000016583,ENSCAFG00000002120,ENSCAFG00000011638,ENSCAFG00000023591,ENSCAFG00000018448,ENSCAFG00000002121,ENSCAFG00000006808,ENSCAFG00000009255,ENSCAFG00000005169,ENSCAFG00000006058,ENSCAFG00000025524,ENSCAFG00000000105,ENSCAFG00000005014,ENSCAFG00000030180,ENSCAFG00000006413,ENSCAFG00000025454,ENSCAFG00000009858,ENSCAFG00000012579,…
	GO:0050798	activated T cell proliferation	biological_process	0.0016312	8	1292	33	18148	ENSCAFG00000010999,ENSCAFG00000012579,ENSCAFG00000002120,ENSCAFG00000030180,ENSCAFG00000007304,ENSCAFG00000005839,ENSCAFG00000002121,ENSCAFG00000003745
	GO:0006027	glycosaminoglycan catabolic process	biological_process	0.0018118	5	1292	14	18148	ENSCAFG00000001825,ENSCAFG00000010599,ENSCAFG00000010672,ENSCAFG00000010657,ENSCAFG00000005014
	GO:0050870	positive regulation of T cell activation	biological_process	0.0021179	20	1292	140	18148	ENSCAFG00000009858,ENSCAFG00000010625,ENSCAFG00000009634,ENSCAFG00000012579,ENSCAFG00000015923,ENSCAFG00000005169,ENSCAFG00000025524,ENSCAFG00000000105,ENSCAFG00000002121,ENSCAFG00000006808,ENSCAFG00000009255,ENSCAFG00000005014,ENSCAFG00000006413,ENSCAFG00000025454,ENSCAFG00000030180,ENSCAFG00000023591,ENSCAFG00000003745,ENSCAFG00000007304,ENSCAFG00000011638,ENSCAFG00000002120
	GO:0048471	perinuclear region of cytoplasm	cellular_component	0.0021825	44	1292	383	18148	ENSCAFG00000009478,ENSCAFG00000010657,ENSCAFG00000012105,ENSCAFG00000008606,ENSCAFG00000013547,ENSCAFG00000014054,ENSCAFG00000010080,ENSCAFG00000015671,ENSCAFG00000018891,ENSCAFG00000015387,ENSCAFG00000002196,ENSCAFG00000012914,ENSCAFG00000017790,ENSCAFG00000014282,ENSCAFG00000028574,ENSCAFG00000008557,ENSCAFG00000004308,ENSCAFG00000010167,ENSCAFG00000008449,ENSCAFG00000017255,ENSCAFG00000005031,…
	GO:1902282	voltage-gated potassium channel activity involved in ventricular cardiac muscle cell action potential repolarization	molecular_function	0.0024159	4	1292	9	18148	ENSCAFG00000023427,ENSCAFG00000009554,ENSCAFG00000009549,ENSCAFG00000018048
	GO:0019083	viral transcription	biological_process	0.0024948	8	1292	34	18148	ENSCAFG00000017992,ENSCAFG00000007672,ENSCAFG00000019231,ENSCAFG00000004308,ENSCAFG00000012689,ENSCAFG00000005031,ENSCAFG00000010168,ENSCAFG00000012020
	GO:0086011	membrane repolarization involved in regulation of action potential	biological_process	0.0025626	6	1292	20	18148	ENSCAFG00000009549,ENSCAFG00000011769,ENSCAFG00000018048,ENSCAFG00000023427,ENSCAFG00000010736,ENSCAFG00000009554
	GO:0086013	membrane repolarization involved in regulation of cardiac muscle cell action potential	biological_process	0.0025626	6	1292	20	18148	ENSCAFG00000011769,ENSCAFG00000018048,ENSCAFG00000009549,ENSCAFG00000009554,ENSCAFG00000010736,ENSCAFG00000023427
	GO:0086036	regulation of cardiac muscle cell membrane potential	biological_process	0.0026366	9	1292	39	18148	ENSCAFG00000010736,ENSCAFG00000023427,ENSCAFG00000016051,ENSCAFG00000018048,ENSCAFG00000009549,ENSCAFG00000023562,ENSCAFG00000009554,ENSCAFG00000011769,ENSCAFG00000017120
	GO:0044087	regulation of cellular component biogenesis	biological_process	0.0026618	68	1292	655	18148	ENSCAFG00000013341,ENSCAFG00000005014,ENSCAFG00000010407,XLOC_274220,ENSCAFG00000016825,ENSCAFG00000016138,ENSCAFG00000004204,ENSCAFG00000015835,ENSCAFG00000017889,ENSCAFG00000003120,ENSCAFG00000016972,ENSCAFG00000017332,ENSCAFG00000010696,ENSCAFG00000006496,ENSCAFG00000013270,ENSCAFG00000020363,ENSCAFG00000020364,ENSCAFG00000010590,ENSCAFG00000000464,ENSCAFG00000002427,ENSCAFG00000003408,ENSCAFG…
	GO:0033617	mitochondrial respiratory chain complex IV assembly	biological_process	0.0035401	6	1292	23	18148	ENSCAFG00000041282,ENSCAFG00000000564,ENSCAFG00000011350,ENSCAFG00000032704,ENSCAFG00000000028,ENSCAFG00000033885
	GO:0097034	mitochondrial respiratory chain complex IV biogenesis	biological_process	0.0035401	6	1292	23	18148	ENSCAFG00000032704,ENSCAFG00000000028,ENSCAFG00000033885,ENSCAFG00000011350,ENSCAFG00000000564,ENSCAFG00000041282
	GO:0086005	regulation of ventricular cardiac muscle cell action potential	biological_process	0.0036826	5	1292	15	18148	ENSCAFG00000009554,ENSCAFG00000023427,ENSCAFG00000018048,ENSCAFG00000011769,ENSCAFG00000009549
	GO:0045814	negative regulation of gene expression, epigenetic	biological_process	0.0037028	13	1292	79	18148	ENSCAFG00000017892,ENSCAFG00000012020,ENSCAFG00000008064,ENSCAFG00000006476,ENSCAFG00000029759,ENSCAFG00000010615,ENSCAFG00000014492,ENSCAFG00000029078,ENSCAFG00000011611,ENSCAFG00000015774,ENSCAFG00000020226,ENSCAFG00000016687,ENSCAFG00000009764
	GO:0042110	T cell activation	biological_process	0.0039836	39	1292	353	18148	ENSCAFG00000006340,ENSCAFG00000016982,ENSCAFG00000002733,ENSCAFG00000005050,ENSCAFG00000015923,ENSCAFG00000012579,ENSCAFG00000025524,ENSCAFG00000007167,ENSCAFG00000009255,ENSCAFG00000006413,ENSCAFG00000005014,ENSCAFG00000031019,ENSCAFG00000010186,ENSCAFG00000010999,ENSCAFG00000005839,ENSCAFG00000007304,ENSCAFG00000002120,ENSCAFG00000011638,ENSCAFG00000006803,ENSCAFG00000018401,ENSCAFG00000003701,…
	GO:0032970	regulation of actin filament-based process	biological_process	0.0040112	37	1292	316	18148	ENSCAFG00000017484,ENSCAFG00000007225,ENSCAFG00000002427,ENSCAFG00000005651,ENSCAFG00000003408,ENSCAFG00000018048,ENSCAFG00000009549,ENSCAFG00000012020,ENSCAFG00000013662,ENSCAFG00000011769,ENSCAFG00000012666,ENSCAFG00000018829,ENSCAFG00000009554,ENSCAFG00000028645,ENSCAFG00000017087,ENSCAFG00000018637,ENSCAFG00000024150,ENSCAFG00000000281,ENSCAFG00000013341,ENSCAFG00000005014,ENSCAFG00000006413,…
	GO:0021570	rhombomere 4 development	biological_process	0.0040933	2	1292	2	18148	ENSCAFG00000016841,ENSCAFG00000016843
	GO:0021571	rhombomere 5 development	biological_process	0.0041044	2	1292	2	18148	ENSCAFG00000013049,ENSCAFG00000016841
	GO:0033906	hyaluronoglucuronidase activity	molecular_function	0.0041569	2	1292	2	18148	ENSCAFG00000010657,ENSCAFG00000010672
	GO:0002508	central tolerance induction	biological_process	0.00426	2	1292	2	18148	ENSCAFG00000005050,ENSCAFG00000010724
	GO:2000098	negative regulation of smooth muscle cell-matrix adhesion	biological_process	0.004486	2	1292	2	18148	ENSCAFG00000013368,ENSCAFG00000013909
	GO:0004103	choline kinase activity	molecular_function	0.0048252	2	1292	2	18148	ENSCAFG00000000579,ENSCAFG00000010937
	GO:0061337	cardiac conduction	biological_process	0.0048972	9	1292	43	18148	ENSCAFG00000009554,ENSCAFG00000017120,ENSCAFG00000011769,ENSCAFG00000010736,ENSCAFG00000023427,ENSCAFG00000016051,ENSCAFG00000009549,ENSCAFG00000013221,ENSCAFG00000018048
	GO:0044236	multicellular organismal metabolic process	biological_process	0.0051591	11	1292	65	18148	ENSCAFG00000004662,ENSCAFG00000010796,ENSCAFG00000015063,ENSCAFG00000009282,ENSCAFG00000015043,ENSCAFG00000023615,ENSCAFG00000023335,ENSCAFG00000005014,ENSCAFG00000015066,ENSCAFG00000013860,ENSCAFG00000014117
	GO:1901981	phosphatidylinositol phosphate binding	molecular_function	0.0052561	19	1292	134	18148	ENSCAFG00000016825,ENSCAFG00000011038,ENSCAFG00000017597,ENSCAFG00000010736,ENSCAFG00000009478,ENSCAFG00000013002,ENSCAFG00000020153,ENSCAFG00000002175,ENSCAFG00000002951,ENSCAFG00000010080,ENSCAFG00000031519,ENSCAFG00000005707,ENSCAFG00000011627,ENSCAFG00000013421,ENSCAFG00000020227,ENSCAFG00000010571,ENSCAFG00000006803,ENSCAFG00000010848,ENSCAFG00000016306
	GO:0047961	glycine N-acyltransferase activity	molecular_function	0.0053157	2	1292	2	18148	ENSCAFG00000002127,ENSCAFG00000007663
	GO:0032963	collagen metabolic process	biological_process	0.005394	10	1292	57	18148	ENSCAFG00000004662,ENSCAFG00000015063,ENSCAFG00000009282,ENSCAFG00000015043,ENSCAFG00000023615,ENSCAFG00000023335,ENSCAFG00000005014,ENSCAFG00000015066,ENSCAFG00000013860,ENSCAFG00000014117
	GO:0044259	multicellular organismal macromolecule metabolic process	biological_process	0.005394	10	1292	57	18148	ENSCAFG00000014117,ENSCAFG00000015066,ENSCAFG00000013860,ENSCAFG00000005014,ENSCAFG00000023335,ENSCAFG00000023615,ENSCAFG00000015043,ENSCAFG00000009282,ENSCAFG00000015063,ENSCAFG00000004662
	GO:0030150	protein import into mitochondrial matrix	biological_process	0.0058431	5	1292	18	18148	ENSCAFG00000004664,ENSCAFG00000000028,ENSCAFG00000031816,ENSCAFG00000019220,ENSCAFG00000018346
	GO:2001187	positive regulation of CD8-positive, alpha-beta T cell activation	biological_process	0.0059444	2	1292	2	18148	ENSCAFG00000006413,ENSCAFG00000009255
	GO:0060306	regulation of membrane repolarization	biological_process	0.005973	6	1292	23	18148	ENSCAFG00000018048,ENSCAFG00000011769,ENSCAFG00000009549,ENSCAFG00000009554,ENSCAFG00000010736,ENSCAFG00000023427
	GO:0002696	positive regulation of leukocyte activation	biological_process	0.0061068	27	1292	227	18148	ENSCAFG00000007304,ENSCAFG00000003745,ENSCAFG00000019951,ENSCAFG00000002120,ENSCAFG00000011638,ENSCAFG00000016583,ENSCAFG00000018448,ENSCAFG00000023591,ENSCAFG00000006808,ENSCAFG00000009255,ENSCAFG00000002121,ENSCAFG00000025524,ENSCAFG00000000105,ENSCAFG00000006058,ENSCAFG00000005169,ENSCAFG00000030180,ENSCAFG00000006413,ENSCAFG00000025454,ENSCAFG00000005014,ENSCAFG00000009858,ENSCAFG00000015923,…
	GO:0006026	aminoglycan catabolic process	biological_process	0.0061774	5	1292	18	18148	ENSCAFG00000001825,ENSCAFG00000010657,ENSCAFG00000005014,ENSCAFG00000010672,ENSCAFG00000010599
	GO:0060307	regulation of ventricular cardiac muscle cell membrane repolarization	biological_process	0.0062922	5	1292	17	18148	ENSCAFG00000009549,ENSCAFG00000011769,ENSCAFG00000018048,ENSCAFG00000023427,ENSCAFG00000009554
	GO:0046649	lymphocyte activation	biological_process	0.0064078	52	1292	513	18148	ENSCAFG00000019951,ENSCAFG00000003745,ENSCAFG00000001503,ENSCAFG00000016583,ENSCAFG00000016449,ENSCAFG00000010724,ENSCAFG00000031079,ENSCAFG00000023591,ENSCAFG00000031460,ENSCAFG00000005169,ENSCAFG00000006058,ENSCAFG00000000105,ENSCAFG00000002121,ENSCAFG00000006808,ENSCAFG00000025454,ENSCAFG00000030180,ENSCAFG00000012621,ENSCAFG00000000603,ENSCAFG00000003701,ENSCAFG00000009858,ENSCAFG00000013547,…
	GO:0071821	FANCM-MHF complex	cellular_component	0.0064289	2	1292	2	18148	ENSCAFG00000016789,ENSCAFG00000014062
	GO:0035091	phosphatidylinositol binding	molecular_function	0.0064471	27	1292	216	18148	ENSCAFG00000006803,ENSCAFG00000016306,ENSCAFG00000010848,ENSCAFG00000011476,ENSCAFG00000020227,ENSCAFG00000010571,ENSCAFG00000011627,ENSCAFG00000018849,ENSCAFG00000013421,ENSCAFG00000006163,ENSCAFG00000005707,ENSCAFG00000007367,ENSCAFG00000007551,ENSCAFG00000031519,ENSCAFG00000010080,ENSCAFG00000002951,ENSCAFG00000001523,ENSCAFG00000002175,ENSCAFG00000007627,ENSCAFG00000017597,ENSCAFG00000010736,…
	GO:0055117	regulation of cardiac muscle contraction	biological_process	0.0064829	10	1292	53	18148	ENSCAFG00000030694,ENSCAFG00000009554,ENSCAFG00000011769,ENSCAFG00000017120,ENSCAFG00000010736,ENSCAFG00000023427,ENSCAFG00000016051,ENSCAFG00000018048,ENSCAFG00000009549,ENSCAFG00000023562
	GO:0007624	ultradian rhythm	biological_process	0.0070268	2	1292	2	18148	ENSCAFG00000004644,ENSCAFG00000018777
	GO:0005744	mitochondrial inner membrane presequence translocase complex	cellular_component	0.0070953	4	1292	12	18148	ENSCAFG00000000028,ENSCAFG00000049889,ENSCAFG00000004664,ENSCAFG00000019220
	GO:0048246	macrophage chemotaxis	biological_process	0.0076649	6	1292	25	18148	ENSCAFG00000010796,ENSCAFG00000008761,ENSCAFG00000020152,ENSCAFG00000005187,ENSCAFG00000004810,ENSCAFG00000012579
	GO:0048534	hematopoietic or lymphoid organ development	biological_process	0.0077635	63	1292	641	18148	ENSCAFG00000006808,ENSCAFG00000012903,ENSCAFG00000000105,ENSCAFG00000015898,ENSCAFG00000016860,ENSCAFG00000030180,ENSCAFG00000005627,ENSCAFG00000015412,ENSCAFG00000013547,ENSCAFG00000016849,ENSCAFG00000005773,ENSCAFG00000012621,ENSCAFG00000000603,ENSCAFG00000010525,ENSCAFG00000003701,ENSCAFG00000004023,ENSCAFG00000005995,ENSCAFG00000010657,ENSCAFG00000010625,ENSCAFG00000009634,ENSCAFG00000001503,…
	GO:0044325	ion channel binding	molecular_function	0.0080675	14	1292	91	18148	ENSCAFG00000009549,ENSCAFG00000008838,ENSCAFG00000001445,ENSCAFG00000018048,ENSCAFG00000023427,ENSCAFG00000018362,ENSCAFG00000017597,ENSCAFG00000011366,ENSCAFG00000005691,ENSCAFG00000011769,ENSCAFG00000015671,ENSCAFG00000013971,ENSCAFG00000009554,ENSCAFG00000018417
	GO:0050867	positive regulation of cell activation	biological_process	0.0081531	27	1292	232	18148	ENSCAFG00000006413,ENSCAFG00000030180,ENSCAFG00000025454,ENSCAFG00000005014,ENSCAFG00000006808,ENSCAFG00000009255,ENSCAFG00000002121,ENSCAFG00000000105,ENSCAFG00000025524,ENSCAFG00000005169,ENSCAFG00000006058,ENSCAFG00000015923,ENSCAFG00000012579,ENSCAFG00000011625,ENSCAFG00000032358,ENSCAFG00000009634,ENSCAFG00000010920,ENSCAFG00000010625,ENSCAFG00000009858,ENSCAFG00000011638,ENSCAFG00000002120,…
	GO:0042551	neuron maturation	biological_process	0.0082348	7	1292	32	18148	ENSCAFG00000005187,ENSCAFG00000004436,ENSCAFG00000011445,ENSCAFG00000009209,ENSCAFG00000008557,ENSCAFG00000014302,ENSCAFG00000013230
	GO:0030097	hemopoiesis	biological_process	0.0082357	60	1292	607	18148	ENSCAFG00000001503,ENSCAFG00000016855,ENSCAFG00000004365,ENSCAFG00000008894,ENSCAFG00000023591,ENSCAFG00000032142,ENSCAFG00000031079,ENSCAFG00000010724,ENSCAFG00000008557,ENSCAFG00000016860,ENSCAFG00000030180,ENSCAFG00000015898,ENSCAFG00000005627,ENSCAFG00000006808,ENSCAFG00000000105,ENSCAFG00000012903,ENSCAFG00000005995,ENSCAFG00000004023,ENSCAFG00000010657,ENSCAFG00000010625,ENSCAFG00000009634,…
	GO:0008535	respiratory chain complex IV assembly	biological_process	0.0083565	6	1292	27	18148	ENSCAFG00000000564,ENSCAFG00000041282,ENSCAFG00000011350,ENSCAFG00000000028,ENSCAFG00000033885,ENSCAFG00000032704
	GO:2000677	regulation of transcription regulatory region DNA binding	biological_process	0.0084989	5	1292	19	18148	ENSCAFG00000004436,ENSCAFG00000005014,ENSCAFG00000020226,ENSCAFG00000016583,ENSCAFG00000007304
	GO:0002520	immune system development	biological_process	0.008519	67	1292	690	18148	ENSCAFG00000016583,ENSCAFG00000023591,ENSCAFG00000008894,ENSCAFG00000004365,ENSCAFG00000016860,ENSCAFG00000030180,ENSCAFG00000012903,ENSCAFG00000010920,ENSCAFG00000004023,ENSCAFG00000003701,ENSCAFG00000005773,ENSCAFG00000015412,ENSCAFG00000009839,ENSCAFG00000002120,ENSCAFG00000005839,ENSCAFG00000028513,ENSCAFG00000031019,ENSCAFG00000023936,ENSCAFG00000006496,ENSCAFG00000005014,ENSCAFG00000009255,…
	GO:0014904	myotube cell development	biological_process	0.0087043	3	1292	5	18148	ENSCAFG00000011625,ENSCAFG00000023562,ENSCAFG00000007304
	GO:0003179	heart valve morphogenesis	biological_process	0.0094446	7	1292	33	18148	ENSCAFG00000005014,ENSCAFG00000004436,ENSCAFG00000006532,ENSCAFG00000017332,ENSCAFG00000006777,ENSCAFG00000005627,ENSCAFG00000004662
	GO:0070252	actin-mediated cell contraction	biological_process	0.009578	8	1292	40	18148	ENSCAFG00000017120,ENSCAFG00000011769,ENSCAFG00000009554,ENSCAFG00000009549,ENSCAFG00000018048,ENSCAFG00000010736,ENSCAFG00000016051,ENSCAFG00000023427
	GO:0021604	cranial nerve structural organization	biological_process	0.0096638	4	1292	11	18148	ENSCAFG00000016843,ENSCAFG00000016841,ENSCAFG00000013049,ENSCAFG00000023562
	GO:0032740	positive regulation of interleukin-17 production	biological_process	0.0097943	4	1292	13	18148	ENSCAFG00000005014,ENSCAFG00000030180,ENSCAFG00000005169,ENSCAFG00000012621
	GO:0070661	leukocyte proliferation	biological_process	0.010373	26	1292	227	18148	ENSCAFG00000002120,ENSCAFG00000011638,ENSCAFG00000006803,ENSCAFG00000019951,ENSCAFG00000007594,ENSCAFG00000005839,ENSCAFG00000007304,ENSCAFG00000008761,ENSCAFG00000003745,ENSCAFG00000010999,ENSCAFG00000006413,ENSCAFG00000030180,ENSCAFG00000005014,ENSCAFG00000000105,ENSCAFG00000006058,ENSCAFG00000005169,ENSCAFG00000009255,ENSCAFG00000002121,ENSCAFG00000011625,ENSCAFG00000005050,ENSCAFG00000004980,…
	GO:0004749	ribose phosphate diphosphokinase activity	molecular_function	0.010435	3	1292	7	18148	ENSCAFG00000017976,ENSCAFG00000041290,ENSCAFG00000031425
	GO:0030574	collagen catabolic process	biological_process	0.010599	6	1292	28	18148	ENSCAFG00000015063,ENSCAFG00000015043,ENSCAFG00000014117,ENSCAFG00000015066,ENSCAFG00000023615,ENSCAFG00000023335
	GO:0044243	multicellular organismal catabolic process	biological_process	0.010599	6	1292	28	18148	ENSCAFG00000015063,ENSCAFG00000015066,ENSCAFG00000014117,ENSCAFG00000015043,ENSCAFG00000023615,ENSCAFG00000023335
	GO:0014829	vascular smooth muscle contraction	biological_process	0.010684	4	1292	13	18148	ENSCAFG00000005187,ENSCAFG00000005651,ENSCAFG00000019359,ENSCAFG00000009967
	GO:0000271	polysaccharide biosynthetic process	biological_process	0.010925	10	1292	61	18148	ENSCAFG00000006058,ENSCAFG00000007304,ENSCAFG00000010542,ENSCAFG00000011445,ENSCAFG00000005014,ENSCAFG00000020040,ENSCAFG00000012299,ENSCAFG00000010151,ENSCAFG00000003339,ENSCAFG00000010979
	GO:0030098	lymphocyte differentiation	biological_process	0.011043	30	1292	271	18148	ENSCAFG00000006803,ENSCAFG00000018401,ENSCAFG00000005839,ENSCAFG00000001503,ENSCAFG00000023591,ENSCAFG00000010724,ENSCAFG00000031019,ENSCAFG00000031079,ENSCAFG00000030180,ENSCAFG00000006413,ENSCAFG00000005014,ENSCAFG00000000105,ENSCAFG00000009255,ENSCAFG00000006808,ENSCAFG00000007167,ENSCAFG00000010625,ENSCAFG00000005050,ENSCAFG00000004980,ENSCAFG00000009634,ENSCAFG00000002733,ENSCAFG00000015923,…
	GO:0010759	positive regulation of macrophage chemotaxis	biological_process	0.011048	4	1292	13	18148	ENSCAFG00000004810,ENSCAFG00000012579,ENSCAFG00000010796,ENSCAFG00000020152
	GO:0015697	quaternary ammonium group transport	biological_process	0.011068	3	1292	7	18148	ENSCAFG00000030764,ENSCAFG00000017900,ENSCAFG00000028559
	GO:0071025	RNA surveillance	biological_process	0.011103	4	1292	13	18148	ENSCAFG00000032654,ENSCAFG00000004735,ENSCAFG00000001521,ENSCAFG00000018439
	GO:0019240	citrulline biosynthetic process	biological_process	0.011621	3	1292	7	18148	ENSCAFG00000015797,ENSCAFG00000023194,ENSCAFG00000015759
	GO:0005856	cytoskeleton	cellular_component	0.011738	156	1292	1778	18148	ENSCAFG00000020360,ENSCAFG00000013662,ENSCAFG00000049583,ENSCAFG00000013221,ENSCAFG00000016896,ENSCAFG00000003408,ENSCAFG00000010080,ENSCAFG00000005549,ENSCAFG00000010101,ENSCAFG00000005169,ENSCAFG00000011656,ENSCAFG00000049130,ENSCAFG00000016017,ENSCAFG00000014400,ENSCAFG00000004365,ENSCAFG00000016583,ENSCAFG00000010848,ENSCAFG00000003615,ENSCAFG00000004733,ENSCAFG00000018829,ENSCAFG00000015835,…
	GO:0021569	rhombomere 3 development	biological_process	0.011799	2	1292	3	18148	ENSCAFG00000013049,ENSCAFG00000016843
	GO:2001258	negative regulation of cation channel activity	biological_process	0.0118	5	1292	20	18148	ENSCAFG00000023427,ENSCAFG00000009554,ENSCAFG00000008838,ENSCAFG00000009549,ENSCAFG00000018048
	GO:0046677	response to antibiotic	biological_process	0.012084	6	1292	27	18148	ENSCAFG00000010672,XLOC_001761,ENSCAFG00000010657,ENSCAFG00000010599,ENSCAFG00000018440,ENSCAFG00000018615
	GO:0045931	positive regulation of mitotic cell cycle	biological_process	0.012218	8	1292	43	18148	ENSCAFG00000006383,ENSCAFG00000017255,ENSCAFG00000017560,ENSCAFG00000000547,ENSCAFG00000008557,ENSCAFG00000005073,ENSCAFG00000015752,ENSCAFG00000008894
	GO:0017077	oxidative phosphorylation uncoupler activity	molecular_function	0.012379	2	1292	3	18148	ENSCAFG00000042759,ENSCAFG00000005564
	GO:0003180	aortic valve morphogenesis	biological_process	0.012563	4	1292	13	18148	ENSCAFG00000004662,ENSCAFG00000005014,ENSCAFG00000004436,ENSCAFG00000017332
	GO:0071806	protein transmembrane transport	biological_process	0.012575	10	1292	63	18148	ENSCAFG00000016229,ENSCAFG00000002533,ENSCAFG00000000028,ENSCAFG00000004664,ENSCAFG00000031816,ENSCAFG00000019220,ENSCAFG00000016789,ENSCAFG00000018346,ENSCAFG00000049889,ENSCAFG00000030514
	GO:2000097	regulation of smooth muscle cell-matrix adhesion	biological_process	0.012609	2	1292	3	18148	ENSCAFG00000013368,ENSCAFG00000013909
	GO:0002465	peripheral tolerance induction	biological_process	0.012644	2	1292	3	18148	ENSCAFG00000010724,ENSCAFG00000002120
	GO:0001580	detection of chemical stimulus involved in sensory perception of bitter taste	biological_process	0.012836	5	1292	22	18148	ENSCAFG00000013889,ENSCAFG00000024884,ENSCAFG00000024759,ENSCAFG00000032612,ENSCAFG00000003540
	GO:0046006	regulation of activated T cell proliferation	biological_process	0.012908	6	1292	29	18148	ENSCAFG00000012579,ENSCAFG00000010999,ENSCAFG00000030180,ENSCAFG00000002120,ENSCAFG00000002121,ENSCAFG00000007304
	GO:0005521	lamin binding	molecular_function	0.012978	3	1292	7	18148	ENSCAFG00000012976,ENSCAFG00000011273,ENSCAFG00000000445
	GO:0022409	positive regulation of cell-cell adhesion	biological_process	0.013067	8	1292	44	18148	ENSCAFG00000008761,ENSCAFG00000018615,ENSCAFG00000012666,ENSCAFG00000025524,ENSCAFG00000025454,ENSCAFG00000001403,ENSCAFG00000017357,ENSCAFG00000010625
	GO:0010224	response to UV-B	biological_process	0.013628	4	1292	14	18148	ENSCAFG00000018440,ENSCAFG00000010657,ENSCAFG00000010672,ENSCAFG00000010599
	GO:0046982	protein heterodimerization activity	molecular_function	0.013928	29	1292	269	18148	ENSCAFG00000010615,ENSCAFG00000029078,ENSCAFG00000007258,ENSCAFG00000016007,ENSCAFG00000048797,ENSCAFG00000030528,ENSCAFG00000044066,ENSCAFG00000015774,ENSCAFG00000010770,ENSCAFG00000047415,ENSCAFG00000029759,ENSCAFG00000017524,ENSCAFG00000014445,ENSCAFG00000044000,ENSCAFG00000042780,ENSCAFG00000014275,ENSCAFG00000045051,ENSCAFG00000032188,ENSCAFG00000029066,ENSCAFG00000048378,ENSCAFG00000006340,…
	GO:0019086	late viral mRNA transcription	biological_process	0.013979	2	1292	3	18148	ENSCAFG00000012689,ENSCAFG00000005031
	GO:0048469	cell maturation	biological_process	0.014011	16	1292	122	18148	ENSCAFG00000046628,ENSCAFG00000005187,ENSCAFG00000004436,ENSCAFG00000013230,ENSCAFG00000009209,ENSCAFG00000017532,ENSCAFG00000000547,ENSCAFG00000013547,ENSCAFG00000016830,ENSCAFG00000016870,ENSCAFG00000001070,ENSCAFG00000011445,ENSCAFG00000006383,ENSCAFG00000005716,ENSCAFG00000014302,ENSCAFG00000008557
	GO:0046015	regulation of transcription by glucose	biological_process	0.014047	2	1292	3	18148	ENSCAFG00000006476,ENSCAFG00000012689
	GO:0007290	spermatid nucleus elongation	biological_process	0.014078	2	1292	3	18148	ENSCAFG00000014492,ENSCAFG00000004988
	GO:0045444	fat cell differentiation	biological_process	0.014089	21	1292	173	18148	ENSCAFG00000005014,ENSCAFG00000013121,ENSCAFG00000005627,ENSCAFG00000004244,ENSCAFG00000000364,ENSCAFG00000005651,ENSCAFG00000004282,ENSCAFG00000009209,ENSCAFG00000029120,ENSCAFG00000015835,ENSCAFG00000016825,ENSCAFG00000016896,ENSCAFG00000016687,ENSCAFG00000014117,ENSCAFG00000017332,ENSCAFG00000015543,ENSCAFG00000009091,ENSCAFG00000007027,ENSCAFG00000031079,ENSCAFG00000013049,ENSCAFG00000005707
	GO:0002331	pre-B cell allelic exclusion	biological_process	0.014105	2	1292	3	18148	ENSCAFG00000006808,ENSCAFG00000006803
	GO:0005347	ATP transmembrane transporter activity	molecular_function	0.014203	6	1292	28	18148	ENSCAFG00000030764,ENSCAFG00000028559,ENSCAFG00000010987,ENSCAFG00000017900,ENSCAFG00000041140,ENSCAFG00000016143
	GO:0043254	regulation of protein complex assembly	biological_process	0.014289	37	1292	347	18148	ENSCAFG00000016138,ENSCAFG00000007875,ENSCAFG00000004627,ENSCAFG00000015835,ENSCAFG00000004204,ENSCAFG00000000415,ENSCAFG00000013341,ENSCAFG00000006413,ENSCAFG00000005014,XLOC_274220,ENSCAFG00000006496,ENSCAFG00000020363,ENSCAFG00000020364,ENSCAFG00000015054,ENSCAFG00000005130,ENSCAFG00000017889,ENSCAFG00000016972,ENSCAFG00000001070,ENSCAFG00000011638,ENSCAFG00000010696,ENSCAFG00000017332,ENSCAFG…
	GO:0030212	hyaluronan metabolic process	biological_process	0.014438	5	1292	21	18148	ENSCAFG00000010672,ENSCAFG00000010657,ENSCAFG00000005014,ENSCAFG00000010599,ENSCAFG00000001825
	GO:0051457	maintenance of protein location in nucleus	biological_process	0.014485	4	1292	14	18148	ENSCAFG00000000445,ENSCAFG00000011273,ENSCAFG00000015835,ENSCAFG00000008785
	GO:0003056	regulation of vascular smooth muscle contraction	biological_process	0.014503	2	1292	3	18148	ENSCAFG00000019359,ENSCAFG00000009967
	GO:0009408	response to heat	biological_process	0.014706	10	1292	64	18148	ENSCAFG00000007304,ENSCAFG00000018036,ENSCAFG00000017528,ENSCAFG00000001474,ENSCAFG00000019212,ENSCAFG00000010796,ENSCAFG00000031522,ENSCAFG00000023067,ENSCAFG00000017597,ENSCAFG00000018336
	GO:0046326	positive regulation of glucose import	biological_process	0.014782	6	1292	28	18148	ENSCAFG00000007805,ENSCAFG00000007304,ENSCAFG00000006058,ENSCAFG00000005707,ENSCAFG00000008894,ENSCAFG00000013121
	GO:0050671	positive regulation of lymphocyte proliferation	biological_process	0.014946	13	1292	94	18148	ENSCAFG00000011625,ENSCAFG00000012579,ENSCAFG00000009858,ENSCAFG00000002120,ENSCAFG00000011638,ENSCAFG00000030180,ENSCAFG00000006413,ENSCAFG00000019951,ENSCAFG00000006058,ENSCAFG00000005169,ENSCAFG00000007304,ENSCAFG00000009255,ENSCAFG00000002121
	GO:0004222	metalloendopeptidase activity	molecular_function	0.015015	16	1292	121	18148	ENSCAFG00000014117,ENSCAFG00000003658,ENSCAFG00000015063,ENSCAFG00000006777,ENSCAFG00000015054,ENSCAFG00000004397,ENSCAFG00000015066,ENSCAFG00000023615,ENSCAFG00000003488,ENSCAFG00000007876,ENSCAFG00000023335,ENSCAFG00000017357,ENSCAFG00000004166,ENSCAFG00000019378,ENSCAFG00000015043,ENSCAFG00000041415
	GO:0004305	ethanolamine kinase activity	molecular_function	0.015068	2	1292	3	18148	ENSCAFG00000010937,ENSCAFG00000000579
	GO:0033149	FFAT motif binding	molecular_function	0.015136	2	1292	3	18148	ENSCAFG00000018733,ENSCAFG00000014199
	GO:0019067	viral assembly, maturation, egress, and release	biological_process	0.015165	8	1292	46	18148	ENSCAFG00000004308,ENSCAFG00000017992,ENSCAFG00000018733,ENSCAFG00000029652,XLOC_147326,XLOC_228232,XLOC_267108,ENSCAFG00000012020
	GO:0033692	cellular polysaccharide biosynthetic process	biological_process	0.01521	9	1292	55	18148	ENSCAFG00000006058,ENSCAFG00000007304,ENSCAFG00000010542,ENSCAFG00000011445,ENSCAFG00000020040,ENSCAFG00000003339,ENSCAFG00000010151,ENSCAFG00000012299,ENSCAFG00000010979
	GO:0004104	cholinesterase activity	molecular_function	0.015245	2	1292	3	18148	ENSCAFG00000014054,ENSCAFG00000010937
	GO:0010971	positive regulation of G2/M transition of mitotic cell cycle	biological_process	0.015362	5	1292	21	18148	ENSCAFG00000008557,ENSCAFG00000000547,ENSCAFG00000017560,ENSCAFG00000017255,ENSCAFG00000015752
	GO:0046651	lymphocyte proliferation	biological_process	0.015443	24	1292	212	18148	ENSCAFG00000006803,ENSCAFG00000002120,ENSCAFG00000011638,ENSCAFG00000005839,ENSCAFG00000007304,ENSCAFG00000003745,ENSCAFG00000019951,ENSCAFG00000007594,ENSCAFG00000010999,ENSCAFG00000030180,ENSCAFG00000006413,ENSCAFG00000005014,ENSCAFG00000009255,ENSCAFG00000002121,ENSCAFG00000000105,ENSCAFG00000006058,ENSCAFG00000005169,ENSCAFG00000012579,ENSCAFG00000011625,ENSCAFG00000005050,ENSCAFG00000004980,…
	GO:0018995	host	cellular_component	0.015459	20	1292	169	18148	ENSCAFG00000017921,ENSCAFG00000010737,ENSCAFG00000029066,ENSCAFG00000043597,ENSCAFG00000032188,ENSCAFG00000006595,ENSCAFG00000003022,ENSCAFG00000009617,ENSCAFG00000029451,ENSCAFG00000007614,ENSCAFG00000010186,ENSCAFG00000006360,XLOC_267108,ENSCAFG00000002454,ENSCAFG00000023067,ENSCAFG00000032704,ENSCAFG00000029842,ENSCAFG00000005031,ENSCAFG00000017528,ENSCAFG00000004514
	GO:0043245	extraorganismal space	cellular_component	0.015459	20	1292	169	18148	ENSCAFG00000029451,ENSCAFG00000007614,ENSCAFG00000010737,ENSCAFG00000017921,ENSCAFG00000009617,ENSCAFG00000043597,ENSCAFG00000029066,ENSCAFG00000032188,ENSCAFG00000006595,ENSCAFG00000003022,ENSCAFG00000032704,ENSCAFG00000004514,ENSCAFG00000017528,ENSCAFG00000005031,ENSCAFG00000029842,ENSCAFG00000010186,ENSCAFG00000023067,ENSCAFG00000006360,XLOC_267108,ENSCAFG00000002454
	GO:0043657	host cell	cellular_component	0.015459	20	1292	169	18148	ENSCAFG00000010186,ENSCAFG00000023067,ENSCAFG00000006360,XLOC_267108,ENSCAFG00000002454,ENSCAFG00000032704,ENSCAFG00000005031,ENSCAFG00000017528,ENSCAFG00000004514,ENSCAFG00000029842,ENSCAFG00000017921,ENSCAFG00000010737,ENSCAFG00000009617,ENSCAFG00000006595,ENSCAFG00000043597,ENSCAFG00000032188,ENSCAFG00000003022,ENSCAFG00000029066,ENSCAFG00000029451,ENSCAFG00000007614
	GO:0044215	other organism	cellular_component	0.015459	20	1292	169	18148	ENSCAFG00000032704,ENSCAFG00000029842,ENSCAFG00000017528,ENSCAFG00000005031,ENSCAFG00000004514,ENSCAFG00000010186,XLOC_267108,ENSCAFG00000006360,ENSCAFG00000002454,ENSCAFG00000023067,ENSCAFG00000029451,ENSCAFG00000007614,ENSCAFG00000017921,ENSCAFG00000010737,ENSCAFG00000043597,ENSCAFG00000006595,ENSCAFG00000032188,ENSCAFG00000003022,ENSCAFG00000029066,ENSCAFG00000009617
	GO:0044216	other organism cell	cellular_component	0.015459	20	1292	169	18148	ENSCAFG00000017528,ENSCAFG00000005031,ENSCAFG00000004514,ENSCAFG00000029842,ENSCAFG00000032704,ENSCAFG00000023067,ENSCAFG00000006360,XLOC_267108,ENSCAFG00000002454,ENSCAFG00000010186,ENSCAFG00000007614,ENSCAFG00000029451,ENSCAFG00000009617,ENSCAFG00000043597,ENSCAFG00000006595,ENSCAFG00000032188,ENSCAFG00000029066,ENSCAFG00000003022,ENSCAFG00000017921,ENSCAFG00000010737
	GO:0044217	other organism part	cellular_component	0.015459	20	1292	169	18148	ENSCAFG00000029451,ENSCAFG00000007614,ENSCAFG00000010737,ENSCAFG00000017921,ENSCAFG00000009617,ENSCAFG00000032188,ENSCAFG00000043597,ENSCAFG00000006595,ENSCAFG00000029066,ENSCAFG00000003022,ENSCAFG00000032704,ENSCAFG00000004514,ENSCAFG00000017528,ENSCAFG00000005031,ENSCAFG00000029842,ENSCAFG00000010186,ENSCAFG00000023067,XLOC_267108,ENSCAFG00000006360,ENSCAFG00000002454
	GO:0003872	6-phosphofructokinase activity	molecular_function	0.015538	2	1292	3	18148	ENSCAFG00000009035,ENSCAFG00000010846
	GO:0042608	T cell receptor binding	molecular_function	0.015682	2	1292	3	18148	ENSCAFG00000010625,ENSCAFG00000016982
	GO:0008553	hydrogen-exporting ATPase activity, phosphorylative mechanism	molecular_function	0.015718	4	1292	14	18148	ENSCAFG00000020360,ENSCAFG00000013971,ENSCAFG00000000649,ENSCAFG00000008749
	GO:0070603	SWI/SNF superfamily-type complex	cellular_component	0.015833	11	1292	73	18148	ENSCAFG00000010199,ENSCAFG00000013810,ENSCAFG00000013654,ENSCAFG00000016136,ENSCAFG00000030528,ENSCAFG00000014302,ENSCAFG00000017894,ENSCAFG00000014105,ENSCAFG00000018428,ENSCAFG00000017884,XLOC_010935
	GO:0032946	positive regulation of mononuclear cell proliferation	biological_process	0.016168	13	1292	95	18148	ENSCAFG00000009858,ENSCAFG00000012579,ENSCAFG00000011625,ENSCAFG00000009255,ENSCAFG00000007304,ENSCAFG00000002121,ENSCAFG00000019951,ENSCAFG00000005169,ENSCAFG00000006058,ENSCAFG00000030180,ENSCAFG00000006413,ENSCAFG00000011638,ENSCAFG00000002120
	GO:0050253	retinyl-palmitate esterase activity	molecular_function	0.016279	2	1292	3	18148	ENSCAFG00000004813,ENSCAFG00000005225
	GO:0015129	lactate transmembrane transporter activity	molecular_function	0.016485	3	1292	8	18148	ENSCAFG00000013356,ENSCAFG00000000316,ENSCAFG00000049335
	GO:0015727	lactate transport	biological_process	0.016485	3	1292	8	18148	ENSCAFG00000049335,ENSCAFG00000000316,ENSCAFG00000013356
	GO:0035873	lactate transmembrane transport	biological_process	0.016485	3	1292	8	18148	ENSCAFG00000000316,ENSCAFG00000013356,ENSCAFG00000049335
	GO:0015867	ATP transport	biological_process	0.016582	6	1292	29	18148	ENSCAFG00000030764,ENSCAFG00000028559,ENSCAFG00000010987,ENSCAFG00000017900,ENSCAFG00000041140,ENSCAFG00000016143
	GO:0042098	T cell proliferation	biological_process	0.016596	18	1292	147	18148	ENSCAFG00000005839,ENSCAFG00000007304,ENSCAFG00000003745,ENSCAFG00000011638,ENSCAFG00000002120,ENSCAFG00000010999,ENSCAFG00000009255,ENSCAFG00000002121,ENSCAFG00000000105,ENSCAFG00000005169,ENSCAFG00000030180,ENSCAFG00000006413,ENSCAFG00000005014,ENSCAFG00000006340,ENSCAFG00000016982,ENSCAFG00000009858,ENSCAFG00000012579,ENSCAFG00000005050
	GO:0016778	diphosphotransferase activity	molecular_function	0.016781	3	1292	8	18148	ENSCAFG00000041290,ENSCAFG00000017976,ENSCAFG00000031425
	GO:0005549	odorant binding	molecular_function	0.016839	8	1292	52	18148	ENSCAFG00000030349,ENSCAFG00000042494,ENSCAFG00000007561,ENSCAFG00000007556,ENSCAFG00000007565,ENSCAFG00000025232,ENSCAFG00000043417,ENSCAFG00000047604
	GO:0006342	chromatin silencing	biological_process	0.016872	11	1292	75	18148	ENSCAFG00000011611,ENSCAFG00000015774,ENSCAFG00000009764,ENSCAFG00000016687,ENSCAFG00000017892,ENSCAFG00000008064,ENSCAFG00000006476,ENSCAFG00000029759,ENSCAFG00000014492,ENSCAFG00000010615,ENSCAFG00000029078
	GO:0032943	mononuclear cell proliferation	biological_process	0.017021	24	1292	214	18148	ENSCAFG00000006413,ENSCAFG00000030180,ENSCAFG00000005014,ENSCAFG00000009255,ENSCAFG00000002121,ENSCAFG00000000105,ENSCAFG00000006058,ENSCAFG00000005169,ENSCAFG00000012579,ENSCAFG00000011625,ENSCAFG00000004980,ENSCAFG00000005050,ENSCAFG00000016982,ENSCAFG00000009858,ENSCAFG00000006340,ENSCAFG00000011638,ENSCAFG00000002120,ENSCAFG00000006803,ENSCAFG00000007304,ENSCAFG00000005839,ENSCAFG00000003745,…
	GO:0006002	fructose 6-phosphate metabolic process	biological_process	0.017028	3	1292	8	18148	ENSCAFG00000010846,ENSCAFG00000000433,ENSCAFG00000009035
	GO:0043578	nuclear matrix organization	biological_process	0.017087	2	1292	3	18148	ENSCAFG00000011273,ENSCAFG00000000445
	GO:0090292	nuclear matrix anchoring at nuclear membrane	biological_process	0.017087	2	1292	3	18148	ENSCAFG00000000445,ENSCAFG00000011273
	GO:0005976	polysaccharide metabolic process	biological_process	0.017109	12	1292	84	18148	ENSCAFG00000006058,ENSCAFG00000007304,ENSCAFG00000011445,ENSCAFG00000010542,ENSCAFG00000005014,ENSCAFG00000009035,ENSCAFG00000005238,ENSCAFG00000020040,ENSCAFG00000012299,ENSCAFG00000010151,ENSCAFG00000003339,ENSCAFG00000010979
	GO:0021553	olfactory nerve development	biological_process	0.017155	2	1292	2	18148	ENSCAFG00000007167,ENSCAFG00000023562
	GO:0032897	negative regulation of viral transcription	biological_process	0.017565	4	1292	15	18148	ENSCAFG00000004308,ENSCAFG00000019231,ENSCAFG00000017992,ENSCAFG00000012020
	GO:0032660	regulation of interleukin-17 production	biological_process	0.017783	5	1292	23	18148	ENSCAFG00000030180,ENSCAFG00000006413,ENSCAFG00000005014,ENSCAFG00000005169,ENSCAFG00000012621
	GO:0000172	ribonuclease MRP complex	cellular_component	0.017932	3	1292	9	18148	ENSCAFG00000016001,ENSCAFG00000007630,ENSCAFG00000014205
	GO:0045006	DNA deamination	biological_process	0.017983	3	1292	9	18148	ENSCAFG00000004421,ENSCAFG00000001521,ENSCAFG00000032654
	GO:0016409	palmitoyltransferase activity	molecular_function	0.018064	7	1292	38	18148	ENSCAFG00000017223,ENSCAFG00000020363,ENSCAFG00000005733,ENSCAFG00000000586,ENSCAFG00000010757,ENSCAFG00000007179,ENSCAFG00000005712
	GO:0044427	chromosomal part	cellular_component	0.018156	72	1292	780	18148	ENSCAFG00000010770,ENSCAFG00000044066,ENSCAFG00000009851,ENSCAFG00000024655,ENSCAFG00000002454,ENSCAFG00000010615,ENSCAFG00000031350,ENSCAFG00000009282,ENSCAFG00000048797,ENSCAFG00000017351,ENSCAFG00000048378,ENSCAFG00000005238,ENSCAFG00000044000,ENSCAFG00000010920,ENSCAFG00000005839,ENSCAFG00000017948,ENSCAFG00000047342,ENSCAFG00000025598,ENSCAFG00000047424,ENSCAFG00000010177,ENSCAFG00000008237,…
	GO:0006942	regulation of striated muscle contraction	biological_process	0.018187	10	1292	62	18148	ENSCAFG00000018048,ENSCAFG00000009549,ENSCAFG00000023562,ENSCAFG00000010736,ENSCAFG00000023427,ENSCAFG00000016051,ENSCAFG00000011769,ENSCAFG00000017120,ENSCAFG00000030694,ENSCAFG00000009554
	GO:0006022	aminoglycan metabolic process	biological_process	0.018205	12	1292	85	18148	ENSCAFG00000017026,ENSCAFG00000010979,ENSCAFG00000010657,ENSCAFG00000012299,ENSCAFG00000000359,ENSCAFG00000010599,ENSCAFG00000007661,ENSCAFG00000001825,ENSCAFG00000010672,ENSCAFG00000005014,ENSCAFG00000010542,ENSCAFG00000011445
	GO:0086009	membrane repolarization	biological_process	0.018382	6	1292	29	18148	ENSCAFG00000011769,ENSCAFG00000018048,ENSCAFG00000009549,ENSCAFG00000009554,ENSCAFG00000023427,ENSCAFG00000010736
	GO:0051249	regulation of lymphocyte activation	biological_process	0.0186	34	1292	329	18148	ENSCAFG00000006340,ENSCAFG00000009632,ENSCAFG00000011625,ENSCAFG00000005050,ENSCAFG00000015923,ENSCAFG00000012579,ENSCAFG00000025524,ENSCAFG00000009255,ENSCAFG00000006413,ENSCAFG00000005014,ENSCAFG00000031019,ENSCAFG00000018448,ENSCAFG00000010999,ENSCAFG00000007304,ENSCAFG00000002120,ENSCAFG00000011638,ENSCAFG00000009858,ENSCAFG00000010625,ENSCAFG00000032358,ENSCAFG00000010920,ENSCAFG00000009634,…
	GO:0072509	divalent inorganic cation transmembrane transporter activity	molecular_function	0.018716	19	1292	150	18148	ENSCAFG00000009343,ENSCAFG00000010796,ENSCAFG00000005773,ENSCAFG00000016051,ENSCAFG00000031660,ENSCAFG00000003670,ENSCAFG00000025465,ENSCAFG00000029897,ENSCAFG00000005712,ENSCAFG00000001146,ENSCAFG00000010180,ENSCAFG00000010842,ENSCAFG00000010306,ENSCAFG00000017120,ENSCAFG00000019380,ENSCAFG00000017367,ENSCAFG00000015993,ENSCAFG00000013971,ENSCAFG00000010431
	GO:0048705	skeletal system morphogenesis	biological_process	0.018854	22	1292	190	18148	ENSCAFG00000008875,ENSCAFG00000016867,ENSCAFG00000016854,ENSCAFG00000016841,ENSCAFG00000016849,ENSCAFG00000015412,ENSCAFG00000001811,ENSCAFG00000016825,ENSCAFG00000010599,ENSCAFG00000015043,ENSCAFG00000004023,ENSCAFG00000010657,ENSCAFG00000016843,ENSCAFG00000016852,ENSCAFG00000017064,ENSCAFG00000016860,ENSCAFG00000004824,ENSCAFG00000009059,ENSCAFG00000016855,ENSCAFG00000028513,ENSCAFG00000008031,…
	GO:0022843	voltage-gated cation channel activity	molecular_function	0.018923	17	1292	133	18148	ENSCAFG00000010431,ENSCAFG00000009554,ENSCAFG00000017120,ENSCAFG00000019380,ENSCAFG00000015993,ENSCAFG00000010741,ENSCAFG00000009812,ENSCAFG00000008838,ENSCAFG00000001407,ENSCAFG00000011366,ENSCAFG00000018532,ENSCAFG00000010736,ENSCAFG00000023427,ENSCAFG00000016051,ENSCAFG00000009549,ENSCAFG00000005773,ENSCAFG00000018048
	GO:0005244	voltage-gated ion channel activity	molecular_function	0.019134	20	1292	166	18148	ENSCAFG00000008838,ENSCAFG00000009812,ENSCAFG00000012914,ENSCAFG00000010741,ENSCAFG00000015993,ENSCAFG00000019380,ENSCAFG00000017120,ENSCAFG00000009554,ENSCAFG00000010431,ENSCAFG00000018048,ENSCAFG00000005773,ENSCAFG00000009549,ENSCAFG00000003619,ENSCAFG00000023427,ENSCAFG00000016051,ENSCAFG00000010736,ENSCAFG00000018532,ENSCAFG00000011366,ENSCAFG00000005502,ENSCAFG00000001407
	GO:0005732	small nucleolar ribonucleoprotein complex	cellular_component	0.019137	5	1292	24	18148	ENSCAFG00000012448,ENSCAFG00000014205,ENSCAFG00000007630,ENSCAFG00000006406,ENSCAFG00000016001
	GO:0015868	purine ribonucleotide transport	biological_process	0.019146	6	1292	30	18148	ENSCAFG00000041140,ENSCAFG00000016143,ENSCAFG00000030764,ENSCAFG00000028559,ENSCAFG00000010987,ENSCAFG00000017900
	GO:0051503	adenine nucleotide transport	biological_process	0.019146	6	1292	30	18148	ENSCAFG00000041140,ENSCAFG00000016143,ENSCAFG00000030764,ENSCAFG00000028559,ENSCAFG00000010987,ENSCAFG00000017900
	GO:0000295	adenine nucleotide transmembrane transporter activity	molecular_function	0.019313	6	1292	30	18148	ENSCAFG00000030764,ENSCAFG00000028559,ENSCAFG00000010987,ENSCAFG00000017900,ENSCAFG00000041140,ENSCAFG00000016143
	GO:0005346	purine ribonucleotide transmembrane transporter activity	molecular_function	0.019313	6	1292	30	18148	ENSCAFG00000041140,ENSCAFG00000016143,ENSCAFG00000030764,ENSCAFG00000017900,ENSCAFG00000028559,ENSCAFG00000010987
	GO:0003170	heart valve development	biological_process	0.019468	7	1292	38	18148	ENSCAFG00000004662,ENSCAFG00000017332,ENSCAFG00000006777,ENSCAFG00000005627,ENSCAFG00000004436,ENSCAFG00000005014,ENSCAFG00000006532
	GO:0060216	definitive hemopoiesis	biological_process	0.019586	4	1292	15	18148	ENSCAFG00000028513,ENSCAFG00000016849,ENSCAFG00000031079,ENSCAFG00000009045
	GO:0044430	cytoskeletal part	cellular_component	0.019735	122	1292	1381	18148	ENSCAFG00000007225,ENSCAFG00000005651,ENSCAFG00000018607,ENSCAFG00000000568,ENSCAFG00000048152,ENSCAFG00000016849,ENSCAFG00000000547,ENSCAFG00000009773,ENSCAFG00000010625,ENSCAFG00000018362,ENSCAFG00000007380,ENSCAFG00000010167,ENSCAFG00000004537,ENSCAFG00000015999,ENSCAFG00000004647,ENSCAFG00000002859,ENSCAFG00000041345,ENSCAFG00000008557,ENSCAFG00000023094,ENSCAFG00000023234,ENSCAFG00000018336,…
	GO:0002460	adaptive immune response based on somatic recombination of immune receptors built from immunoglobulin superfamily domains	biological_process	0.019755	22	1292	194	18148	ENSCAFG00000005627,ENSCAFG00000030180,ENSCAFG00000005014,ENSCAFG00000000105,ENSCAFG00000005169,ENSCAFG00000010920,ENSCAFG00000005050,ENSCAFG00000009634,ENSCAFG00000032358,ENSCAFG00000002733,ENSCAFG00000012579,ENSCAFG00000012621,ENSCAFG00000013547,ENSCAFG00000002120,ENSCAFG00000016583,ENSCAFG00000018598,ENSCAFG00000018230,ENSCAFG00000003745,ENSCAFG00000018448,ENSCAFG00000017946,ENSCAFG00000031460,…
	GO:0045321	leukocyte activation	biological_process	0.019983	56	1292	594	18148	ENSCAFG00000031079,ENSCAFG00000008557,ENSCAFG00000010724,ENSCAFG00000031460,ENSCAFG00000023591,ENSCAFG00000003745,ENSCAFG00000001503,ENSCAFG00000019951,ENSCAFG00000016449,ENSCAFG00000016583,ENSCAFG00000013547,ENSCAFG00000012621,ENSCAFG00000009858,ENSCAFG00000003701,ENSCAFG00000000603,ENSCAFG00000010657,ENSCAFG00000004023,ENSCAFG00000010625,ENSCAFG00000032358,ENSCAFG00000010920,ENSCAFG00000009634,…
	GO:0022832	voltage-gated channel activity	molecular_function	0.02028	20	1292	167	18148	ENSCAFG00000017120,ENSCAFG00000019380,ENSCAFG00000015993,ENSCAFG00000010741,ENSCAFG00000009554,ENSCAFG00000010431,ENSCAFG00000008838,ENSCAFG00000012914,ENSCAFG00000009812,ENSCAFG00000005502,ENSCAFG00000011366,ENSCAFG00000018532,ENSCAFG00000001407,ENSCAFG00000003619,ENSCAFG00000009549,ENSCAFG00000018048,ENSCAFG00000005773,ENSCAFG00000010736,ENSCAFG00000016051,ENSCAFG00000023427
	GO:0034765	regulation of ion transmembrane transport	biological_process	0.020373	29	1292	260	18148	ENSCAFG00000017597,ENSCAFG00000010736,ENSCAFG00000016051,ENSCAFG00000023427,ENSCAFG00000024320,ENSCAFG00000005773,ENSCAFG00000018048,ENSCAFG00000009549,ENSCAFG00000003619,ENSCAFG00000012020,ENSCAFG00000023562,ENSCAFG00000001407,ENSCAFG00000000568,ENSCAFG00000011366,ENSCAFG00000018532,ENSCAFG00000006058,ENSCAFG00000009812,ENSCAFG00000012914,ENSCAFG00000017010,ENSCAFG00000008838,ENSCAFG00000009554,…
	GO:0044764	multi-organism cellular process	biological_process	0.020503	26	1292	238	18148	ENSCAFG00000018183,ENSCAFG00000009617,ENSCAFG00000012020,ENSCAFG00000010657,ENSCAFG00000029652,ENSCAFG00000017921,ENSCAFG00000010737,ENSCAFG00000012579,ENSCAFG00000010599,XLOC_228232,ENSCAFG00000018733,ENSCAFG00000012689,ENSCAFG00000017992,ENSCAFG00000017908,ENSCAFG00000004244,ENSCAFG00000007672,ENSCAFG00000013121,XLOC_267108,ENSCAFG00000031460,ENSCAFG00000012781,ENSCAFG00000010168,XLOC_147326,EN…
	GO:0006936	muscle contraction	biological_process	0.020509	22	1292	184	18148	ENSCAFG00000023094,ENSCAFG00000018530,ENSCAFG00000017827,ENSCAFG00000011769,ENSCAFG00000017120,ENSCAFG00000009967,ENSCAFG00000009554,ENSCAFG00000018478,ENSCAFG00000018048,ENSCAFG00000003619,ENSCAFG00000005073,ENSCAFG00000009549,ENSCAFG00000019359,ENSCAFG00000023562,ENSCAFG00000010736,ENSCAFG00000009478,ENSCAFG00000023427,ENSCAFG00000016051,ENSCAFG00000005651,ENSCAFG00000002427,ENSCAFG00000030694,…
	GO:2001185	regulation of CD8-positive, alpha-beta T cell activation	biological_process	0.020553	3	1292	9	18148	ENSCAFG00000009255,ENSCAFG00000002120,ENSCAFG00000006413
	GO:0043933	macromolecular complex subunit organization	biological_process	0.02084	145	1292	1705	18148	ENSCAFG00000008761,ENSCAFG00000011638,ENSCAFG00000001070,ENSCAFG00000010687,ENSCAFG00000041282,ENSCAFG00000010528,ENSCAFG00000018408,ENSCAFG00000015054,ENSCAFG00000029165,ENSCAFG00000016789,ENSCAFG00000004397,ENSCAFG00000029451,ENSCAFG00000014707,ENSCAFG00000029066,ENSCAFG00000010796,ENSCAFG00000032188,ENSCAFG00000015923,ENSCAFG00000042780,ENSCAFG00000010592,ENSCAFG00000010736,ENSCAFG00000007380,…
	GO:0002252	immune effector process	biological_process	0.020941	47	1292	487	18148	ENSCAFG00000013547,ENSCAFG00000003701,ENSCAFG00000012621,ENSCAFG00000010657,ENSCAFG00000032358,ENSCAFG00000010920,ENSCAFG00000009634,ENSCAFG00000016447,ENSCAFG00000000105,ENSCAFG00000030180,ENSCAFG00000013121,ENSCAFG00000005627,ENSCAFG00000007027,ENSCAFG00000013838,ENSCAFG00000010724,ENSCAFG00000008557,ENSCAFG00000031460,ENSCAFG00000001503,ENSCAFG00000003745,ENSCAFG00000018201,ENSCAFG00000004537,…
	GO:0003677	DNA binding	molecular_function	0.021078	146	1292	1746	18148	ENSCAFG00000019231,ENSCAFG00000044066,ENSCAFG00000032592,ENSCAFG00000017071,ENSCAFG00000020243,ENSCAFG00000017351,ENSCAFG00000048797,ENSCAFG00000009282,ENSCAFG00000010615,ENSCAFG00000009384,ENSCAFG00000009862,ENSCAFG00000002454,ENSCAFG00000012903,ENSCAFG00000025327,ENSCAFG00000004023,ENSCAFG00000007664,ENSCAFG00000013628,ENSCAFG00000003405,ENSCAFG00000028513,ENSCAFG00000005839,ENSCAFG00000008237,…
	GO:0005694	chromosome	cellular_component	0.02115	77	1292	847	18148	ENSCAFG00000017884,ENSCAFG00000017560,ENSCAFG00000017033,ENSCAFG00000004436,ENSCAFG00000009277,ENSCAFG00000029451,ENSCAFG00000032188,ENSCAFG00000029066,ENSCAFG00000042780,ENSCAFG00000014989,ENSCAFG00000005728,ENSCAFG00000016039,ENSCAFG00000016677,ENSCAFG00000006383,ENSCAFG00000010164,ENSCAFG00000007184,ENSCAFG00000015774,ENSCAFG00000005779,ENSCAFG00000010168,ENSCAFG00000015752,ENSCAFG00000010199,…
	GO:0035264	multicellular organism growth	biological_process	0.021281	18	1292	144	18148	ENSCAFG00000005651,ENSCAFG00000007167,ENSCAFG00000013907,ENSCAFG00000006340,ENSCAFG00000016825,ENSCAFG00000010796,ENSCAFG00000017606,ENSCAFG00000003018,ENSCAFG00000007304,ENSCAFG00000005716,ENSCAFG00000009231,ENSCAFG00000006498,ENSCAFG00000010431,ENSCAFG00000008557,ENSCAFG00000002454,ENSCAFG00000012914,ENSCAFG00000015543,ENSCAFG00000008894
	GO:0060048	cardiac muscle contraction	biological_process	0.02135	11	1292	73	18148	ENSCAFG00000011769,ENSCAFG00000017120,ENSCAFG00000009554,ENSCAFG00000030694,ENSCAFG00000018048,ENSCAFG00000023562,ENSCAFG00000009549,ENSCAFG00000023427,ENSCAFG00000016051,ENSCAFG00000018530,ENSCAFG00000010736
	GO:0086056	voltage-gated calcium channel activity involved in regulation of AV node cell action potential	molecular_function	0.021377	2	1292	3	18148	ENSCAFG00000017120,ENSCAFG00000016051
	GO:0072538	T-helper 17 type immune response	biological_process	0.021505	5	1292	23	18148	ENSCAFG00000002733,ENSCAFG00000009634,ENSCAFG00000005169,ENSCAFG00000012621,ENSCAFG00000000105
	GO:0051258	protein polymerization	biological_process	0.021543	26	1292	231	18148	ENSCAFG00000000547,ENSCAFG00000004215,ENSCAFG00000012020,ENSCAFG00000007875,ENSCAFG00000013662,ENSCAFG00000005746,ENSCAFG00000004627,ENSCAFG00000013341,ENSCAFG00000017484,ENSCAFG00000007225,ENSCAFG00000002427,ENSCAFG00000005651,ENSCAFG00000006413,ENSCAFG00000009801,ENSCAFG00000003408,XLOC_274220,ENSCAFG00000010528,ENSCAFG00000018637,ENSCAFG00000024150,ENSCAFG00000020364,ENSCAFG00000017889,ENSCAFG…
	GO:0040014	regulation of multicellular organism growth	biological_process	0.021692	11	1292	75	18148	ENSCAFG00000013907,ENSCAFG00000010431,ENSCAFG00000007304,ENSCAFG00000007167,ENSCAFG00000005716,ENSCAFG00000003018,ENSCAFG00000005651,ENSCAFG00000015543,ENSCAFG00000010796,ENSCAFG00000016825,ENSCAFG00000008557
	GO:2000516	positive regulation of CD4-positive, alpha-beta T cell activation	biological_process	0.021739	5	1292	23	18148	ENSCAFG00000000105,ENSCAFG00000005169,ENSCAFG00000009634,ENSCAFG00000006413,ENSCAFG00000030180
	GO:0060586	multicellular organismal iron ion homeostasis	biological_process	0.021744	3	1292	9	18148	ENSCAFG00000009343,ENSCAFG00000002141,ENSCAFG00000010657
	GO:2000679	positive regulation of transcription regulatory region DNA binding	biological_process	0.021933	3	1292	9	18148	ENSCAFG00000007304,ENSCAFG00000004436,ENSCAFG00000005014
	GO:0050863	regulation of T cell activation	biological_process	0.021994	25	1292	230	18148	ENSCAFG00000031019,ENSCAFG00000010999,ENSCAFG00000023591,ENSCAFG00000003745,ENSCAFG00000007304,ENSCAFG00000002120,ENSCAFG00000011638,ENSCAFG00000006340,ENSCAFG00000009858,ENSCAFG00000004023,ENSCAFG00000012579,ENSCAFG00000015923,ENSCAFG00000010625,ENSCAFG00000005050,ENSCAFG00000009634,ENSCAFG00000002121,ENSCAFG00000009255,ENSCAFG00000006808,ENSCAFG00000005169,ENSCAFG00000025524,ENSCAFG00000000105,…
	GO:0042102	positive regulation of T cell proliferation	biological_process	0.022061	10	1292	69	18148	ENSCAFG00000007304,ENSCAFG00000009255,ENSCAFG00000002121,ENSCAFG00000005169,ENSCAFG00000006413,ENSCAFG00000030180,ENSCAFG00000002120,ENSCAFG00000011638,ENSCAFG00000009858,ENSCAFG00000012579
	GO:0045651	positive regulation of macrophage differentiation	biological_process	0.022186	3	1292	9	18148	ENSCAFG00000020152,ENSCAFG00000004436,ENSCAFG00000005014
	GO:0034704	calcium channel complex	cellular_component	0.02228	9	1292	54	18148	ENSCAFG00000003670,ENSCAFG00000010431,ENSCAFG00000046628,ENSCAFG00000017120,ENSCAFG00000019380,ENSCAFG00000015993,ENSCAFG00000007172,ENSCAFG00000016051,ENSCAFG00000005773
	GO:0070665	positive regulation of leukocyte proliferation	biological_process	0.022307	13	1292	99	18148	ENSCAFG00000030180,ENSCAFG00000006413,ENSCAFG00000002120,ENSCAFG00000011638,ENSCAFG00000002121,ENSCAFG00000009255,ENSCAFG00000007304,ENSCAFG00000005169,ENSCAFG00000006058,ENSCAFG00000019951,ENSCAFG00000012579,ENSCAFG00000011625,ENSCAFG00000009858
	GO:0046782	regulation of viral transcription	biological_process	0.022516	6	1292	31	18148	ENSCAFG00000017992,ENSCAFG00000010168,ENSCAFG00000004308,ENSCAFG00000019231,ENSCAFG00000007672,ENSCAFG00000012020
	GO:0065002	intracellular protein transmembrane transport	biological_process	0.022555	9	1292	59	18148	ENSCAFG00000002533,ENSCAFG00000016229,ENSCAFG00000019220,ENSCAFG00000031816,ENSCAFG00000004664,ENSCAFG00000000028,ENSCAFG00000018346,ENSCAFG00000016789,ENSCAFG00000030514
	GO:0015865	purine nucleotide transport	biological_process	0.022608	6	1292	31	18148	ENSCAFG00000030764,ENSCAFG00000028559,ENSCAFG00000010987,ENSCAFG00000017900,ENSCAFG00000041140,ENSCAFG00000016143
	GO:0033365	protein localization to organelle	biological_process	0.02265	52	1292	539	18148	ENSCAFG00000000856,ENSCAFG00000001502,ENSCAFG00000005549,ENSCAFG00000010649,ENSCAFG00000010657,ENSCAFG00000004526,ENSCAFG00000004664,ENSCAFG00000043597,ENSCAFG00000011309,ENSCAFG00000017255,ENSCAFG00000030514,ENSCAFG00000028870,ENSCAFG00000013677,ENSCAFG00000011769,ENSCAFG00000013368,ENSCAFG00000018346,ENSCAFG00000024150,ENSCAFG00000019220,ENSCAFG00000008785,ENSCAFG00000000028,ENSCAFG00000031816,…
	GO:0015216	purine nucleotide transmembrane transporter activity	molecular_function	0.022796	6	1292	31	18148	ENSCAFG00000016143,ENSCAFG00000041140,ENSCAFG00000028559,ENSCAFG00000010987,ENSCAFG00000017900,ENSCAFG00000030764
	GO:0034762	regulation of transmembrane transport	biological_process	0.022907	30	1292	274	18148	ENSCAFG00000000643,ENSCAFG00000018048,ENSCAFG00000005773,ENSCAFG00000003619,ENSCAFG00000009549,ENSCAFG00000012020,ENSCAFG00000023562,ENSCAFG00000017597,ENSCAFG00000010736,ENSCAFG00000016051,ENSCAFG00000023427,ENSCAFG00000024320,ENSCAFG00000011366,ENSCAFG00000018532,ENSCAFG00000006058,ENSCAFG00000001407,ENSCAFG00000000568,ENSCAFG00000008838,ENSCAFG00000009812,ENSCAFG00000017010,ENSCAFG00000012914,…
	GO:0007492	endoderm development	biological_process	0.022918	9	1292	58	18148	ENSCAFG00000005014,ENSCAFG00000031675,ENSCAFG00000016972,ENSCAFG00000023335,ENSCAFG00000001162,ENSCAFG00000025327,ENSCAFG00000009550,ENSCAFG00000010525,ENSCAFG00000030565
	GO:0006807	nitrogen compound metabolic process	biological_process	0.022947	424	1292	5446	18148	ENSCAFG00000014105,ENSCAFG00000018398,ENSCAFG00000010661,ENSCAFG00000015898,ENSCAFG00000000105,ENSCAFG00000013230,ENSCAFG00000013554,ENSCAFG00000006808,ENSCAFG00000005073,ENSCAFG00000042650,ENSCAFG00000009510,ENSCAFG00000018341,ENSCAFG00000043597,XLOC_024462,ENSCAFG00000007761,ENSCAFG00000018373,ENSCAFG00000009789,ENSCAFG00000015993,ENSCAFG00000013677,ENSCAFG00000005497,ENSCAFG00000031385,ENSCAFG…
	GO:0002526	acute inflammatory response	biological_process	0.023067	9	1292	60	18148	ENSCAFG00000007027,ENSCAFG00000015206,ENSCAFG00000023591,ENSCAFG00000002733,ENSCAFG00000009135,ENSCAFG00000003745,ENSCAFG00000016447,ENSCAFG00000018598,ENSCAFG00000015205
	GO:0036037	CD8-positive, alpha-beta T cell activation	biological_process	0.023092	4	1292	16	18148	ENSCAFG00000002120,ENSCAFG00000006413,ENSCAFG00000005839,ENSCAFG00000009255
	GO:0044264	cellular polysaccharide metabolic process	biological_process	0.023562	11	1292	78	18148	ENSCAFG00000010979,ENSCAFG00000012299,ENSCAFG00000010151,ENSCAFG00000003339,ENSCAFG00000005238,ENSCAFG00000020040,ENSCAFG00000009035,ENSCAFG00000011445,ENSCAFG00000010542,ENSCAFG00000007304,ENSCAFG00000006058
	GO:0010828	positive regulation of glucose transport	biological_process	0.023573	6	1292	31	18148	ENSCAFG00000008894,ENSCAFG00000013121,ENSCAFG00000007805,ENSCAFG00000007304,ENSCAFG00000006058,ENSCAFG00000005707
	GO:0021612	facial nerve structural organization	biological_process	0.023972	3	1292	9	18148	ENSCAFG00000016843,ENSCAFG00000016841,ENSCAFG00000013049
	GO:0061302	smooth muscle cell-matrix adhesion	biological_process	0.024351	2	1292	4	18148	ENSCAFG00000013368,ENSCAFG00000013909
	GO:0002461	tolerance induction dependent upon immune response	biological_process	0.024644	2	1292	4	18148	ENSCAFG00000002120,ENSCAFG00000010724
	GO:0010559	regulation of glycoprotein biosynthetic process	biological_process	0.024693	6	1292	31	18148	ENSCAFG00000004447,ENSCAFG00000017906,ENSCAFG00000031714,ENSCAFG00000010157,ENSCAFG00000007661,ENSCAFG00000007304
	GO:0043144	snoRNA processing	biological_process	0.02538	3	1292	10	18148	ENSCAFG00000018373,ENSCAFG00000032654,ENSCAFG00000001521
	GO:0030309	poly-N-acetyllactosamine metabolic process	biological_process	0.025635	3	1292	10	18148	ENSCAFG00000010979,ENSCAFG00000010542,ENSCAFG00000011445
	GO:0030311	poly-N-acetyllactosamine biosynthetic process	biological_process	0.025635	3	1292	10	18148	ENSCAFG00000010979,ENSCAFG00000011445,ENSCAFG00000010542
	GO:0043228	non-membrane-bounded organelle	cellular_component	0.026009	293	1292	3672	18148	ENSCAFG00000042780,ENSCAFG00000029066,ENSCAFG00000008021,ENSCAFG00000016789,ENSCAFG00000009852,ENSCAFG00000010199,ENSCAFG00000010687,ENSCAFG00000010528,ENSCAFG00000004382,ENSCAFG00000011427,ENSCAFG00000018428,ENSCAFG00000007322,ENSCAFG00000016677,ENSCAFG00000044584,ENSCAFG00000018362,ENSCAFG00000013810,ENSCAFG00000016642,ENSCAFG00000015759,ENSCAFG00000029269,ENSCAFG00000010706,ENSCAFG00000003239,…
	GO:0043232	intracellular non-membrane-bounded organelle	cellular_component	0.026009	293	1292	3672	18148	ENSCAFG00000010528,ENSCAFG00000004382,ENSCAFG00000010687,ENSCAFG00000010199,ENSCAFG00000016677,ENSCAFG00000044584,ENSCAFG00000018428,ENSCAFG00000007322,ENSCAFG00000011427,ENSCAFG00000008021,ENSCAFG00000029066,ENSCAFG00000042780,ENSCAFG00000009852,ENSCAFG00000016789,ENSCAFG00000002859,ENSCAFG00000006476,ENSCAFG00000013368,ENSCAFG00000007380,ENSCAFG00000004537,ENSCAFG00000015999,ENSCAFG00000016642,…
	GO:0000722	telomere maintenance via recombination	biological_process	0.026056	3	1292	9	18148	ENSCAFG00000006383,ENSCAFG00000047342,ENSCAFG00000017560
	GO:0019058	viral infectious cycle	biological_process	0.026276	18	1292	154	18148	ENSCAFG00000012020,ENSCAFG00000009617,ENSCAFG00000010737,ENSCAFG00000029652,ENSCAFG00000017921,XLOC_228232,ENSCAFG00000018733,ENSCAFG00000012689,ENSCAFG00000013121,ENSCAFG00000007672,ENSCAFG00000017992,ENSCAFG00000017908,XLOC_267108,ENSCAFG00000010168,XLOC_147326,ENSCAFG00000005031,ENSCAFG00000004308,ENSCAFG00000019231
	GO:0002027	regulation of heart rate	biological_process	0.026397	10	1292	64	18148	ENSCAFG00000009554,ENSCAFG00000011769,ENSCAFG00000017120,ENSCAFG00000010736,ENSCAFG00000023427,ENSCAFG00000016051,ENSCAFG00000018048,ENSCAFG00000009549,ENSCAFG00000023562,ENSCAFG00000013221
	GO:0050913	sensory perception of bitter taste	biological_process	0.026803	5	1292	26	18148	ENSCAFG00000013889,ENSCAFG00000024884,ENSCAFG00000003540,ENSCAFG00000024759,ENSCAFG00000032612
	GO:0090241	negative regulation of histone H4 acetylation	biological_process	0.02693	2	1292	4	18148	ENSCAFG00000003701,ENSCAFG00000016687
	GO:0047631	ADP-ribose diphosphatase activity	molecular_function	0.026973	3	1292	10	18148	ENSCAFG00000018404,ENSCAFG00000029897,ENSCAFG00000017595
	GO:0008154	actin polymerization or depolymerization	biological_process	0.027103	22	1292	193	18148	ENSCAFG00000004365,ENSCAFG00000024150,ENSCAFG00000018637,ENSCAFG00000010696,ENSCAFG00000028645,ENSCAFG00000001070,ENSCAFG00000011638,ENSCAFG00000047423,ENSCAFG00000017889,ENSCAFG00000003012,ENSCAFG00000013662,ENSCAFG00000007875,ENSCAFG00000004215,ENSCAFG00000012020,XLOC_274220,ENSCAFG00000003408,ENSCAFG00000006413,ENSCAFG00000005651,ENSCAFG00000002427,ENSCAFG00000007225,ENSCAFG00000017484,ENSCAFG…
	GO:0033643	host cell part	cellular_component	0.027262	19	1292	168	18148	ENSCAFG00000032704,ENSCAFG00000029842,ENSCAFG00000004514,ENSCAFG00000005031,ENSCAFG00000017528,ENSCAFG00000010186,XLOC_267108,ENSCAFG00000006360,ENSCAFG00000002454,ENSCAFG00000023067,ENSCAFG00000029451,ENSCAFG00000007614,ENSCAFG00000010737,ENSCAFG00000017921,ENSCAFG00000006595,ENSCAFG00000043597,ENSCAFG00000032188,ENSCAFG00000003022,ENSCAFG00000029066
	GO:0003176	aortic valve development	biological_process	0.027318	4	1292	16	18148	ENSCAFG00000017332,ENSCAFG00000004436,ENSCAFG00000005014,ENSCAFG00000004662
	GO:0004095	carnitine O-palmitoyltransferase activity	molecular_function	0.027358	2	1292	4	18148	ENSCAFG00000000586,ENSCAFG00000010757
	GO:0016416	O-palmitoyltransferase activity	molecular_function	0.027358	2	1292	4	18148	ENSCAFG00000010757,ENSCAFG00000000586
	GO:0046813	virion attachment, binding of host cell surface receptor	biological_process	0.027616	2	1292	4	18148	ENSCAFG00000031460,ENSCAFG00000013466
	GO:0043603	cellular amide metabolic process	biological_process	0.027676	18	1292	152	18148	ENSCAFG00000029004,ENSCAFG00000016039,ENSCAFG00000009358,ENSCAFG00000006412,ENSCAFG00000010157,ENSCAFG00000008557,ENSCAFG00000006406,ENSCAFG00000014028,ENSCAFG00000006502,ENSCAFG00000013270,ENSCAFG00000023591,ENSCAFG00000014043,ENSCAFG00000009801,ENSCAFG00000010661,ENSCAFG00000024670,ENSCAFG00000004244,ENSCAFG00000006440,ENSCAFG00000019378
	GO:0006937	regulation of muscle contraction	biological_process	0.027709	13	1292	96	18148	ENSCAFG00000009554,ENSCAFG00000030694,ENSCAFG00000011769,ENSCAFG00000017120,ENSCAFG00000009967,ENSCAFG00000010736,ENSCAFG00000016051,ENSCAFG00000023427,ENSCAFG00000018048,ENSCAFG00000005073,ENSCAFG00000009549,ENSCAFG00000019359,ENSCAFG00000023562
	GO:0004904	interferon receptor activity	molecular_function	0.028272	2	1292	4	18148	ENSCAFG00000028778,ENSCAFG00000029858
	GO:0072318	clathrin coat disassembly	biological_process	0.028456	2	1292	4	18148	ENSCAFG00000011666,ENSCAFG00000018607
	GO:0071675	regulation of mononuclear cell migration	biological_process	0.028597	4	1292	17	18148	ENSCAFG00000004810,ENSCAFG00000012579,ENSCAFG00000020152,ENSCAFG00000010796
	GO:0018198	peptidyl-cysteine modification	biological_process	0.028638	7	1292	40	18148	ENSCAFG00000007179,ENSCAFG00000005712,ENSCAFG00000023562,ENSCAFG00000005733,ENSCAFG00000020363,ENSCAFG00000028870,ENSCAFG00000017223
	GO:0002250	adaptive immune response	biological_process	0.028665	26	1292	248	18148	ENSCAFG00000018230,ENSCAFG00000018598,ENSCAFG00000016583,ENSCAFG00000002120,ENSCAFG00000003745,ENSCAFG00000031460,ENSCAFG00000017946,ENSCAFG00000018448,ENSCAFG00000031101,ENSCAFG00000010724,ENSCAFG00000005014,ENSCAFG00000030180,ENSCAFG00000005627,ENSCAFG00000006808,ENSCAFG00000005169,ENSCAFG00000000105,ENSCAFG00000012579,ENSCAFG00000004980,ENSCAFG00000005050,ENSCAFG00000032358,ENSCAFG00000009634,…
	GO:0005891	voltage-gated calcium channel complex	cellular_component	0.028703	7	1292	39	18148	ENSCAFG00000016051,ENSCAFG00000046628,ENSCAFG00000010431,ENSCAFG00000017120,ENSCAFG00000019380,ENSCAFG00000015993,ENSCAFG00000005773
	GO:0006878	cellular copper ion homeostasis	biological_process	0.028784	3	1292	10	18148	ENSCAFG00000008557,ENSCAFG00000011350,ENSCAFG00000032704
	GO:0072511	divalent inorganic cation transport	biological_process	0.028789	32	1292	302	18148	ENSCAFG00000007172,ENSCAFG00000030694,ENSCAFG00000015671,ENSCAFG00000005773,ENSCAFG00000012020,ENSCAFG00000019359,ENSCAFG00000003701,ENSCAFG00000015993,ENSCAFG00000017367,ENSCAFG00000011769,ENSCAFG00000029897,ENSCAFG00000019233,ENSCAFG00000007167,ENSCAFG00000003170,ENSCAFG00000025465,ENSCAFG00000003670,ENSCAFG00000010796,ENSCAFG00000009343,ENSCAFG00000023562,ENSCAFG00000029120,ENSCAFG00000010736,…
	GO:1902187	negative regulation of viral release from host cell	biological_process	0.028932	3	1292	10	18148	ENSCAFG00000012020,ENSCAFG00000004308,ENSCAFG00000017992
	GO:0045990	carbon catabolite regulation of transcription	biological_process	0.028982	2	1292	4	18148	ENSCAFG00000012689,ENSCAFG00000006476
	GO:0045005	maintenance of fidelity involved in DNA-dependent DNA replication	biological_process	0.029019	6	1292	32	18148	ENSCAFG00000017033,ENSCAFG00000010168,ENSCAFG00000003239,ENSCAFG00000006383,ENSCAFG00000015402,ENSCAFG00000014062
	GO:1901016	regulation of potassium ion transmembrane transporter activity	biological_process	0.029124	5	1292	24	18148	ENSCAFG00000023427,ENSCAFG00000009554,ENSCAFG00000008838,ENSCAFG00000009549,ENSCAFG00000018048
	GO:0007015	actin filament organization	biological_process	0.029447	39	1292	384	18148	ENSCAFG00000017087,ENSCAFG00000018637,ENSCAFG00000004365,ENSCAFG00000019220,ENSCAFG00000024150,ENSCAFG00000012666,ENSCAFG00000047423,ENSCAFG00000018829,ENSCAFG00000003615,ENSCAFG00000028645,ENSCAFG00000016583,ENSCAFG00000009773,ENSCAFG00000012020,ENSCAFG00000003012,ENSCAFG00000013662,ENSCAFG00000017484,ENSCAFG00000002427,ENSCAFG00000005651,ENSCAFG00000007225,ENSCAFG00000010080,ENSCAFG00000003408,…
	GO:0034641	cellular nitrogen compound metabolic process	biological_process	0.029454	398	1292	5116	18148	ENSCAFG00000006294,ENSCAFG00000031603,ENSCAFG00000010745,ENSCAFG00000010453,ENSCAFG00000015752,ENSCAFG00000014028,ENSCAFG00000018408,ENSCAFG00000009045,ENSCAFG00000009313,XLOC_147326,ENSCAFG00000007304,ENSCAFG00000015774,ENSCAFG00000014205,ENSCAFG00000011638,ENSCAFG00000006803,ENSCAFG00000004451,ENSCAFG00000009380,ENSCAFG00000010796,ENSCAFG00000032188,ENSCAFG00000014445,ENSCAFG00000015648,ENSCAFG…
	GO:0007097	nuclear migration	biological_process	0.029463	4	1292	16	18148	ENSCAFG00000020370,ENSCAFG00000011273,ENSCAFG00000017714,ENSCAFG00000017986
	GO:0040023	establishment of nucleus localization	biological_process	0.029463	4	1292	16	18148	ENSCAFG00000017714,ENSCAFG00000020370,ENSCAFG00000011273,ENSCAFG00000017986
	GO:0070382	exocytic vesicle	cellular_component	0.029482	10	1292	69	18148	ENSCAFG00000018733,ENSCAFG00000000415,ENSCAFG00000007304,ENSCAFG00000017255,ENSCAFG00000028870,ENSCAFG00000010167,ENSCAFG00000008449,ENSCAFG00000015162,ENSCAFG00000024150,ENSCAFG00000010740
	GO:0015211	purine nucleoside transmembrane transporter activity	molecular_function	0.029629	6	1292	33	18148	ENSCAFG00000028559,ENSCAFG00000010987,ENSCAFG00000017900,ENSCAFG00000030764,ENSCAFG00000016143,ENSCAFG00000041140
	GO:0035710	CD4-positive, alpha-beta T cell activation	biological_process	0.029812	10	1292	72	18148	ENSCAFG00000012621,ENSCAFG00000031019,ENSCAFG00000002733,ENSCAFG00000009634,ENSCAFG00000000105,ENSCAFG00000005169,ENSCAFG00000005839,ENSCAFG00000002120,ENSCAFG00000030180,ENSCAFG00000006413
	GO:2000514	regulation of CD4-positive, alpha-beta T cell activation	biological_process	0.029933	7	1292	43	18148	ENSCAFG00000002120,ENSCAFG00000009634,ENSCAFG00000006413,ENSCAFG00000030180,ENSCAFG00000000105,ENSCAFG00000005169,ENSCAFG00000031019
	GO:0032271	regulation of protein polymerization	biological_process	0.03005	21	1292	183	18148	XLOC_274220,ENSCAFG00000003408,ENSCAFG00000006413,ENSCAFG00000009801,ENSCAFG00000002427,ENSCAFG00000005651,ENSCAFG00000013341,ENSCAFG00000017484,ENSCAFG00000005746,ENSCAFG00000013662,ENSCAFG00000004627,ENSCAFG00000007875,ENSCAFG00000012020,ENSCAFG00000010696,ENSCAFG00000001070,ENSCAFG00000028645,ENSCAFG00000011638,ENSCAFG00000017889,ENSCAFG00000020364,ENSCAFG00000024150,ENSCAFG00000018637
	GO:0005251	delayed rectifier potassium channel activity	molecular_function	0.030121	5	1292	25	18148	ENSCAFG00000009549,ENSCAFG00000011366,ENSCAFG00000018048,ENSCAFG00000023427,ENSCAFG00000009554
	GO:0097159	organic cyclic compound binding	molecular_function	0.030216	386	1292	4966	18148	ENSCAFG00000017332,ENSCAFG00000010766,ENSCAFG00000028779,ENSCAFG00000016001,ENSCAFG00000006498,XLOC_010935,ENSCAFG00000006503,ENSCAFG00000001521,ENSCAFG00000010999,ENSCAFG00000014492,ENSCAFG00000017556,ENSCAFG00000029078,ENSCAFG00000018865,ENSCAFG00000006496,ENSCAFG00000023936,ENSCAFG00000047424,ENSCAFG00000015982,ENSCAFG00000005050,ENSCAFG00000001489,ENSCAFG00000045584,ENSCAFG00000043412,ENSCAFG…
	GO:0016032	viral process	biological_process	0.030219	25	1292	235	18148	ENSCAFG00000012689,ENSCAFG00000018733,ENSCAFG00000013121,ENSCAFG00000007672,ENSCAFG00000017908,ENSCAFG00000017992,ENSCAFG00000012020,ENSCAFG00000009617,ENSCAFG00000018183,XLOC_228232,ENSCAFG00000010599,ENSCAFG00000029652,ENSCAFG00000010657,ENSCAFG00000010737,ENSCAFG00000017921,ENSCAFG00000012579,ENSCAFG00000005031,ENSCAFG00000019231,ENSCAFG00000004308,ENSCAFG00000013466,XLOC_267108,ENSCAFG0000001…
	GO:0031297	replication fork processing	biological_process	0.030238	5	1292	24	18148	ENSCAFG00000003239,ENSCAFG00000014062,ENSCAFG00000015402,ENSCAFG00000017033,ENSCAFG00000010168
	GO:0033181	plasma membrane proton-transporting V-type ATPase complex	cellular_component	0.030275	2	1292	4	18148	ENSCAFG00000008749,ENSCAFG00000020360
	GO:0016813	hydrolase activity, acting on carbon-nitrogen (but not peptide) bonds, in linear amidines	molecular_function	0.030301	3	1292	10	18148	ENSCAFG00000015759,ENSCAFG00000023194,ENSCAFG00000015797
	GO:0010389	regulation of G2/M transition of mitotic cell cycle	biological_process	0.030325	6	1292	33	18148	ENSCAFG00000008557,ENSCAFG00000000547,ENSCAFG00000017560,ENSCAFG00000015752,ENSCAFG00000029644,ENSCAFG00000017255
	GO:0050851	antigen receptor-mediated signaling pathway	biological_process	0.030325	17	1292	142	18148	ENSCAFG00000011625,ENSCAFG00000010777,ENSCAFG00000009634,ENSCAFG00000004980,ENSCAFG00000032358,ENSCAFG00000010625,ENSCAFG00000007693,ENSCAFG00000009858,ENSCAFG00000005773,ENSCAFG00000006413,ENSCAFG00000000105,ENSCAFG00000009255,ENSCAFG00000023062,ENSCAFG00000018448,ENSCAFG00000010718,ENSCAFG00000010186,ENSCAFG00000019951
	GO:0050912	detection of chemical stimulus involved in sensory perception of taste	biological_process	0.030509	5	1292	27	18148	ENSCAFG00000024759,ENSCAFG00000032612,ENSCAFG00000003540,ENSCAFG00000024884,ENSCAFG00000013889
	GO:0070966	nuclear-transcribed mRNA catabolic process, no-go decay	biological_process	0.030525	2	1292	4	18148	ENSCAFG00000018439,ENSCAFG00000000464
	GO:0042985	negative regulation of amyloid precursor protein biosynthetic process	biological_process	0.030726	2	1292	4	18148	ENSCAFG00000004447,ENSCAFG00000010157
	GO:0071621	granulocyte chemotaxis	biological_process	0.030731	11	1292	81	18148	ENSCAFG00000018439,ENSCAFG00000012579,ENSCAFG00000020152,ENSCAFG00000010528,ENSCAFG00000010796,ENSCAFG00000006413,ENSCAFG00000032287,ENSCAFG00000004810,ENSCAFG00000028912,ENSCAFG00000019951,ENSCAFG00000008761
	GO:0030041	actin filament polymerization	biological_process	0.030851	19	1292	162	18148	ENSCAFG00000007225,ENSCAFG00000005651,ENSCAFG00000002427,ENSCAFG00000013341,ENSCAFG00000017484,ENSCAFG00000003408,XLOC_274220,ENSCAFG00000006413,ENSCAFG00000004215,ENSCAFG00000012020,ENSCAFG00000013662,ENSCAFG00000007875,ENSCAFG00000017889,ENSCAFG00000001070,ENSCAFG00000010696,ENSCAFG00000011638,ENSCAFG00000028645,ENSCAFG00000018637,ENSCAFG00000024150
	GO:1901992	positive regulation of mitotic cell cycle phase transition	biological_process	0.030921	9	1292	60	18148	ENSCAFG00000017560,ENSCAFG00000017255,ENSCAFG00000047342,ENSCAFG00000004436,ENSCAFG00000010599,ENSCAFG00000045584,ENSCAFG00000015752,ENSCAFG00000008557,ENSCAFG00000000547
	GO:0010561	negative regulation of glycoprotein biosynthetic process	biological_process	0.030945	3	1292	10	18148	ENSCAFG00000031714,ENSCAFG00000004447,ENSCAFG00000010157
	GO:0045602	negative regulation of endothelial cell differentiation	biological_process	0.030992	2	1292	4	18148	ENSCAFG00000004023,ENSCAFG00000005627
	GO:0018230	peptidyl-L-cysteine S-palmitoylation	biological_process	0.031135	5	1292	25	18148	ENSCAFG00000020363,ENSCAFG00000017223,ENSCAFG00000005712,ENSCAFG00000007179,ENSCAFG00000005733
	GO:0018231	peptidyl-S-diacylglycerol-L-cysteine biosynthetic process from peptidyl-cysteine	biological_process	0.031135	5	1292	25	18148	ENSCAFG00000017223,ENSCAFG00000020363,ENSCAFG00000005733,ENSCAFG00000005712,ENSCAFG00000007179
	GO:2000321	positive regulation of T-helper 17 cell differentiation	biological_process	0.031348	2	1292	4	18148	ENSCAFG00000009634,ENSCAFG00000000105
	GO:0002521	leukocyte differentiation	biological_process	0.031552	38	1292	388	18148	ENSCAFG00000000603,ENSCAFG00000003701,ENSCAFG00000012621,ENSCAFG00000013547,ENSCAFG00000010625,ENSCAFG00000009634,ENSCAFG00000004023,ENSCAFG00000000105,ENSCAFG00000006808,ENSCAFG00000030180,ENSCAFG00000010724,ENSCAFG00000008557,ENSCAFG00000031079,ENSCAFG00000023591,ENSCAFG00000032142,ENSCAFG00000001503,ENSCAFG00000016982,ENSCAFG00000006340,ENSCAFG00000020152,ENSCAFG00000009632,ENSCAFG00000004980,…
	GO:0030516	regulation of axon extension	biological_process	0.031596	10	1292	69	18148	ENSCAFG00000017255,ENSCAFG00000003120,ENSCAFG00000013230,ENSCAFG00000006128,ENSCAFG00000010719,ENSCAFG00000006901,ENSCAFG00000016575,ENSCAFG00000012032,ENSCAFG00000004824,ENSCAFG00000000192
	GO:0006023	aminoglycan biosynthetic process	biological_process	0.031859	8	1292	52	18148	ENSCAFG00000017026,ENSCAFG00000010979,ENSCAFG00000012299,ENSCAFG00000010599,ENSCAFG00000007661,ENSCAFG00000005014,ENSCAFG00000010542,ENSCAFG00000011445
	GO:0009416	response to light stimulus	biological_process	0.032217	23	1292	211	18148	ENSCAFG00000012689,ENSCAFG00000000586,ENSCAFG00000010599,ENSCAFG00000012032,ENSCAFG00000010657,ENSCAFG00000006426,ENSCAFG00000017894,ENSCAFG00000005238,ENSCAFG00000005773,ENSCAFG00000010672,ENSCAFG00000018440,ENSCAFG00000006383,ENSCAFG00000015993,ENSCAFG00000017010,ENSCAFG00000032142,ENSCAFG00000015054,ENSCAFG00000009384,ENSCAFG00000010306,ENSCAFG00000015063,ENSCAFG00000008557,ENSCAFG00000002454,…
	GO:0015942	formate metabolic process	biological_process	0.032256	2	1292	4	18148	ENSCAFG00000006406,ENSCAFG00000006412
	GO:0019556	histidine catabolic process to glutamate and formamide	biological_process	0.032256	2	1292	4	18148	ENSCAFG00000006412,ENSCAFG00000006406
	GO:0019557	histidine catabolic process to glutamate and formate	biological_process	0.032256	2	1292	4	18148	ENSCAFG00000006406,ENSCAFG00000006412
	GO:0043606	formamide metabolic process	biological_process	0.032256	2	1292	4	18148	ENSCAFG00000006406,ENSCAFG00000006412
	GO:0009062	fatty acid catabolic process	biological_process	0.032309	10	1292	70	18148	ENSCAFG00000004813,ENSCAFG00000007261,ENSCAFG00000018442,ENSCAFG00000006058,ENSCAFG00000003018,ENSCAFG00000000586,ENSCAFG00000003621,ENSCAFG00000023441,ENSCAFG00000013218,ENSCAFG00000010757
	GO:0014004	microglia differentiation	biological_process	0.032372	2	1292	4	18148	ENSCAFG00000005014,ENSCAFG00000008557
	GO:0080025	phosphatidylinositol-3,5-bisphosphate binding	molecular_function	0.03245	5	1292	24	18148	ENSCAFG00000013002,ENSCAFG00000006803,ENSCAFG00000013421,ENSCAFG00000011038,ENSCAFG00000016825
	GO:0002189	ribose phosphate diphosphokinase complex	cellular_component	0.032719	2	1292	4	18148	ENSCAFG00000017976,ENSCAFG00000031425
	GO:0006015	5-phosphoribose 1-diphosphate biosynthetic process	biological_process	0.032719	2	1292	4	18148	ENSCAFG00000017976,ENSCAFG00000031425
	GO:0046391	5-phosphoribose 1-diphosphate metabolic process	biological_process	0.032719	2	1292	4	18148	ENSCAFG00000031425,ENSCAFG00000017976
	GO:0016074	snoRNA metabolic process	biological_process	0.03281	3	1292	11	18148	ENSCAFG00000001521,ENSCAFG00000032654,ENSCAFG00000018373
	GO:0000052	citrulline metabolic process	biological_process	0.033497	3	1292	10	18148	ENSCAFG00000015797,ENSCAFG00000015759,ENSCAFG00000023194
	GO:0045060	negative thymic T cell selection	biological_process	0.03401	3	1292	10	18148	ENSCAFG00000016982,ENSCAFG00000003701,ENSCAFG00000010724
	GO:0048532	anatomical structure arrangement	biological_process	0.034301	4	1292	16	18148	ENSCAFG00000016843,ENSCAFG00000023562,ENSCAFG00000016841,ENSCAFG00000013049
	GO:0051647	nucleus localization	biological_process	0.034358	5	1292	23	18148	ENSCAFG00000017986,ENSCAFG00000017714,ENSCAFG00000023562,ENSCAFG00000020370,ENSCAFG00000011273
	GO:0070838	divalent metal ion transport	biological_process	0.034418	31	1292	295	18148	ENSCAFG00000019233,ENSCAFG00000010306,ENSCAFG00000010528,ENSCAFG00000029897,ENSCAFG00000010180,ENSCAFG00000001146,ENSCAFG00000013971,ENSCAFG00000010431,ENSCAFG00000019380,ENSCAFG00000016039,ENSCAFG00000017120,ENSCAFG00000011769,ENSCAFG00000008761,ENSCAFG00000017367,ENSCAFG00000015993,ENSCAFG00000016051,ENSCAFG00000010736,ENSCAFG00000029120,ENSCAFG00000023562,ENSCAFG00000012020,ENSCAFG00000019359,…
	GO:0032965	regulation of collagen biosynthetic process	biological_process	0.034911	3	1292	11	18148	ENSCAFG00000009282,ENSCAFG00000005014,ENSCAFG00000004662
	GO:0019076	viral release from host cell	biological_process	0.034924	5	1292	26	18148	ENSCAFG00000017992,ENSCAFG00000004308,XLOC_267108,ENSCAFG00000018733,ENSCAFG00000012020
	GO:0071674	mononuclear cell migration	biological_process	0.035102	4	1292	18	18148	ENSCAFG00000004810,ENSCAFG00000012579,ENSCAFG00000010796,ENSCAFG00000020152
	GO:0005249	voltage-gated potassium channel activity	molecular_function	0.035353	11	1292	83	18148	ENSCAFG00000001407,ENSCAFG00000009554,ENSCAFG00000018532,ENSCAFG00000010741,ENSCAFG00000011366,ENSCAFG00000023427,ENSCAFG00000010736,ENSCAFG00000009812,ENSCAFG00000008838,ENSCAFG00000009549,ENSCAFG00000018048
	GO:0032620	interleukin-17 production	biological_process	0.035529	5	1292	27	18148	ENSCAFG00000030180,ENSCAFG00000006413,ENSCAFG00000005014,ENSCAFG00000005169,ENSCAFG00000012621
	GO:0001775	cell activation	biological_process	0.035644	61	1292	676	18148	ENSCAFG00000009255,ENSCAFG00000007167,ENSCAFG00000007675,ENSCAFG00000025524,ENSCAFG00000005014,ENSCAFG00000006413,ENSCAFG00000009632,ENSCAFG00000004662,ENSCAFG00000016982,ENSCAFG00000006340,ENSCAFG00000012579,ENSCAFG00000010715,ENSCAFG00000015923,ENSCAFG00000005050,ENSCAFG00000004980,ENSCAFG00000002733,ENSCAFG00000011625,ENSCAFG00000007304,ENSCAFG00000005839,ENSCAFG00000008761,ENSCAFG00000007594,…
	GO:0002429	immune response-activating cell surface receptor signaling pathway	biological_process	0.035981	18	1292	157	18148	ENSCAFG00000007027,ENSCAFG00000010186,ENSCAFG00000010718,ENSCAFG00000018448,ENSCAFG00000019951,ENSCAFG00000005773,ENSCAFG00000009858,ENSCAFG00000007693,ENSCAFG00000011625,ENSCAFG00000009634,ENSCAFG00000032358,ENSCAFG00000010777,ENSCAFG00000010625,ENSCAFG00000004980,ENSCAFG00000009255,ENSCAFG00000023062,ENSCAFG00000000105,ENSCAFG00000006413
	GO:0045598	regulation of fat cell differentiation	biological_process	0.036073	12	1292	94	18148	ENSCAFG00000016896,ENSCAFG00000031079,ENSCAFG00000016825,ENSCAFG00000009091,ENSCAFG00000015835,ENSCAFG00000029120,ENSCAFG00000004282,ENSCAFG00000000364,ENSCAFG00000004244,ENSCAFG00000014117,ENSCAFG00000005627,ENSCAFG00000005014
	GO:0003158	endothelium development	biological_process	0.036147	10	1292	70	18148	ENSCAFG00000009343,ENSCAFG00000023562,ENSCAFG00000004023,ENSCAFG00000031460,ENSCAFG00000025327,ENSCAFG00000012914,ENSCAFG00000000415,ENSCAFG00000016852,ENSCAFG00000013860,ENSCAFG00000005627
	GO:0044743	intracellular protein transmembrane import	biological_process	0.036614	7	1292	45	18148	ENSCAFG00000018346,ENSCAFG00000016229,ENSCAFG00000016789,ENSCAFG00000031816,ENSCAFG00000004664,ENSCAFG00000000028,ENSCAFG00000019220
	GO:1900060	negative regulation of ceramide biosynthetic process	biological_process	0.036669	2	1292	5	18148	ENSCAFG00000009388,ENSCAFG00000005073
	GO:0051276	chromosome organization	biological_process	0.036748	77	1292	864	18148	ENSCAFG00000032188,ENSCAFG00000029066,ENSCAFG00000042780,ENSCAFG00000014445,ENSCAFG00000011273,ENSCAFG00000011611,ENSCAFG00000017884,ENSCAFG00000008141,ENSCAFG00000007614,ENSCAFG00000007672,ENSCAFG00000017560,ENSCAFG00000004436,ENSCAFG00000029451,ENSCAFG00000009764,ENSCAFG00000009277,ENSCAFG00000010168,ENSCAFG00000016677,ENSCAFG00000006383,ENSCAFG00000018428,ENSCAFG00000011427,ENSCAFG00000015774,…
	GO:0044183	protein binding involved in protein folding	molecular_function	0.036951	4	1292	19	18148	ENSCAFG00000003696,ENSCAFG00000011666,ENSCAFG00000010609,ENSCAFG00000015694
	GO:0007143	female meiosis	biological_process	0.037112	5	1292	26	18148	ENSCAFG00000000547,ENSCAFG00000000603,ENSCAFG00000004382,ENSCAFG00000017560,ENSCAFG00000001070
	GO:1901989	positive regulation of cell cycle phase transition	biological_process	0.03723	9	1292	62	18148	ENSCAFG00000010599,ENSCAFG00000045584,ENSCAFG00000015752,ENSCAFG00000008557,ENSCAFG00000000547,ENSCAFG00000017560,ENSCAFG00000017255,ENSCAFG00000004436,ENSCAFG00000047342
	GO:0090066	regulation of anatomical structure size	biological_process	0.037405	35	1292	346	18148	ENSCAFG00000006128,ENSCAFG00000013341,XLOC_274220,ENSCAFG00000013860,ENSCAFG00000006413,ENSCAFG00000010719,ENSCAFG00000006901,ENSCAFG00000007875,ENSCAFG00000017889,ENSCAFG00000009967,ENSCAFG00000003658,ENSCAFG00000001070,ENSCAFG00000010696,ENSCAFG00000011638,ENSCAFG00000003120,ENSCAFG00000005651,ENSCAFG00000013230,ENSCAFG00000002427,ENSCAFG00000017484,ENSCAFG00000003408,ENSCAFG00000005187,ENSCAFG…
	GO:0033646	host intracellular part	cellular_component	0.037652	18	1292	163	18148	ENSCAFG00000023067,ENSCAFG00000006360,ENSCAFG00000002454,ENSCAFG00000010186,ENSCAFG00000005031,ENSCAFG00000017528,ENSCAFG00000004514,ENSCAFG00000029842,ENSCAFG00000032704,ENSCAFG00000043597,ENSCAFG00000029066,ENSCAFG00000032188,ENSCAFG00000003022,ENSCAFG00000006595,ENSCAFG00000010737,ENSCAFG00000017921,ENSCAFG00000007614,ENSCAFG00000029451
	GO:0043656	intracellular region of host	cellular_component	0.037652	18	1292	163	18148	ENSCAFG00000002454,ENSCAFG00000006360,ENSCAFG00000023067,ENSCAFG00000010186,ENSCAFG00000029842,ENSCAFG00000004514,ENSCAFG00000017528,ENSCAFG00000005031,ENSCAFG00000032704,ENSCAFG00000043597,ENSCAFG00000006595,ENSCAFG00000029066,ENSCAFG00000003022,ENSCAFG00000032188,ENSCAFG00000010737,ENSCAFG00000017921,ENSCAFG00000007614,ENSCAFG00000029451
	GO:0015189	L-lysine transmembrane transporter activity	molecular_function	0.037825	3	1292	11	18148	ENSCAFG00000016278,ENSCAFG00000030764,ENSCAFG00000016289
	GO:0032528	microvillus organization	biological_process	0.037901	4	1292	17	18148	ENSCAFG00000008894,ENSCAFG00000001403,ENSCAFG00000018826,ENSCAFG00000031424
	GO:0071027	nuclear RNA surveillance	biological_process	0.038068	3	1292	11	18148	ENSCAFG00000001521,ENSCAFG00000004735,ENSCAFG00000032654
	GO:0071028	nuclear mRNA surveillance	biological_process	0.038068	3	1292	11	18148	ENSCAFG00000001521,ENSCAFG00000032654,ENSCAFG00000004735
	GO:0051101	regulation of DNA binding	biological_process	0.038078	8	1292	54	18148	ENSCAFG00000016583,ENSCAFG00000019231,ENSCAFG00000004436,ENSCAFG00000005014,ENSCAFG00000020226,ENSCAFG00000023335,ENSCAFG00000006498,ENSCAFG00000007304
	GO:0045956	positive regulation of calcium ion-dependent exocytosis	biological_process	0.038253	4	1292	18	18148	ENSCAFG00000005225,ENSCAFG00000010672,ENSCAFG00000017120,ENSCAFG00000017827
	GO:0005086	ARF guanyl-nucleotide exchange factor activity	molecular_function	0.038357	4	1292	17	18148	ENSCAFG00000001506,ENSCAFG00000016179,ENSCAFG00000000272,ENSCAFG00000002533
	GO:0005547	phosphatidylinositol-3,4,5-trisphosphate binding	molecular_function	0.038394	5	1292	25	18148	ENSCAFG00000017597,ENSCAFG00000006803,ENSCAFG00000010080,ENSCAFG00000016306,ENSCAFG00000010571
	GO:0006953	acute-phase response	biological_process	0.038423	4	1292	19	18148	ENSCAFG00000015206,ENSCAFG00000009135,ENSCAFG00000015205,ENSCAFG00000002733
	GO:0071622	regulation of granulocyte chemotaxis	biological_process	0.038448	6	1292	35	18148	ENSCAFG00000010796,ENSCAFG00000020152,ENSCAFG00000010528,ENSCAFG00000006413,ENSCAFG00000004810,ENSCAFG00000012579
	GO:0043548	phosphatidylinositol 3-kinase binding	molecular_function	0.038451	4	1292	18	18148	ENSCAFG00000009632,ENSCAFG00000006058,ENSCAFG00000002327,ENSCAFG00000010625
	GO:0010880	regulation of release of sequestered calcium ion into cytosol by sarcoplasmic reticulum	biological_process	0.038587	4	1292	16	18148	ENSCAFG00000007167,ENSCAFG00000011769,ENSCAFG00000023562,ENSCAFG00000030694
	GO:0033038	bitter taste receptor activity	molecular_function	0.038695	3	1292	12	18148	ENSCAFG00000024884,ENSCAFG00000003540,ENSCAFG00000032612
	GO:0000723	telomere maintenance	biological_process	0.038741	12	1292	93	18148	ENSCAFG00000017560,ENSCAFG00000009277,ENSCAFG00000047342,ENSCAFG00000025598,ENSCAFG00000005169,ENSCAFG00000007614,ENSCAFG00000006383,ENSCAFG00000013276,ENSCAFG00000015835,ENSCAFG00000007975,ENSCAFG00000008237,ENSCAFG00000031522
	GO:0032200	telomere organization	biological_process	0.038741	12	1292	93	18148	ENSCAFG00000013276,ENSCAFG00000006383,ENSCAFG00000007614,ENSCAFG00000005169,ENSCAFG00000025598,ENSCAFG00000047342,ENSCAFG00000009277,ENSCAFG00000017560,ENSCAFG00000031522,ENSCAFG00000008237,ENSCAFG00000007975,ENSCAFG00000015835
	GO:0048610	cellular process involved in reproduction	biological_process	0.038789	44	1292	458	18148	ENSCAFG00000004382,ENSCAFG00000031603,ENSCAFG00000010177,ENSCAFG00000023936,XLOC_147326,ENSCAFG00000017556,ENSCAFG00000005225,ENSCAFG00000014492,ENSCAFG00000017827,ENSCAFG00000007304,ENSCAFG00000006383,ENSCAFG00000014062,ENSCAFG00000001070,ENSCAFG00000016870,ENSCAFG00000025598,ENSCAFG00000006340,ENSCAFG00000016830,ENSCAFG00000006799,XLOC_228232,ENSCAFG00000029652,ENSCAFG00000007614,ENSCAFG0000001…
	GO:0030312	external encapsulating structure	cellular_component	0.038866	2	1292	5	18148	XLOC_024462,XLOC_312155
	GO:0019432	triglyceride biosynthetic process	biological_process	0.038946	5	1292	27	18148	ENSCAFG00000018442,ENSCAFG00000003621,ENSCAFG00000003018,ENSCAFG00000013896,ENSCAFG00000005716
	GO:0001772	immunological synapse	cellular_component	0.03898	6	1292	35	18148	ENSCAFG00000005169,ENSCAFG00000019951,ENSCAFG00000010999,ENSCAFG00000031460,ENSCAFG00000015923,ENSCAFG00000010625
	GO:0002523	leukocyte migration involved in inflammatory response	biological_process	0.039096	3	1292	11	18148	ENSCAFG00000012579,ENSCAFG00000008761,ENSCAFG00000007027
	GO:0010881	regulation of cardiac muscle contraction by regulation of the release of sequestered calcium ion	biological_process	0.039165	3	1292	9	18148	ENSCAFG00000030694,ENSCAFG00000011769,ENSCAFG00000023562
	GO:0008331	high voltage-gated calcium channel activity	molecular_function	0.039464	3	1292	10	18148	ENSCAFG00000005773,ENSCAFG00000019380,ENSCAFG00000016051
	GO:0032486	Rap protein signal transduction	biological_process	0.039843	3	1292	11	18148	ENSCAFG00000031794,ENSCAFG00000031424,ENSCAFG00000000415
	GO:0031334	positive regulation of protein complex assembly	biological_process	0.039881	20	1292	178	18148	ENSCAFG00000017889,ENSCAFG00000016972,ENSCAFG00000001070,ENSCAFG00000028645,ENSCAFG00000002454,ENSCAFG00000006496,ENSCAFG00000018637,ENSCAFG00000020363,ENSCAFG00000015063,ENSCAFG00000024150,ENSCAFG00000020364,ENSCAFG00000015054,ENSCAFG00000000415,ENSCAFG00000013341,ENSCAFG00000006413,ENSCAFG00000005014,ENSCAFG00000012020,ENSCAFG00000017906,ENSCAFG00000013662,ENSCAFG00000005746
	GO:0042493	response to drug	biological_process	0.040205	16	1292	136	18148	ENSCAFG00000017790,ENSCAFG00000005779,ENSCAFG00000008504,ENSCAFG00000019951,ENSCAFG00000013368,ENSCAFG00000010625,ENSCAFG00000018639,ENSCAFG00000011625,ENSCAFG00000029120,ENSCAFG00000003701,ENSCAFG00000009549,ENSCAFG00000018183,ENSCAFG00000002133,ENSCAFG00000004452,ENSCAFG00000006413,ENSCAFG00000031424
	GO:0072379	ER membrane insertion complex	cellular_component	0.040297	2	1292	5	18148	ENSCAFG00000011309,ENSCAFG00000019382
	GO:0060324	face development	biological_process	0.040955	7	1292	44	18148	ENSCAFG00000005651,ENSCAFG00000008875,ENSCAFG00000028513,ENSCAFG00000007167,ENSCAFG00000001811,ENSCAFG00000005014,ENSCAFG00000008894
	GO:0001558	regulation of cell growth	biological_process	0.04111	25	1292	239	18148	ENSCAFG00000007304,ENSCAFG00000003018,ENSCAFG00000017255,ENSCAFG00000003120,ENSCAFG00000002445,ENSCAFG00000016583,ENSCAFG00000000192,ENSCAFG00000004824,ENSCAFG00000016575,ENSCAFG00000001521,ENSCAFG00000013230,ENSCAFG00000006128,ENSCAFG00000007225,ENSCAFG00000031845,ENSCAFG00000005014,ENSCAFG00000004436,ENSCAFG00000043597,ENSCAFG00000010525,ENSCAFG00000005073,ENSCAFG00000006901,ENSCAFG00000012032,…
	GO:0014032	neural crest cell development	biological_process	0.041215	9	1292	63	18148	ENSCAFG00000012032,ENSCAFG00000005497,ENSCAFG00000010719,ENSCAFG00000000192,ENSCAFG00000008064,ENSCAFG00000008031,ENSCAFG00000005187,ENSCAFG00000005627,ENSCAFG00000006128
	GO:0010629	negative regulation of gene expression	biological_process	0.041322	94	1292	1087	18148	ENSCAFG00000016687,ENSCAFG00000016870,ENSCAFG00000023988,ENSCAFG00000005839,ENSCAFG00000028513,ENSCAFG00000003405,ENSCAFG00000011267,ENSCAFG00000029078,ENSCAFG00000014492,ENSCAFG00000013654,ENSCAFG00000006496,ENSCAFG00000023936,ENSCAFG00000010177,ENSCAFG00000008237,ENSCAFG00000011666,ENSCAFG00000005014,ENSCAFG00000009255,ENSCAFG00000017524,ENSCAFG00000011625,ENSCAFG00000008784,ENSCAFG00000005050,…
	GO:0040029	regulation of gene expression, epigenetic	biological_process	0.041712	23	1292	216	18148	ENSCAFG00000005014,ENSCAFG00000018398,ENSCAFG00000009764,ENSCAFG00000011611,ENSCAFG00000029759,ENSCAFG00000001196,ENSCAFG00000015835,ENSCAFG00000023538,ENSCAFG00000017892,ENSCAFG00000012020,ENSCAFG00000015774,ENSCAFG00000020226,ENSCAFG00000016687,ENSCAFG00000018428,ENSCAFG00000014492,ENSCAFG00000010615,ENSCAFG00000011267,ENSCAFG00000029078,ENSCAFG00000006476,ENSCAFG00000010177,ENSCAFG00000023936,…
	GO:0021561	facial nerve development	biological_process	0.041832	3	1292	11	18148	ENSCAFG00000016843,ENSCAFG00000016841,ENSCAFG00000013049
	GO:0021610	facial nerve morphogenesis	biological_process	0.041832	3	1292	11	18148	ENSCAFG00000016843,ENSCAFG00000013049,ENSCAFG00000016841
	GO:0048476	Holliday junction resolvase complex	cellular_component	0.042087	2	1292	5	18148	ENSCAFG00000017033,ENSCAFG00000017560
	GO:0034992	microtubule organizing center attachment site	cellular_component	0.042212	3	1292	11	18148	ENSCAFG00000017714,ENSCAFG00000000445,ENSCAFG00000011273
	GO:0034993	SUN-KASH complex	cellular_component	0.042212	3	1292	11	18148	ENSCAFG00000000445,ENSCAFG00000011273,ENSCAFG00000017714
	GO:0046628	positive regulation of insulin receptor signaling pathway	biological_process	0.042436	3	1292	11	18148	ENSCAFG00000010168,ENSCAFG00000008894,ENSCAFG00000005707
	GO:1901363	heterocyclic compound binding	molecular_function	0.042686	379	1292	4905	18148	ENSCAFG00000029652,ENSCAFG00000029120,ENSCAFG00000016122,ENSCAFG00000006901,ENSCAFG00000007812,ENSCAFG00000001642,ENSCAFG00000014275,ENSCAFG00000018063,ENSCAFG00000018420,ENSCAFG00000005075,ENSCAFG00000017221,ENSCAFG00000017892,ENSCAFG00000030907,ENSCAFG00000011075,ENSCAFG00000009035,ENSCAFG00000015929,ENSCAFG00000010720,ENSCAFG00000031993,ENSCAFG00000018615,ENSCAFG00000007167,ENSCAFG00000012689,…
	GO:0061517	macrophage proliferation	biological_process	0.043169	2	1292	5	18148	ENSCAFG00000008761,ENSCAFG00000020152
	GO:0061518	microglial cell proliferation	biological_process	0.043169	2	1292	5	18148	ENSCAFG00000008761,ENSCAFG00000020152
	GO:0045446	endothelial cell differentiation	biological_process	0.043302	9	1292	62	18148	ENSCAFG00000013860,ENSCAFG00000005627,ENSCAFG00000016852,ENSCAFG00000000415,ENSCAFG00000025327,ENSCAFG00000012914,ENSCAFG00000004023,ENSCAFG00000031460,ENSCAFG00000023562
	GO:0015858	nucleoside transport	biological_process	0.043431	6	1292	36	18148	ENSCAFG00000041140,ENSCAFG00000016143,ENSCAFG00000030764,ENSCAFG00000017900,ENSCAFG00000028559,ENSCAFG00000010987
	GO:0001508	regulation of action potential	biological_process	0.043478	19	1292	166	18148	ENSCAFG00000011366,ENSCAFG00000006488,ENSCAFG00000011825,ENSCAFG00000008782,ENSCAFG00000018048,ENSCAFG00000023562,ENSCAFG00000009549,ENSCAFG00000016051,ENSCAFG00000023427,ENSCAFG00000010736,ENSCAFG00000011769,ENSCAFG00000003658,ENSCAFG00000017827,ENSCAFG00000017120,ENSCAFG00000009554,ENSCAFG00000011445,ENSCAFG00000023988,ENSCAFG00000013049,ENSCAFG00000002742
	GO:0034703	cation channel complex	cellular_component	0.043627	17	1292	142	18148	ENSCAFG00000009549,ENSCAFG00000005773,ENSCAFG00000018048,ENSCAFG00000016051,ENSCAFG00000023427,ENSCAFG00000010736,ENSCAFG00000014465,ENSCAFG00000007172,ENSCAFG00000011366,ENSCAFG00000003670,ENSCAFG00000046628,ENSCAFG00000008838,ENSCAFG00000019380,ENSCAFG00000017120,ENSCAFG00000015993,ENSCAFG00000010431,ENSCAFG00000009554
	GO:0005337	nucleoside transmembrane transporter activity	molecular_function	0.043722	6	1292	36	18148	ENSCAFG00000017900,ENSCAFG00000028559,ENSCAFG00000010987,ENSCAFG00000030764,ENSCAFG00000016143,ENSCAFG00000041140
	GO:0021602	cranial nerve morphogenesis	biological_process	0.043778	5	1292	26	18148	ENSCAFG00000028513,ENSCAFG00000016841,ENSCAFG00000013049,ENSCAFG00000023562,ENSCAFG00000016843
	GO:0016458	gene silencing	biological_process	0.043821	17	1292	149	18148	ENSCAFG00000015774,ENSCAFG00000016687,ENSCAFG00000010615,ENSCAFG00000014492,ENSCAFG00000011267,ENSCAFG00000029078,ENSCAFG00000006476,ENSCAFG00000008064,ENSCAFG00000005014,ENSCAFG00000009764,ENSCAFG00000011611,ENSCAFG00000000464,ENSCAFG00000029759,ENSCAFG00000001196,ENSCAFG00000023538,ENSCAFG00000009510,ENSCAFG00000017892
	GO:0090306	spindle assembly involved in meiosis	biological_process	0.044174	2	1292	5	18148	ENSCAFG00000000547,ENSCAFG00000001070
	GO:0042129	regulation of T cell proliferation	biological_process	0.044221	14	1292	120	18148	ENSCAFG00000012579,ENSCAFG00000010999,ENSCAFG00000005050,ENSCAFG00000006340,ENSCAFG00000009858,ENSCAFG00000030180,ENSCAFG00000006413,ENSCAFG00000005014,ENSCAFG00000002120,ENSCAFG00000011638,ENSCAFG00000009255,ENSCAFG00000007304,ENSCAFG00000002121,ENSCAFG00000005169
	GO:0031418	L-ascorbic acid binding	molecular_function	0.044238	4	1292	19	18148	ENSCAFG00000013860,ENSCAFG00000023441,ENSCAFG00000011772,ENSCAFG00000012948
	GO:0046872	metal ion binding	molecular_function	0.04489	234	1292	2882	18148	ENSCAFG00000018336,ENSCAFG00000031385,ENSCAFG00000000026,ENSCAFG00000007258,ENSCAFG00000013838,ENSCAFG00000013049,ENSCAFG00000018373,ENSCAFG00000020226,ENSCAFG00000015797,ENSCAFG00000001536,ENSCAFG00000018440,ENSCAFG00000009789,ENSCAFG00000018201,ENSCAFG00000013349,ENSCAFG00000001815,ENSCAFG00000007592,ENSCAFG00000005990,XLOC_018559,ENSCAFG00000000564,ENSCAFG00000005073,ENSCAFG00000001397,ENSCAFG…
	GO:0043383	negative T cell selection	biological_process	0.045025	3	1292	11	18148	ENSCAFG00000003701,ENSCAFG00000016982,ENSCAFG00000010724
	GO:0000287	magnesium ion binding	molecular_function	0.04514	20	1292	181	18148	ENSCAFG00000015982,ENSCAFG00000006951,ENSCAFG00000031424,ENSCAFG00000042414,ENSCAFG00000012985,ENSCAFG00000014960,ENSCAFG00000004454,ENSCAFG00000005073,ENSCAFG00000003068,ENSCAFG00000031425,ENSCAFG00000006926,ENSCAFG00000017976,ENSCAFG00000018826,ENSCAFG00000018351,ENSCAFG00000017348,ENSCAFG00000014400,ENSCAFG00000007258,ENSCAFG00000031522,ENSCAFG00000041290,ENSCAFG00000017026
	GO:0043230	extracellular organelle	cellular_component	0.045366	9	1292	66	18148	ENSCAFG00000002120,ENSCAFG00000019224,ENSCAFG00000031794,ENSCAFG00000017255,ENSCAFG00000001196,ENSCAFG00000031460,ENSCAFG00000010186,ENSCAFG00000011666,ENSCAFG00000013909
	GO:0065010	extracellular membrane-bounded organelle	cellular_component	0.045366	9	1292	66	18148	ENSCAFG00000013909,ENSCAFG00000011666,ENSCAFG00000010186,ENSCAFG00000031460,ENSCAFG00000001196,ENSCAFG00000017255,ENSCAFG00000031794,ENSCAFG00000002120,ENSCAFG00000019224
	GO:0032535	regulation of cellular component size	biological_process	0.045377	29	1292	281	18148	ENSCAFG00000018637,ENSCAFG00000004824,ENSCAFG00000000192,ENSCAFG00000016575,ENSCAFG00000024150,ENSCAFG00000017889,ENSCAFG00000019951,ENSCAFG00000003658,ENSCAFG00000010696,ENSCAFG00000001070,ENSCAFG00000011638,ENSCAFG00000028645,ENSCAFG00000017255,ENSCAFG00000003120,ENSCAFG00000012020,ENSCAFG00000010719,ENSCAFG00000013662,ENSCAFG00000006901,ENSCAFG00000012032,ENSCAFG00000007875,ENSCAFG00000006128,…
	GO:0010961	cellular magnesium ion homeostasis	biological_process	0.045385	2	1292	5	18148	ENSCAFG00000003658,ENSCAFG00000010180
	GO:0034497	protein localization to pre-autophagosomal structure	biological_process	0.045494	3	1292	11	18148	ENSCAFG00000011038,ENSCAFG00000018417,ENSCAFG00000013002
	GO:0006352	DNA-dependent transcription, initiation	biological_process	0.045878	13	1292	110	18148	ENSCAFG00000002454,ENSCAFG00000032188,XLOC_267108,ENSCAFG00000029066,ENSCAFG00000006489,ENSCAFG00000006496,ENSCAFG00000018408,ENSCAFG00000007822,ENSCAFG00000017103,ENSCAFG00000004204,ENSCAFG00000006498,ENSCAFG00000029451,ENSCAFG00000016972
	GO:0002232	leukocyte chemotaxis involved in inflammatory response	biological_process	0.04588	2	1292	5	18148	ENSCAFG00000007027,ENSCAFG00000012579
	GO:0007035	vacuolar acidification	biological_process	0.046066	3	1292	11	18148	ENSCAFG00000012914,ENSCAFG00000020360,ENSCAFG00000008749
	GO:0046007	negative regulation of activated T cell proliferation	biological_process	0.046197	3	1292	12	18148	ENSCAFG00000010999,ENSCAFG00000002120,ENSCAFG00000002121
	GO:0043624	cellular protein complex disassembly	biological_process	0.046334	15	1292	128	18148	ENSCAFG00000018607,ENSCAFG00000005130,ENSCAFG00000002427,ENSCAFG00000016789,ENSCAFG00000047423,ENSCAFG00000018856,ENSCAFG00000010696,XLOC_274220,ENSCAFG00000011638,ENSCAFG00000003408,ENSCAFG00000000549,ENSCAFG00000011666,ENSCAFG00000017921,ENSCAFG00000005746,ENSCAFG00000007812
	GO:0030833	regulation of actin filament polymerization	biological_process	0.046385	17	1292	148	18148	ENSCAFG00000010696,ENSCAFG00000001070,ENSCAFG00000028645,ENSCAFG00000011638,ENSCAFG00000017889,ENSCAFG00000024150,ENSCAFG00000018637,ENSCAFG00000003408,XLOC_274220,ENSCAFG00000006413,ENSCAFG00000002427,ENSCAFG00000005651,ENSCAFG00000013341,ENSCAFG00000017484,ENSCAFG00000013662,ENSCAFG00000007875,ENSCAFG00000012020
	GO:0034379	very-low-density lipoprotein particle assembly	biological_process	0.046532	2	1292	5	18148	ENSCAFG00000003018,ENSCAFG00000029045
	GO:0050853	B cell receptor signaling pathway	biological_process	0.046671	8	1292	55	18148	ENSCAFG00000007693,ENSCAFG00000018448,ENSCAFG00000011625,ENSCAFG00000032358,ENSCAFG00000004980,ENSCAFG00000010625,ENSCAFG00000006413,ENSCAFG00000019951
	GO:0090150	establishment of protein localization to membrane	biological_process	0.046728	3	1292	11	18148	ENSCAFG00000017255,ENSCAFG00000017714,ENSCAFG00000018183
	GO:0065003	macromolecular complex assembly	biological_process	0.046763	111	1292	1321	18148	ENSCAFG00000007380,ENSCAFG00000010167,ENSCAFG00000028645,ENSCAFG00000018201,ENSCAFG00000015063,ENSCAFG00000003534,ENSCAFG00000000028,ENSCAFG00000002399,ENSCAFG00000018637,ENSCAFG00000009801,ENSCAFG00000011350,ENSCAFG00000018532,ENSCAFG00000009544,ENSCAFG00000002951,ENSCAFG00000017484,ENSCAFG00000001523,ENSCAFG00000007225,ENSCAFG00000005651,ENSCAFG00000004735,ENSCAFG00000017906,ENSCAFG00000005746,…
	GO:0090312	positive regulation of protein deacetylation	biological_process	0.046769	3	1292	12	18148	ENSCAFG00000005014,ENSCAFG00000016687,ENSCAFG00000009801
	GO:0001711	endodermal cell fate commitment	biological_process	0.047255	3	1292	12	18148	ENSCAFG00000010525,ENSCAFG00000009550,ENSCAFG00000025327
	GO:0001953	negative regulation of cell-matrix adhesion	biological_process	0.047404	5	1292	27	18148	ENSCAFG00000015752,ENSCAFG00000005627,ENSCAFG00000013909,ENSCAFG00000013368,ENSCAFG00000007225
	GO:0030029	actin filament-based process	biological_process	0.047418	60	1292	647	18148	ENSCAFG00000000281,ENSCAFG00000019220,ENSCAFG00000013421,ENSCAFG00000024150,ENSCAFG00000004365,ENSCAFG00000018637,ENSCAFG00000017087,ENSCAFG00000016583,ENSCAFG00000028645,ENSCAFG00000003615,ENSCAFG00000018829,ENSCAFG00000009554,ENSCAFG00000047423,ENSCAFG00000012666,ENSCAFG00000011769,ENSCAFG00000013662,ENSCAFG00000003012,ENSCAFG00000012020,ENSCAFG00000009549,ENSCAFG00000042407,ENSCAFG00000018048,…
	GO:0005267	potassium channel activity	molecular_function	0.047501	13	1292	108	18148	ENSCAFG00000018048,ENSCAFG00000009549,ENSCAFG00000008838,ENSCAFG00000014465,ENSCAFG00000009812,ENSCAFG00000010736,ENSCAFG00000023427,ENSCAFG00000011366,ENSCAFG00000010741,ENSCAFG00000018532,ENSCAFG00000030694,ENSCAFG00000009554,ENSCAFG00000001407
	GO:0044403	symbiosis, encompassing mutualism through parasitism	biological_process	0.047799	27	1292	270	18148	ENSCAFG00000012020,ENSCAFG00000003701,ENSCAFG00000009617,ENSCAFG00000018183,XLOC_228232,ENSCAFG00000010599,ENSCAFG00000029652,ENSCAFG00000017921,ENSCAFG00000010657,ENSCAFG00000010737,ENSCAFG00000012579,ENSCAFG00000012689,ENSCAFG00000018733,ENSCAFG00000007672,ENSCAFG00000013121,ENSCAFG00000017908,ENSCAFG00000017992,ENSCAFG00000011666,XLOC_267108,ENSCAFG00000010168,XLOC_147326,ENSCAFG00000012781,EN…
	GO:0044419	interspecies interaction between organisms	biological_process	0.047799	27	1292	270	18148	ENSCAFG00000005031,ENSCAFG00000013466,ENSCAFG00000019231,ENSCAFG00000004308,XLOC_267108,ENSCAFG00000011666,ENSCAFG00000031460,ENSCAFG00000012781,ENSCAFG00000010168,XLOC_147326,ENSCAFG00000018733,ENSCAFG00000012689,ENSCAFG00000017992,ENSCAFG00000017908,ENSCAFG00000013121,ENSCAFG00000007672,ENSCAFG00000018183,ENSCAFG00000009617,ENSCAFG00000003701,ENSCAFG00000012020,ENSCAFG00000010657,ENSCAFG0000002…
	GO:0002329	pre-B cell differentiation	biological_process	0.047938	2	1292	5	18148	ENSCAFG00000006803,ENSCAFG00000006808
	GO:0030307	positive regulation of cell growth	biological_process	0.048407	11	1292	87	18148	ENSCAFG00000001521,ENSCAFG00000010599,ENSCAFG00000005073,ENSCAFG00000004824,ENSCAFG00000043597,ENSCAFG00000003120,ENSCAFG00000017255,ENSCAFG00000002445,ENSCAFG00000013230,ENSCAFG00000003018,ENSCAFG00000007304
	GO:0009411	response to UV	biological_process	0.048435	13	1292	109	18148	ENSCAFG00000010672,ENSCAFG00000018440,ENSCAFG00000006383,ENSCAFG00000012689,ENSCAFG00000015063,ENSCAFG00000010657,ENSCAFG00000009384,ENSCAFG00000010599,ENSCAFG00000015054,ENSCAFG00000002454,ENSCAFG00000031522,ENSCAFG00000017894,ENSCAFG00000006426
	GO:0034637	cellular carbohydrate biosynthetic process	biological_process	0.048463	9	1292	67	18148	ENSCAFG00000007304,ENSCAFG00000006058,ENSCAFG00000011445,ENSCAFG00000010542,ENSCAFG00000020040,ENSCAFG00000010979,ENSCAFG00000010151,ENSCAFG00000003339,ENSCAFG00000012299
	GO:0014041	regulation of neuron maturation	biological_process	0.048536	2	1292	5	18148	ENSCAFG00000005187,ENSCAFG00000013230
	GO:0008143	poly(A) RNA binding	molecular_function	0.048686	4	1292	19	18148	ENSCAFG00000015835,ENSCAFG00000006503,ENSCAFG00000010777,ENSCAFG00000003081
	GO:0008327	methyl-CpG binding	molecular_function	0.048989	4	1292	20	18148	ENSCAFG00000016870,ENSCAFG00000017892,ENSCAFG00000023631,ENSCAFG00000007664
	GO:0034644	cellular response to UV	biological_process	0.049079	8	1292	57	18148	ENSCAFG00000010672,ENSCAFG00000018440,ENSCAFG00000015054,ENSCAFG00000010599,ENSCAFG00000009384,ENSCAFG00000010657,ENSCAFG00000015063,ENSCAFG00000017894
	GO:0014731	spectrin-associated cytoskeleton	cellular_component	0.049083	2	1292	5	18148	ENSCAFG00000005691,ENSCAFG00000011638
	GO:0055070	copper ion homeostasis	biological_process	0.049112	3	1292	12	18148	ENSCAFG00000008557,ENSCAFG00000032704,ENSCAFG00000011350
	GO:0006547	histidine metabolic process	biological_process	0.049134	2	1292	5	18148	ENSCAFG00000006412,ENSCAFG00000006406
	GO:0006548	histidine catabolic process	biological_process	0.049134	2	1292	5	18148	ENSCAFG00000006412,ENSCAFG00000006406
	GO:0005845	mRNA cap binding complex	cellular_component	0.049411	2	1292	5	18148	ENSCAFG00000002445,ENSCAFG00000001196
	GO:0030155	regulation of cell adhesion	biological_process	0.049969	33	1292	327	18148	ENSCAFG00000030180,ENSCAFG00000025454,ENSCAFG00000031675,ENSCAFG00000005627,ENSCAFG00000005169,ENSCAFG00000007225,ENSCAFG00000010599,ENSCAFG00000010625,ENSCAFG00000013909,ENSCAFG00000009773,ENSCAFG00000005238,ENSCAFG00000016583,ENSCAFG00000013368,ENSCAFG00000019951,ENSCAFG00000012666,ENSCAFG00000008894,ENSCAFG00000001403,ENSCAFG00000005014,ENSCAFG00000006413,ENSCAFG00000014707,ENSCAFG00000018615,…
At 96 hpi	GO:0050665	hydrogen peroxide biosynthetic process	biological_process	2.53e-05	6	1570	9	18148	ENSCAFG00000013715,ENSCAFG00000013707,ENSCAFG00000017937,ENSCAFG00000013701,ENSCAFG00000017941,ENSCAFG00000013693
	GO:0042743	hydrogen peroxide metabolic process	biological_process	0.00014024	9	1570	25	18148	ENSCAFG00000013693,ENSCAFG00000017941,ENSCAFG00000028569,ENSCAFG00000029224,ENSCAFG00000013715,ENSCAFG00000013707,ENSCAFG00000032615,ENSCAFG00000013701,ENSCAFG00000017937
	GO:0005694	chromosome	cellular_component	0.00036744	102	1570	847	18148	ENSCAFG00000006030,ENSCAFG00000004290,ENSCAFG00000018216,ENSCAFG00000009659,ENSCAFG00000019822,ENSCAFG00000007184,ENSCAFG00000045412,ENSCAFG00000000851,ENSCAFG00000002998,ENSCAFG00000044000,ENSCAFG00000004080,ENSCAFG00000048378,ENSCAFG00000009470,ENSCAFG00000007155,ENSCAFG00000006052,ENSCAFG00000044066,ENSCAFG00000007717,ENSCAFG00000011618,ENSCAFG00000004057,ENSCAFG00000005470,ENSCAFG00000010920,…
	GO:0071493	cellular response to UV-B	biological_process	0.00064242	4	1570	6	18148	ENSCAFG00000010657,ENSCAFG00000010672,ENSCAFG00000019538,ENSCAFG00000010599
	GO:0072162	metanephric mesenchymal cell differentiation	biological_process	0.00077934	3	1570	3	18148	ENSCAFG00000009797,ENSCAFG00000000205,ENSCAFG00000003775
	GO:0045321	leukocyte activation	biological_process	0.00084425	74	1570	594	18148	ENSCAFG00000012621,ENSCAFG00000001998,ENSCAFG00000000603,ENSCAFG00000018230,ENSCAFG00000015669,ENSCAFG00000018619,ENSCAFG00000012579,ENSCAFG00000006909,ENSCAFG00000003367,ENSCAFG00000003262,ENSCAFG00000016497,ENSCAFG00000005800,ENSCAFG00000013773,ENSCAFG00000006660,ENSCAFG00000014139,ENSCAFG00000018401,ENSCAFG00000019813,ENSCAFG00000005670,ENSCAFG00000024695,ENSCAFG00000007167,ENSCAFG00000010999,…
	GO:0046649	lymphocyte activation	biological_process	0.0010488	65	1570	513	18148	ENSCAFG00000011629,ENSCAFG00000013275,ENSCAFG00000014388,ENSCAFG00000001589,ENSCAFG00000017622,ENSCAFG00000011638,ENSCAFG00000003995,ENSCAFG00000031079,ENSCAFG00000024191,ENSCAFG00000007594,ENSCAFG00000020004,ENSCAFG00000007963,ENSCAFG00000005014,ENSCAFG00000019445,ENSCAFG00000008090,ENSCAFG00000009634,ENSCAFG00000016449,ENSCAFG00000019951,ENSCAFG00000004980,ENSCAFG00000012557,ENSCAFG00000013169,…
	GO:0044427	chromosomal part	cellular_component	0.0013434	92	1570	780	18148	ENSCAFG00000000424,ENSCAFG00000048797,ENSCAFG00000010164,ENSCAFG00000012689,ENSCAFG00000047415,ENSCAFG00000016993,ENSCAFG00000018934,ENSCAFG00000017658,ENSCAFG00000000807,ENSCAFG00000024573,ENSCAFG00000017560,ENSCAFG00000000390,ENSCAFG00000000867,ENSCAFG00000011625,ENSCAFG00000000406,ENSCAFG00000008549,ENSCAFG00000047424,ENSCAFG00000004897,ENSCAFG00000014113,ENSCAFG00000017556,ENSCAFG00000031350,…
	GO:0015189	L-lysine transmembrane transporter activity	molecular_function	0.0013866	5	1570	11	18148	ENSCAFG00000006660,ENSCAFG00000016278,ENSCAFG00000029531,ENSCAFG00000030764,ENSCAFG00000016289
	GO:0000786	nucleosome	cellular_component	0.0015414	18	1570	101	18148	ENSCAFG00000043597,ENSCAFG00000044066,ENSCAFG00000048797,ENSCAFG00000030731,ENSCAFG00000029078,ENSCAFG00000029066,ENSCAFG00000041871,ENSCAFG00000029451,ENSCAFG00000047415,ENSCAFG00000016119,ENSCAFG00000045051,ENSCAFG00000024573,ENSCAFG00000042780,ENSCAFG00000032188,ENSCAFG00000011517,ENSCAFG00000044000,ENSCAFG00000029759,ENSCAFG00000048378
	GO:0030214	hyaluronan catabolic process	biological_process	0.0015727	4	1570	7	18148	ENSCAFG00000010599,ENSCAFG00000005014,ENSCAFG00000010672,ENSCAFG00000010657
	GO:0051017	actin filament bundle assembly	biological_process	0.0016164	21	1570	117	18148	ENSCAFG00000030155,ENSCAFG00000018250,ENSCAFG00000005651,ENSCAFG00000013067,ENSCAFG00000019595,ENSCAFG00000005776,ENSCAFG00000018619,ENSCAFG00000003407,ENSCAFG00000017342,ENSCAFG00000011565,ENSCAFG00000012666,ENSCAFG00000023562,ENSCAFG00000003615,ENSCAFG00000009736,ENSCAFG00000012424,ENSCAFG00000016534,ENSCAFG00000010080,ENSCAFG00000002796,ENSCAFG00000003776,ENSCAFG00000004956,ENSCAFG00000003578
	GO:0001775	cell activation	biological_process	0.0016563	81	1570	676	18148	ENSCAFG00000019538,ENSCAFG00000002371,ENSCAFG00000001716,ENSCAFG00000002733,ENSCAFG00000009736,ENSCAFG00000008626,ENSCAFG00000008573,ENSCAFG00000015298,XLOC_319156,XLOC_303998,ENSCAFG00000018946,ENSCAFG00000011599,ENSCAFG00000011625,ENSCAFG00000031979,ENSCAFG00000010999,ENSCAFG00000018433,ENSCAFG00000001503,ENSCAFG00000018401,ENSCAFG00000024695,ENSCAFG00000019813,ENSCAFG00000005670,ENSCAFG0000000…
	GO:0042110	T cell activation	biological_process	0.0017279	47	1570	353	18148	ENSCAFG00000018945,ENSCAFG00000005776,ENSCAFG00000005802,ENSCAFG00000010999,ENSCAFG00000005750,ENSCAFG00000018433,ENSCAFG00000000105,ENSCAFG00000000851,ENSCAFG00000006340,ENSCAFG00000008573,ENSCAFG00000017124,ENSCAFG00000000036,ENSCAFG00000013828,ENSCAFG00000023591,ENSCAFG00000007155,ENSCAFG00000013169,ENSCAFG00000002371,ENSCAFG00000019538,ENSCAFG00000001716,ENSCAFG00000002733,ENSCAFG00000015669,…
	GO:0002682	regulation of immune system process	biological_process	0.0018346	108	1570	949	18148	ENSCAFG00000018201,ENSCAFG00000019951,ENSCAFG00000004980,ENSCAFG00000014076,ENSCAFG00000000638,ENSCAFG00000008975,ENSCAFG00000014354,ENSCAFG00000009033,ENSCAFG00000009634,ENSCAFG00000002054,ENSCAFG00000005659,ENSCAFG00000004436,ENSCAFG00000012998,ENSCAFG00000020004,ENSCAFG00000000855,ENSCAFG00000030013,ENSCAFG00000010480,ENSCAFG00000005014,ENSCAFG00000019445,ENSCAFG00000007963,ENSCAFG00000011629,…
	GO:0061572	actin filament bundle organization	biological_process	0.0019754	21	1570	119	18148	ENSCAFG00000005651,ENSCAFG00000013067,ENSCAFG00000030155,ENSCAFG00000018250,ENSCAFG00000003407,ENSCAFG00000018619,ENSCAFG00000017342,ENSCAFG00000019595,ENSCAFG00000005776,ENSCAFG00000003615,ENSCAFG00000010080,ENSCAFG00000016534,ENSCAFG00000009736,ENSCAFG00000012424,ENSCAFG00000011565,ENSCAFG00000023562,ENSCAFG00000012666,ENSCAFG00000003578,ENSCAFG00000004956,ENSCAFG00000003776,ENSCAFG00000002796
	GO:0004707	MAP kinase activity	molecular_function	0.0020587	7	1570	22	18148	ENSCAFG00000004057,ENSCAFG00000018650,ENSCAFG00000018043,ENSCAFG00000009396,ENSCAFG00000000685,ENSCAFG00000029425,ENSCAFG00000049665
	GO:0031720	haptoglobin binding	molecular_function	0.0023007	3	1570	4	18148	ENSCAFG00000032615,ENSCAFG00000028569,ENSCAFG00000029224
	GO:0031838	haptoglobin-hemoglobin complex	cellular_component	0.0023007	3	1570	4	18148	ENSCAFG00000028569,ENSCAFG00000029224,ENSCAFG00000032615
	GO:0043177	organic acid binding	molecular_function	0.0023007	3	1570	4	18148	ENSCAFG00000032615,ENSCAFG00000029224,ENSCAFG00000028569
	GO:0070330	aromatase activity	molecular_function	0.0023216	3	1570	4	18148	ENSCAFG00000017941,ENSCAFG00000017937,ENSCAFG00000015338
	GO:0002376	immune system process	biological_process	0.0025352	183	1570	1740	18148	ENSCAFG00000000205,ENSCAFG00000024605,ENSCAFG00000019538,ENSCAFG00000003362,ENSCAFG00000002371,ENSCAFG00000014518,ENSCAFG00000017663,ENSCAFG00000016534,ENSCAFG00000000185,ENSCAFG00000010198,ENSCAFG00000003615,ENSCAFG00000024573,ENSCAFG00000017945,ENSCAFG00000018433,ENSCAFG00000009612,ENSCAFG00000010343,ENSCAFG00000013139,ENSCAFG00000019824,ENSCAFG00000015298,ENSCAFG00000009180,ENSCAFG00000004810,…
	GO:0090311	regulation of protein deacetylation	biological_process	0.0025748	8	1570	29	18148	ENSCAFG00000017124,ENSCAFG00000001432,ENSCAFG00000007884,ENSCAFG00000023098,ENSCAFG00000013810,ENSCAFG00000009801,ENSCAFG00000003219,ENSCAFG00000005014
	GO:0005344	oxygen transporter activity	molecular_function	0.0026461	4	1570	8	18148	ENSCAFG00000032615,ENSCAFG00000029224,ENSCAFG00000028569,ENSCAFG00000017168
	GO:0015671	oxygen transport	biological_process	0.0026461	4	1570	8	18148	ENSCAFG00000032615,ENSCAFG00000029224,ENSCAFG00000017168,ENSCAFG00000028569
	GO:0015669	gas transport	biological_process	0.0030092	5	1570	13	18148	ENSCAFG00000032615,ENSCAFG00000029224,ENSCAFG00000028569,ENSCAFG00000017168,ENSCAFG00000002141
	GO:0046875	ephrin receptor binding	molecular_function	0.0036136	7	1570	23	18148	ENSCAFG00000017100,ENSCAFG00000006596,ENSCAFG00000003995,ENSCAFG00000017072,ENSCAFG00000017156,ENSCAFG00000029660,ENSCAFG00000017069
	GO:0050681	androgen receptor binding	molecular_function	0.0037783	7	1570	24	18148	ENSCAFG00000016896,ENSCAFG00000001434,ENSCAFG00000017622,ENSCAFG00000006553,ENSCAFG00000000205,ENSCAFG00000011038,ENSCAFG00000013361
	GO:0020037	heme binding	molecular_function	0.003882	19	1570	114	18148	ENSCAFG00000008099,ENSCAFG00000017937,ENSCAFG00000000274,ENSCAFG00000010581,ENSCAFG00000023824,ENSCAFG00000017941,ENSCAFG00000028569,ENSCAFG00000005748,ENSCAFG00000023399,ENSCAFG00000029224,ENSCAFG00000006164,ENSCAFG00000013715,ENSCAFG00000005750,ENSCAFG00000032615,ENSCAFG00000017168,ENSCAFG00000013693,ENSCAFG00000002133,ENSCAFG00000015338,ENSCAFG00000002026
	GO:0022607	cellular component assembly	biological_process	0.0043622	207	1570	1992	18148	ENSCAFG00000010458,ENSCAFG00000024096,ENSCAFG00000019499,ENSCAFG00000007717,ENSCAFG00000029066,ENSCAFG00000000689,ENSCAFG00000000693,ENSCAFG00000000608,ENSCAFG00000000414,ENSCAFG00000005776,ENSCAFG00000006553,ENSCAFG00000013067,ENSCAFG00000011616,ENSCAFG00000004080,ENSCAFG00000007331,ENSCAFG00000007380,ENSCAFG00000019820,ENSCAFG00000008185,ENSCAFG00000020394,ENSCAFG00000017389,ENSCAFG00000049806,…
	GO:0071281	cellular response to iron ion	biological_process	0.0045537	4	1570	9	18148	ENSCAFG00000009343,ENSCAFG00000014311,ENSCAFG00000032289,ENSCAFG00000001580
	GO:1901796	regulation of signal transduction by p53 class mediator	biological_process	0.0047078	10	1570	45	18148	ENSCAFG00000013361,ENSCAFG00000007247,ENSCAFG00000004080,ENSCAFG00000023098,ENSCAFG00000012460,ENSCAFG00000018783,ENSCAFG00000007313,ENSCAFG00000009801,ENSCAFG00000003219,ENSCAFG00000013232
	GO:0002695	negative regulation of leukocyte activation	biological_process	0.004785	20	1570	124	18148	ENSCAFG00000013828,ENSCAFG00000012569,ENSCAFG00000007155,ENSCAFG00000024191,ENSCAFG00000013773,ENSCAFG00000013275,ENSCAFG00000007963,ENSCAFG00000005014,ENSCAFG00000019445,ENSCAFG00000010469,ENSCAFG00000024695,ENSCAFG00000018230,ENSCAFG00000005776,ENSCAFG00000010999,ENSCAFG00000005750,ENSCAFG00000002054,ENSCAFG00000000851,ENSCAFG00000011599,ENSCAFG00000000036,ENSCAFG00000017124
	GO:0001938	positive regulation of endothelial cell proliferation	biological_process	0.0047885	10	1570	45	18148	ENSCAFG00000018354,ENSCAFG00000019445,ENSCAFG00000008975,ENSCAFG00000032573,ENSCAFG00000009033,ENSCAFG00000020110,ENSCAFG00000003402,ENSCAFG00000032289,ENSCAFG00000019270,ENSCAFG00000009532
	GO:0015181	arginine transmembrane transporter activity	molecular_function	0.0048195	5	1570	14	18148	ENSCAFG00000006660,ENSCAFG00000029531,ENSCAFG00000016278,ENSCAFG00000030764,ENSCAFG00000016289
	GO:0030217	T cell differentiation	biological_process	0.004925	28	1570	194	18148	ENSCAFG00000013169,ENSCAFG00000014388,ENSCAFG00000007155,ENSCAFG00000031079,ENSCAFG00000023591,ENSCAFG00000002733,ENSCAFG00000018401,ENSCAFG00000019538,ENSCAFG00000002371,ENSCAFG00000019813,ENSCAFG00000007167,ENSCAFG00000005014,ENSCAFG00000019445,ENSCAFG00000018433,ENSCAFG00000000105,ENSCAFG00000009634,ENSCAFG00000001998,ENSCAFG00000005802,ENSCAFG00000012621,ENSCAFG00000000603,ENSCAFG00000018619,…
	GO:0060586	multicellular organismal iron ion homeostasis	biological_process	0.005119	4	1570	9	18148	ENSCAFG00000010657,ENSCAFG00000032289,ENSCAFG00000009343,ENSCAFG00000002141
	GO:0032943	mononuclear cell proliferation	biological_process	0.0051753	30	1570	214	18148	ENSCAFG00000015298,ENSCAFG00000017124,ENSCAFG00000019951,ENSCAFG00000006909,ENSCAFG00000004980,ENSCAFG00000012557,ENSCAFG00000000851,ENSCAFG00000011625,ENSCAFG00000006340,ENSCAFG00000005802,ENSCAFG00000010999,ENSCAFG00000005750,ENSCAFG00000005776,ENSCAFG00000000105,ENSCAFG00000018945,ENSCAFG00000012579,ENSCAFG00000001716,ENSCAFG00000002371,ENSCAFG00000020004,ENSCAFG00000007963,ENSCAFG00000005014,…
	GO:0000722	telomere maintenance via recombination	biological_process	0.0052099	4	1570	9	18148	ENSCAFG00000005404,ENSCAFG00000017560,ENSCAFG00000000867,ENSCAFG00000047342
	GO:0042982	amyloid precursor protein metabolic process	biological_process	0.0052736	9	1570	38	18148	ENSCAFG00000004316,ENSCAFG00000013270,ENSCAFG00000015693,ENSCAFG00000017069,ENSCAFG00000013275,ENSCAFG00000004447,ENSCAFG00000009801,ENSCAFG00000012557,ENSCAFG00000028707
	GO:0005833	hemoglobin complex	cellular_component	0.0052811	3	1570	5	18148	ENSCAFG00000032615,ENSCAFG00000028569,ENSCAFG00000029224
	GO:0016936	galactoside binding	molecular_function	0.0053258	3	1570	5	18148	ENSCAFG00000005776,ENSCAFG00000024191,ENSCAFG00000005673
	GO:0015840	urea transport	biological_process	0.0054512	3	1570	5	18148	ENSCAFG00000000843,ENSCAFG00000017664,ENSCAFG00000017672
	GO:0019441	tryptophan catabolic process to kynurenine	biological_process	0.0056752	3	1570	5	18148	ENSCAFG00000005750,ENSCAFG00000048539,ENSCAFG00000005748
	GO:0072161	mesenchymal cell differentiation involved in kidney development	biological_process	0.0059873	3	1570	5	18148	ENSCAFG00000000205,ENSCAFG00000009797,ENSCAFG00000003775
	GO:2001012	mesenchymal cell differentiation involved in renal system development	biological_process	0.0059873	3	1570	5	18148	ENSCAFG00000009797,ENSCAFG00000000205,ENSCAFG00000003775
	GO:0042758	long-chain fatty acid catabolic process	biological_process	0.0061241	3	1570	5	18148	ENSCAFG00000019247,ENSCAFG00000004813,ENSCAFG00000000303
	GO:0070544	histone H3-K36 demethylation	biological_process	0.0061629	4	1570	9	18148	ENSCAFG00000018925,ENSCAFG00000011792,ENSCAFG00000016842,ENSCAFG00000001434
	GO:0034622	cellular macromolecular complex assembly	biological_process	0.0064097	102	1570	924	18148	ENSCAFG00000000414,ENSCAFG00000003553,ENSCAFG00000000693,ENSCAFG00000000634,ENSCAFG00000006531,ENSCAFG00000017935,ENSCAFG00000011616,ENSCAFG00000011350,ENSCAFG00000004080,ENSCAFG00000044000,ENSCAFG00000005662,ENSCAFG00000024096,ENSCAFG00000007717,ENSCAFG00000004956,ENSCAFG00000029066,ENSCAFG00000016789,ENSCAFG00000007313,ENSCAFG00000002962,ENSCAFG00000004057,ENSCAFG00000013232,ENSCAFG00000010826,…
	GO:0030433	ER-associated protein catabolic process	biological_process	0.0064522	13	1570	71	18148	ENSCAFG00000005593,ENSCAFG00000004253,ENSCAFG00000024310,ENSCAFG00000019517,ENSCAFG00000006211,ENSCAFG00000005622,ENSCAFG00000020196,ENSCAFG00000004308,ENSCAFG00000019511,ENSCAFG00000002533,ENSCAFG00000013405,ENSCAFG00000017178,ENSCAFG00000019382
	GO:0019012	virion	cellular_component	0.0064858	6	1570	21	18148	XLOC_049753,ENSCAFG00000047064,XLOC_228232,XLOC_319156,XLOC_303998,XLOC_304171
	GO:0044423	virion part	cellular_component	0.0064858	6	1570	21	18148	XLOC_049753,ENSCAFG00000047064,XLOC_228232,XLOC_303998,XLOC_319156,XLOC_304171
	GO:0001401	mitochondrial sorting and assembly machinery complex	cellular_component	0.0065025	3	1570	5	18148	ENSCAFG00000009012,ENSCAFG00000016996,ENSCAFG00000019632
	GO:0070661	leukocyte proliferation	biological_process	0.0065846	31	1570	227	18148	ENSCAFG00000003995,ENSCAFG00000024191,ENSCAFG00000011638,ENSCAFG00000007594,ENSCAFG00000011787,ENSCAFG00000013275,ENSCAFG00000006660,ENSCAFG00000011629,ENSCAFG00000005014,ENSCAFG00000007963,ENSCAFG00000008090,ENSCAFG00000001716,ENSCAFG00000002371,ENSCAFG00000020004,ENSCAFG00000018945,ENSCAFG00000012579,ENSCAFG00000000105,ENSCAFG00000005802,ENSCAFG00000005750,ENSCAFG00000010999,ENSCAFG00000018877,…
	GO:0033906	hyaluronoglucuronidase activity	molecular_function	0.0067803	2	1570	2	18148	ENSCAFG00000010672,ENSCAFG00000010657
	GO:1901731	positive regulation of platelet aggregation	biological_process	0.0068255	2	1570	2	18148	ENSCAFG00000012666,ENSCAFG00000009736
	GO:0033577	protein glycosylation in endoplasmic reticulum	biological_process	0.006858	2	1570	2	18148	ENSCAFG00000002532,ENSCAFG00000004906
	GO:2000275	regulation of oxidative phosphorylation uncoupler activity	biological_process	0.0068882	2	1570	2	18148	ENSCAFG00000010159,ENSCAFG00000032043
	GO:2000098	negative regulation of smooth muscle cell-matrix adhesion	biological_process	0.0069186	2	1570	2	18148	ENSCAFG00000013368,ENSCAFG00000013909
	GO:0001887	selenium compound metabolic process	biological_process	0.0069687	2	1570	2	18148	ENSCAFG00000028589,ENSCAFG00000004743
	GO:1901136	carbohydrate derivative catabolic process	biological_process	0.007036	53	1570	418	18148	ENSCAFG00000013843,ENSCAFG00000019951,ENSCAFG00000013006,ENSCAFG00000014170,ENSCAFG00000005651,ENSCAFG00000003821,ENSCAFG00000024310,ENSCAFG00000010657,ENSCAFG00000020133,ENSCAFG00000020181,ENSCAFG00000032573,ENSCAFG00000005622,ENSCAFG00000006294,ENSCAFG00000001805,ENSCAFG00000009320,ENSCAFG00000005014,ENSCAFG00000000353,ENSCAFG00000003370,ENSCAFG00000009667,ENSCAFG00000042169,ENSCAFG00000016114,…
	GO:0031063	regulation of histone deacetylation	biological_process	0.0070625	6	1570	21	18148	ENSCAFG00000005014,ENSCAFG00000023098,ENSCAFG00000013810,ENSCAFG00000007884,ENSCAFG00000017124,ENSCAFG00000001432
	GO:0019755	one-carbon compound transport	biological_process	0.0070679	4	1570	10	18148	ENSCAFG00000017672,ENSCAFG00000017664,ENSCAFG00000000843,ENSCAFG00000002141
	GO:0004560	alpha-L-fucosidase activity	molecular_function	0.0072182	2	1570	2	18148	ENSCAFG00000013073,ENSCAFG00000000309
	GO:0015928	fucosidase activity	molecular_function	0.0072182	2	1570	2	18148	ENSCAFG00000000309,ENSCAFG00000013073
	GO:0033754	indoleamine 2,3-dioxygenase activity	molecular_function	0.0073369	2	1570	2	18148	ENSCAFG00000005750,ENSCAFG00000005748
	GO:0006683	galactosylceramide catabolic process	biological_process	0.0073868	2	1570	2	18148	ENSCAFG00000017337,ENSCAFG00000014388
	GO:0019376	galactolipid catabolic process	biological_process	0.0073868	2	1570	2	18148	ENSCAFG00000017337,ENSCAFG00000014388
	GO:0046906	tetrapyrrole binding	molecular_function	0.0074089	19	1570	121	18148	ENSCAFG00000017937,ENSCAFG00000008099,ENSCAFG00000013715,ENSCAFG00000006164,ENSCAFG00000029224,ENSCAFG00000028569,ENSCAFG00000005748,ENSCAFG00000023399,ENSCAFG00000017941,ENSCAFG00000010581,ENSCAFG00000023824,ENSCAFG00000000274,ENSCAFG00000017168,ENSCAFG00000032615,ENSCAFG00000005750,ENSCAFG00000002026,ENSCAFG00000015338,ENSCAFG00000002133,ENSCAFG00000013693
	GO:0015910	peroxisomal long-chain fatty acid import	biological_process	0.0074229	2	1570	2	18148	ENSCAFG00000019247,ENSCAFG00000020112
	GO:0035601	protein deacylation	biological_process	0.0074489	14	1570	78	18148	ENSCAFG00000000688,ENSCAFG00000003004,ENSCAFG00000014113,ENSCAFG00000017124,ENSCAFG00000001432,ENSCAFG00000005638,ENSCAFG00000007884,ENSCAFG00000013210,ENSCAFG00000013810,ENSCAFG00000017798,ENSCAFG00000023098,ENSCAFG00000003219,ENSCAFG00000005014,ENSCAFG00000009801
	GO:0046677	response to antibiotic	biological_process	0.0076307	7	1570	27	18148	ENSCAFG00000007155,ENSCAFG00000006453,ENSCAFG00000010599,ENSCAFG00000018704,ENSCAFG00000010672,ENSCAFG00000010657,XLOC_001761
	GO:0010813	neuropeptide catabolic process	biological_process	0.0076716	2	1570	2	18148	ENSCAFG00000014076,ENSCAFG00000014920
	GO:0050866	negative regulation of cell activation	biological_process	0.007988	20	1570	130	18148	ENSCAFG00000024695,ENSCAFG00000010469,ENSCAFG00000019445,ENSCAFG00000005014,ENSCAFG00000007963,ENSCAFG00000013275,ENSCAFG00000013773,ENSCAFG00000024191,ENSCAFG00000007155,ENSCAFG00000012569,ENSCAFG00000013828,ENSCAFG00000017124,ENSCAFG00000000036,ENSCAFG00000011599,ENSCAFG00000000851,ENSCAFG00000002054,ENSCAFG00000010999,ENSCAFG00000005750,ENSCAFG00000005776,ENSCAFG00000018230
	GO:0016712	oxidoreductase activity, acting on paired donors, with incorporation or reduction of molecular oxygen, reduced flavin or flavoprotein as one donor, and incorporation of one atom of oxygen	molecular_function	0.0080848	6	1570	22	18148	ENSCAFG00000006164,ENSCAFG00000017937,ENSCAFG00000015338,ENSCAFG00000017941,ENSCAFG00000002133,ENSCAFG00000008099
	GO:0050865	regulation of cell activation	biological_process	0.0082381	49	1570	400	18148	ENSCAFG00000009736,ENSCAFG00000010920,ENSCAFG00000010469,ENSCAFG00000012666,ENSCAFG00000002371,ENSCAFG00000023591,ENSCAFG00000013828,ENSCAFG00000012569,ENSCAFG00000007155,ENSCAFG00000000851,ENSCAFG00000011599,ENSCAFG00000018946,ENSCAFG00000011625,ENSCAFG00000006340,ENSCAFG00000000036,ENSCAFG00000017124,ENSCAFG00000015298,ENSCAFG00000018945,ENSCAFG00000005802,ENSCAFG00000031979,ENSCAFG00000005750,…
	GO:0031134	sister chromatid biorientation	biological_process	0.0082907	2	1570	2	18148	ENSCAFG00000006507,ENSCAFG00000004436
	GO:0046651	lymphocyte proliferation	biological_process	0.0083123	29	1570	212	18148	ENSCAFG00000018945,ENSCAFG00000012579,ENSCAFG00000000105,ENSCAFG00000005802,ENSCAFG00000005750,ENSCAFG00000010999,ENSCAFG00000005776,ENSCAFG00000011625,ENSCAFG00000006340,ENSCAFG00000000851,ENSCAFG00000012557,ENSCAFG00000004980,ENSCAFG00000019951,ENSCAFG00000006909,ENSCAFG00000015298,ENSCAFG00000017124,ENSCAFG00000003995,ENSCAFG00000011638,ENSCAFG00000024191,ENSCAFG00000007594,ENSCAFG00000011629,…
	GO:0030234	enzyme regulator activity	molecular_function	0.0084372	106	1570	955	18148	ENSCAFG00000013853,ENSCAFG00000028765,ENSCAFG00000030005,ENSCAFG00000010143,ENSCAFG00000020181,ENSCAFG00000001720,ENSCAFG00000010132,ENSCAFG00000010657,ENSCAFG00000016776,ENSCAFG00000014159,ENSCAFG00000014170,ENSCAFG00000030127,ENSCAFG00000015007,ENSCAFG00000014076,ENSCAFG00000019951,ENSCAFG00000003776,ENSCAFG00000011344,ENSCAFG00000030724,ENSCAFG00000013421,ENSCAFG00000015402,ENSCAFG00000003268,…
	GO:0071821	FANCM-MHF complex	cellular_component	0.0084842	2	1570	2	18148	ENSCAFG00000014062,ENSCAFG00000016789
	GO:0080019	fatty-acyl-CoA reductase (alcohol-forming) activity	molecular_function	0.0085565	2	1570	2	18148	ENSCAFG00000008245,ENSCAFG00000010901
	GO:0000785	chromatin	cellular_component	0.0085576	57	1570	481	18148	ENSCAFG00000000807,ENSCAFG00000006030,ENSCAFG00000017658,ENSCAFG00000009659,ENSCAFG00000018934,ENSCAFG00000004290,ENSCAFG00000024573,ENSCAFG00000045412,ENSCAFG00000011625,ENSCAFG00000044000,ENSCAFG00000002998,ENSCAFG00000000867,ENSCAFG00000000851,ENSCAFG00000048378,ENSCAFG00000004080,ENSCAFG00000000406,ENSCAFG00000007155,ENSCAFG00000000424,ENSCAFG00000048797,ENSCAFG00000044066,ENSCAFG00000010164,…
	GO:0032944	regulation of mononuclear cell proliferation	biological_process	0.0091001	23	1570	159	18148	ENSCAFG00000006909,ENSCAFG00000019951,ENSCAFG00000017124,ENSCAFG00000015298,ENSCAFG00000006340,ENSCAFG00000011625,ENSCAFG00000000851,ENSCAFG00000005776,ENSCAFG00000005750,ENSCAFG00000005802,ENSCAFG00000010999,ENSCAFG00000012579,ENSCAFG00000018945,ENSCAFG00000020004,ENSCAFG00000002371,ENSCAFG00000005014,ENSCAFG00000007963,ENSCAFG00000011629,ENSCAFG00000006660,ENSCAFG00000013275,ENSCAFG00000024191,…
	GO:0072183	negative regulation of nephron tubule epithelial cell differentiation	biological_process	0.0093901	2	1570	2	18148	ENSCAFG00000003775,ENSCAFG00000009797
	GO:0010763	positive regulation of fibroblast migration	biological_process	0.0094043	4	1570	10	18148	ENSCAFG00000005014,ENSCAFG00000018354,ENSCAFG00000009736,ENSCAFG00000003821
	GO:0008594	photoreceptor cell morphogenesis	biological_process	0.0094733	3	1570	6	18148	ENSCAFG00000011547,ENSCAFG00000009423,ENSCAFG00000003018
	GO:0006751	glutathione catabolic process	biological_process	0.0099799	3	1570	6	18148	ENSCAFG00000002722,ENSCAFG00000013899,ENSCAFG00000019824
	GO:0019825	oxygen binding	molecular_function	0.0099987	4	1570	11	18148	ENSCAFG00000029224,ENSCAFG00000017168,ENSCAFG00000028569,ENSCAFG00000032615
	GO:0033617	mitochondrial respiratory chain complex IV assembly	biological_process	0.010113	6	1570	23	18148	ENSCAFG00000041282,ENSCAFG00000002962,ENSCAFG00000011350,ENSCAFG00000049806,ENSCAFG00000000564,ENSCAFG00000032704
	GO:0097034	mitochondrial respiratory chain complex IV biogenesis	biological_process	0.010113	6	1570	23	18148	ENSCAFG00000011350,ENSCAFG00000049806,ENSCAFG00000032704,ENSCAFG00000000564,ENSCAFG00000041282,ENSCAFG00000002962
	GO:0002694	regulation of leukocyte activation	biological_process	0.010132	46	1570	376	18148	ENSCAFG00000000105,ENSCAFG00000018433,ENSCAFG00000005802,ENSCAFG00000005750,ENSCAFG00000010999,ENSCAFG00000005776,ENSCAFG00000018945,ENSCAFG00000017124,ENSCAFG00000000036,ENSCAFG00000015298,ENSCAFG00000011625,ENSCAFG00000006340,ENSCAFG00000000851,ENSCAFG00000011599,ENSCAFG00000018946,ENSCAFG00000007155,ENSCAFG00000023591,ENSCAFG00000013828,ENSCAFG00000012569,ENSCAFG00000010469,ENSCAFG00000002371,…
	GO:0032387	negative regulation of intracellular transport	biological_process	0.010184	9	1570	43	18148	ENSCAFG00000017945,ENSCAFG00000003772,ENSCAFG00000008893,ENSCAFG00000012569,ENSCAFG00000018230,ENSCAFG00000000693,ENSCAFG00000013368,ENSCAFG00000009736,ENSCAFG00000008400
	GO:0002683	negative regulation of immune system process	biological_process	0.010287	32	1570	242	18148	ENSCAFG00000020290,ENSCAFG00000000693,ENSCAFG00000005750,ENSCAFG00000010999,ENSCAFG00000005776,ENSCAFG00000015338,ENSCAFG00000011599,ENSCAFG00000000851,ENSCAFG00000017124,ENSCAFG00000000036,ENSCAFG00000013368,ENSCAFG00000008573,ENSCAFG00000007155,ENSCAFG00000012569,ENSCAFG00000013828,ENSCAFG00000010198,ENSCAFG00000018354,ENSCAFG00000010469,ENSCAFG00000018619,ENSCAFG00000012579,ENSCAFG00000018230,…
	GO:0051694	pointed-end actin filament capping	biological_process	0.010365	3	1570	6	18148	ENSCAFG00000006531,ENSCAFG00000012517,XLOC_274220
	GO:0006323	DNA packaging	biological_process	0.010396	19	1570	126	18148	ENSCAFG00000016119,ENSCAFG00000030731,ENSCAFG00000002729,ENSCAFG00000029066,ENSCAFG00000017792,ENSCAFG00000041871,ENSCAFG00000008090,ENSCAFG00000017643,ENSCAFG00000029451,ENSCAFG00000004897,ENSCAFG00000043597,ENSCAFG00000044000,ENSCAFG00000042780,ENSCAFG00000019822,ENSCAFG00000000603,ENSCAFG00000024573,ENSCAFG00000032188,ENSCAFG00000045051,ENSCAFG00000017468
	GO:0051249	regulation of lymphocyte activation	biological_process	0.010456	41	1570	329	18148	ENSCAFG00000009634,ENSCAFG00000012579,ENSCAFG00000015669,ENSCAFG00000006909,ENSCAFG00000019951,ENSCAFG00000003262,ENSCAFG00000016497,ENSCAFG00000011629,ENSCAFG00000006660,ENSCAFG00000013275,ENSCAFG00000031079,ENSCAFG00000024191,ENSCAFG00000011638,ENSCAFG00000014139,ENSCAFG00000020004,ENSCAFG00000005670,ENSCAFG00000024695,ENSCAFG00000019813,ENSCAFG00000019445,ENSCAFG00000005014,ENSCAFG00000007963,…
	GO:0044788	modulation by host of viral process	biological_process	0.010457	4	1570	11	18148	ENSCAFG00000003402,ENSCAFG00000030893,ENSCAFG00000011787,ENSCAFG00000008902
	GO:0034354	'de novo' NAD biosynthetic process from tryptophan	biological_process	0.010593	3	1570	6	18148	ENSCAFG00000005750,ENSCAFG00000048539,ENSCAFG00000005748
	GO:0034627	'de novo' NAD biosynthetic process	biological_process	0.010593	3	1570	6	18148	ENSCAFG00000005750,ENSCAFG00000048539,ENSCAFG00000005748
	GO:0006568	tryptophan metabolic process	biological_process	0.010628	3	1570	6	18148	ENSCAFG00000048539,ENSCAFG00000005750,ENSCAFG00000005748
	GO:0006569	tryptophan catabolic process	biological_process	0.010628	3	1570	6	18148	ENSCAFG00000005748,ENSCAFG00000048539,ENSCAFG00000005750
	GO:0006586	indolalkylamine metabolic process	biological_process	0.010628	3	1570	6	18148	ENSCAFG00000005748,ENSCAFG00000048539,ENSCAFG00000005750
	GO:0042436	indole-containing compound catabolic process	biological_process	0.010628	3	1570	6	18148	ENSCAFG00000048539,ENSCAFG00000005750,ENSCAFG00000005748
	GO:0046218	indolalkylamine catabolic process	biological_process	0.010628	3	1570	6	18148	ENSCAFG00000005748,ENSCAFG00000048539,ENSCAFG00000005750
	GO:0051205	protein insertion into membrane	biological_process	0.010777	5	1570	17	18148	ENSCAFG00000002962,ENSCAFG00000019382,ENSCAFG00000020239,ENSCAFG00000011309,ENSCAFG00000013889
	GO:0008210	estrogen metabolic process	biological_process	0.0108	4	1570	11	18148	ENSCAFG00000017941,ENSCAFG00000017937,ENSCAFG00000006164,ENSCAFG00000008875
	GO:0043301	negative regulation of leukocyte degranulation	biological_process	0.010848	3	1570	6	18148	ENSCAFG00000013773,ENSCAFG00000018230,ENSCAFG00000012569
	GO:0042447	hormone catabolic process	biological_process	0.01087	3	1570	6	18148	ENSCAFG00000012998,ENSCAFG00000014920,ENSCAFG00000015338
	GO:0000064	L-ornithine transmembrane transporter activity	molecular_function	0.01098	4	1570	11	18148	ENSCAFG00000016289,ENSCAFG00000006660,ENSCAFG00000016278,ENSCAFG00000029531
	GO:0006833	water transport	biological_process	0.011184	5	1570	17	18148	ENSCAFG00000004906,ENSCAFG00000017480,ENSCAFG00000010657,ENSCAFG00000000843,ENSCAFG00000017664
	GO:0004702	receptor signaling protein serine/threonine kinase activity	molecular_function	0.0114	9	1570	43	18148	ENSCAFG00000018043,ENSCAFG00000000685,ENSCAFG00000029425,ENSCAFG00000049665,ENSCAFG00000004057,ENSCAFG00000018650,ENSCAFG00000009396,ENSCAFG00000006426,ENSCAFG00000016679
	GO:0005057	receptor signaling protein activity	molecular_function	0.0114	9	1570	43	18148	ENSCAFG00000009396,ENSCAFG00000006426,ENSCAFG00000016679,ENSCAFG00000018650,ENSCAFG00000004057,ENSCAFG00000029425,ENSCAFG00000000685,ENSCAFG00000049665,ENSCAFG00000018043
	GO:0043374	CD8-positive, alpha-beta T cell differentiation	biological_process	0.01165	4	1570	11	18148	ENSCAFG00000017124,ENSCAFG00000003367,ENSCAFG00000000851,ENSCAFG00000005800
	GO:1901565	organonitrogen compound catabolic process	biological_process	0.011707	70	1570	600	18148	ENSCAFG00000005748,ENSCAFG00000018760,ENSCAFG00000015363,ENSCAFG00000010599,ENSCAFG00000016306,ENSCAFG00000016988,ENSCAFG00000010590,ENSCAFG00000019824,ENSCAFG00000020290,ENSCAFG00000019270,ENSCAFG00000048539,ENSCAFG00000032043,ENSCAFG00000017337,ENSCAFG00000031979,ENSCAFG00000003402,ENSCAFG00000042169,ENSCAFG00000014920,ENSCAFG00000003370,ENSCAFG00000005192,ENSCAFG00000011182,ENSCAFG00000003578,…
	GO:0047710	bis(5'-adenosyl)-triphosphatase activity	molecular_function	0.011734	2	1570	2	18148	ENSCAFG00000002020,ENSCAFG00000007194
	GO:0046174	polyol catabolic process	biological_process	0.012039	6	1570	23	18148	ENSCAFG00000031538,ENSCAFG00000013672,ENSCAFG00000000561,ENSCAFG00000011136,ENSCAFG00000001212,ENSCAFG00000015670
	GO:0007624	ultradian rhythm	biological_process	0.012043	2	1570	2	18148	ENSCAFG00000018777,ENSCAFG00000004644
	GO:0016798	hydrolase activity, acting on glycosyl bonds	molecular_function	0.012222	18	1570	117	18148	ENSCAFG00000006030,ENSCAFG00000019700,ENSCAFG00000016988,ENSCAFG00000000945,ENSCAFG00000010599,ENSCAFG00000010657,ENSCAFG00000020040,ENSCAFG00000017337,ENSCAFG00000006603,ENSCAFG00000000426,ENSCAFG00000019511,ENSCAFG00000015298,ENSCAFG00000019517,ENSCAFG00000010672,ENSCAFG00000014388,ENSCAFG00000013073,ENSCAFG00000000309,ENSCAFG00000005192
	GO:0031434	mitogen-activated protein kinase kinase binding	molecular_function	0.012303	4	1570	11	18148	ENSCAFG00000029053,ENSCAFG00000013275,ENSCAFG00000020290,ENSCAFG00000012998
	GO:0015849	organic acid transport	biological_process	0.012885	31	1570	237	18148	ENSCAFG00000000840,ENSCAFG00000016289,ENSCAFG00000006541,ENSCAFG00000018704,ENSCAFG00000016719,ENSCAFG00000012998,ENSCAFG00000020112,ENSCAFG00000000316,ENSCAFG00000003922,ENSCAFG00000006695,ENSCAFG00000010191,ENSCAFG00000000075,ENSCAFG00000017900,ENSCAFG00000003018,ENSCAFG00000003821,ENSCAFG00000016897,ENSCAFG00000016278,ENSCAFG00000029531,ENSCAFG00000018322,ENSCAFG00000018354,ENSCAFG00000019243,…
	GO:0046942	carboxylic acid transport	biological_process	0.012885	31	1570	237	18148	ENSCAFG00000006660,ENSCAFG00000000586,ENSCAFG00000016143,ENSCAFG00000049335,ENSCAFG00000030764,ENSCAFG00000019247,ENSCAFG00000013356,ENSCAFG00000010214,ENSCAFG00000012368,ENSCAFG00000002538,ENSCAFG00000018322,ENSCAFG00000018354,ENSCAFG00000019243,ENSCAFG00000003018,ENSCAFG00000017900,ENSCAFG00000016278,ENSCAFG00000003821,ENSCAFG00000016897,ENSCAFG00000029531,ENSCAFG00000016719,ENSCAFG00000018704,…
	GO:0035023	regulation of Rho protein signal transduction	biological_process	0.013157	13	1570	73	18148	ENSCAFG00000005800,ENSCAFG00000000444,ENSCAFG00000012392,ENSCAFG00000007760,ENSCAFG00000012666,ENSCAFG00000010749,ENSCAFG00000017342,ENSCAFG00000020206,ENSCAFG00000006294,ENSCAFG00000003776,ENSCAFG00000000737,ENSCAFG00000003821,ENSCAFG00000013773
	GO:0006334	nucleosome assembly	biological_process	0.013262	14	1570	86	18148	ENSCAFG00000016119,ENSCAFG00000041871,ENSCAFG00000029451,ENSCAFG00000044000,ENSCAFG00000030731,ENSCAFG00000029066,ENSCAFG00000017792,ENSCAFG00000004897,ENSCAFG00000032188,ENSCAFG00000024573,ENSCAFG00000042780,ENSCAFG00000017468,ENSCAFG00000043597,ENSCAFG00000045051
	GO:0032091	negative regulation of protein binding	biological_process	0.013316	12	1570	68	18148	ENSCAFG00000016789,ENSCAFG00000018354,ENSCAFG00000009617,ENSCAFG00000008400,ENSCAFG00000017100,ENSCAFG00000012998,ENSCAFG00000028862,ENSCAFG00000005275,ENSCAFG00000013361,ENSCAFG00000015553,ENSCAFG00000009612,ENSCAFG00000017556
	GO:0070663	regulation of leukocyte proliferation	biological_process	0.013846	23	1570	165	18148	ENSCAFG00000011787,ENSCAFG00000024191,ENSCAFG00000011638,ENSCAFG00000006660,ENSCAFG00000011629,ENSCAFG00000013275,ENSCAFG00000005014,ENSCAFG00000007963,ENSCAFG00000020004,ENSCAFG00000002371,ENSCAFG00000012579,ENSCAFG00000018945,ENSCAFG00000005776,ENSCAFG00000005802,ENSCAFG00000005750,ENSCAFG00000010999,ENSCAFG00000000851,ENSCAFG00000006340,ENSCAFG00000011625,ENSCAFG00000015298,ENSCAFG00000017124,…
	GO:0033077	T cell differentiation in thymus	biological_process	0.013872	11	1570	60	18148	ENSCAFG00000002371,ENSCAFG00000019538,ENSCAFG00000018401,ENSCAFG00000006340,ENSCAFG00000016497,ENSCAFG00000018433,ENSCAFG00000000603,ENSCAFG00000001998,ENSCAFG00000007155,ENSCAFG00000031079,ENSCAFG00000023591
	GO:0031333	negative regulation of protein complex assembly	biological_process	0.013951	16	1570	100	18148	ENSCAFG00000004080,ENSCAFG00000018201,ENSCAFG00000011655,ENSCAFG00000005638,ENSCAFG00000009801,ENSCAFG00000005651,ENSCAFG00000018619,ENSCAFG00000005275,ENSCAFG00000003407,ENSCAFG00000006531,ENSCAFG00000017485,ENSCAFG00000016988,ENSCAFG00000007788,ENSCAFG00000012517,XLOC_274220,ENSCAFG00000011638
	GO:0048305	immunoglobulin secretion	biological_process	0.014007	4	1570	12	18148	ENSCAFG00000018945,ENSCAFG00000008400,ENSCAFG00000003960,ENSCAFG00000000855
	GO:0051129	negative regulation of cellular component organization	biological_process	0.014107	55	1570	461	18148	ENSCAFG00000003772,ENSCAFG00000012666,ENSCAFG00000018316,ENSCAFG00000009736,ENSCAFG00000028707,ENSCAFG00000018354,ENSCAFG00000010493,ENSCAFG00000005746,ENSCAFG00000005776,ENSCAFG00000017658,ENSCAFG00000016988,ENSCAFG00000000412,ENSCAFG00000005275,ENSCAFG00000020290,ENSCAFG00000006531,ENSCAFG00000011655,ENSCAFG00000013368,ENSCAFG00000028782,ENSCAFG00000004080,ENSCAFG00000023098,ENSCAFG00000013067,…
	GO:0019028	viral capsid	cellular_component	0.014301	5	1570	18	18148	XLOC_049753,XLOC_228232,XLOC_304171,XLOC_303998,XLOC_319156
	GO:0008199	ferric iron binding	molecular_function	0.01447	6	1570	25	18148	ENSCAFG00000046469,ENSCAFG00000028564,ENSCAFG00000005494,ENSCAFG00000000561,ENSCAFG00000003409,ENSCAFG00000045161
	GO:0032454	histone demethylase activity (H3-K9 specific)	molecular_function	0.014502	4	1570	11	18148	ENSCAFG00000001434,ENSCAFG00000009659,ENSCAFG00000013361,ENSCAFG00000018925
	GO:0048534	hematopoietic or lymphoid organ development	biological_process	0.014776	72	1570	641	18148	ENSCAFG00000000603,ENSCAFG00000001998,ENSCAFG00000012621,ENSCAFG00000002141,ENSCAFG00000012579,ENSCAFG00000018619,ENSCAFG00000015669,ENSCAFG00000000133,ENSCAFG00000003367,ENSCAFG00000016497,ENSCAFG00000005800,ENSCAFG00000008875,ENSCAFG00000013773,ENSCAFG00000005627,ENSCAFG00000019813,ENSCAFG00000018401,ENSCAFG00000007167,ENSCAFG00000016939,ENSCAFG00000007076,ENSCAFG00000018433,ENSCAFG00000024573,…
	GO:0050670	regulation of lymphocyte proliferation	biological_process	0.015086	22	1570	157	18148	ENSCAFG00000005776,ENSCAFG00000005802,ENSCAFG00000005750,ENSCAFG00000010999,ENSCAFG00000012579,ENSCAFG00000018945,ENSCAFG00000006909,ENSCAFG00000019951,ENSCAFG00000015298,ENSCAFG00000017124,ENSCAFG00000006340,ENSCAFG00000011625,ENSCAFG00000000851,ENSCAFG00000011629,ENSCAFG00000006660,ENSCAFG00000013275,ENSCAFG00000024191,ENSCAFG00000011638,ENSCAFG00000002371,ENSCAFG00000020004,ENSCAFG00000007963,…
	GO:0090312	positive regulation of protein deacetylation	biological_process	0.015215	4	1570	12	18148	ENSCAFG00000017124,ENSCAFG00000007884,ENSCAFG00000005014,ENSCAFG00000009801
	GO:0050957	equilibrioception	biological_process	0.01538	3	1570	6	18148	ENSCAFG00000005074,ENSCAFG00000014229,ENSCAFG00000008447
	GO:0021553	olfactory nerve development	biological_process	0.015612	2	1570	2	18148	ENSCAFG00000007167,ENSCAFG00000023562
	GO:0036120	cellular response to platelet-derived growth factor stimulus	biological_process	0.015837	4	1570	12	18148	ENSCAFG00000003995,ENSCAFG00000010599,ENSCAFG00000011565,ENSCAFG00000012594
	GO:0043171	peptide catabolic process	biological_process	0.016041	6	1570	24	18148	ENSCAFG00000019824,ENSCAFG00000012998,ENSCAFG00000014920,ENSCAFG00000002722,ENSCAFG00000014076,ENSCAFG00000013899
	GO:0006476	protein deacetylation	biological_process	0.016397	12	1570	69	18148	ENSCAFG00000014113,ENSCAFG00000000688,ENSCAFG00000007884,ENSCAFG00000001432,ENSCAFG00000017124,ENSCAFG00000005638,ENSCAFG00000005014,ENSCAFG00000003219,ENSCAFG00000009801,ENSCAFG00000013810,ENSCAFG00000017798,ENSCAFG00000023098
	GO:0007015	actin filament organization	biological_process	0.016707	47	1570	384	18148	ENSCAFG00000014518,ENSCAFG00000023562,ENSCAFG00000012666,ENSCAFG00000003615,ENSCAFG00000016534,ENSCAFG00000012424,ENSCAFG00000009736,ENSCAFG00000002796,ENSCAFG00000004956,ENSCAFG00000015524,ENSCAFG00000011655,ENSCAFG00000018250,ENSCAFG00000003012,ENSCAFG00000013067,ENSCAFG00000005776,ENSCAFG00000006531,ENSCAFG00000003857,ENSCAFG00000017342,ENSCAFG00000007788,ENSCAFG00000005074,ENSCAFG00000017311,…
	GO:0004415	hyalurononglucosaminidase activity	molecular_function	0.016826	3	1570	7	18148	ENSCAFG00000010672,ENSCAFG00000010657,ENSCAFG00000010599
	GO:0000940	condensed chromosome outer kinetochore	cellular_component	0.016883	4	1570	12	18148	ENSCAFG00000017658,ENSCAFG00000016776,ENSCAFG00000007184,ENSCAFG00000015402
	GO:2000785	regulation of autophagic vacuole assembly	biological_process	0.016976	5	1570	18	18148	ENSCAFG00000010590,ENSCAFG00000012420,ENSCAFG00000020239,ENSCAFG00000019696,ENSCAFG00000001720
	GO:0015697	quaternary ammonium group transport	biological_process	0.017209	3	1570	7	18148	ENSCAFG00000030764,ENSCAFG00000000840,ENSCAFG00000017900
	GO:0043393	regulation of protein binding	biological_process	0.017341	20	1570	137	18148	ENSCAFG00000008400,ENSCAFG00000009617,ENSCAFG00000000693,ENSCAFG00000017658,ENSCAFG00000001503,ENSCAFG00000028862,ENSCAFG00000012998,ENSCAFG00000003407,ENSCAFG00000005275,ENSCAFG00000013361,ENSCAFG00000009612,ENSCAFG00000018354,ENSCAFG00000000444,ENSCAFG00000016789,ENSCAFG00000013232,ENSCAFG00000008341,ENSCAFG00000017100,ENSCAFG00000011638,ENSCAFG00000015553,ENSCAFG00000017556
	GO:0016358	dendrite development	biological_process	0.017386	24	1570	162	18148	ENSCAFG00000017782,ENSCAFG00000001221,ENSCAFG00000013067,ENSCAFG00000007396,ENSCAFG00000003018,ENSCAFG00000031979,ENSCAFG00000000968,ENSCAFG00000003821,ENSCAFG00000016897,ENSCAFG00000020290,ENSCAFG00000000608,ENSCAFG00000005606,ENSCAFG00000019538,ENSCAFG00000008079,ENSCAFG00000014707,ENSCAFG00000002306,ENSCAFG00000000568,ENSCAFG00000019499,ENSCAFG00000017069,ENSCAFG00000003776,ENSCAFG00000014302,…
	GO:0030098	lymphocyte differentiation	biological_process	0.017472	34	1570	271	18148	ENSCAFG00000013169,ENSCAFG00000019989,ENSCAFG00000007155,ENSCAFG00000023591,ENSCAFG00000002733,ENSCAFG00000001716,ENSCAFG00000002371,ENSCAFG00000019538,ENSCAFG00000018433,ENSCAFG00000000105,ENSCAFG00000005802,ENSCAFG00000018945,ENSCAFG00000001503,ENSCAFG00000017124,ENSCAFG00000006340,ENSCAFG00000000851,ENSCAFG00000014388,ENSCAFG00000031079,ENSCAFG00000019813,ENSCAFG00000018401,ENSCAFG00000005014,…
	GO:1901386	negative regulation of voltage-gated calcium channel activity	biological_process	0.017536	3	1570	7	18148	ENSCAFG00000023991,ENSCAFG00000009033,ENSCAFG00000020395
	GO:0032410	negative regulation of transporter activity	biological_process	0.017752	8	1570	38	18148	ENSCAFG00000049711,ENSCAFG00000020395,ENSCAFG00000008838,ENSCAFG00000023991,ENSCAFG00000009033,ENSCAFG00000032043,ENSCAFG00000020247,ENSCAFG00000003775
	GO:0043551	regulation of phosphatidylinositol 3-kinase activity	biological_process	0.017903	8	1570	39	18148	ENSCAFG00000005014,ENSCAFG00000015007,ENSCAFG00000019951,ENSCAFG00000000036,ENSCAFG00000020239,ENSCAFG00000008573,ENSCAFG00000020290,ENSCAFG00000003190
	GO:0031497	chromatin assembly	biological_process	0.017925	15	1570	98	18148	ENSCAFG00000016119,ENSCAFG00000029451,ENSCAFG00000041871,ENSCAFG00000008090,ENSCAFG00000017792,ENSCAFG00000044000,ENSCAFG00000029066,ENSCAFG00000030731,ENSCAFG00000032188,ENSCAFG00000004897,ENSCAFG00000042780,ENSCAFG00000024573,ENSCAFG00000017468,ENSCAFG00000045051,ENSCAFG00000043597
	GO:0070076	histone lysine demethylation	biological_process	0.018384	6	1570	24	18148	ENSCAFG00000018925,ENSCAFG00000013361,ENSCAFG00000001434,ENSCAFG00000016842,ENSCAFG00000011792,ENSCAFG00000009659
	GO:0032452	histone demethylase activity	molecular_function	0.018497	6	1570	24	18148	ENSCAFG00000001434,ENSCAFG00000011792,ENSCAFG00000009659,ENSCAFG00000016842,ENSCAFG00000013361,ENSCAFG00000018925
	GO:0050765	negative regulation of phagocytosis	biological_process	0.018499	3	1570	7	18148	ENSCAFG00000003772,ENSCAFG00000009033,ENSCAFG00000010493
	GO:0032451	demethylase activity	molecular_function	0.018814	7	1570	31	18148	ENSCAFG00000018925,ENSCAFG00000017941,ENSCAFG00000013361,ENSCAFG00000001434,ENSCAFG00000016842,ENSCAFG00000011792,ENSCAFG00000009659
	GO:0009409	response to cold	biological_process	0.018905	7	1570	32	18148	ENSCAFG00000000398,ENSCAFG00000010865,ENSCAFG00000019506,ENSCAFG00000004393,ENSCAFG00000005564,ENSCAFG00000002029,ENSCAFG00000013907
	GO:0043550	regulation of lipid kinase activity	biological_process	0.01907	9	1570	47	18148	ENSCAFG00000005014,ENSCAFG00000015007,ENSCAFG00000019951,ENSCAFG00000020239,ENSCAFG00000000036,ENSCAFG00000008573,ENSCAFG00000020290,ENSCAFG00000004436,ENSCAFG00000003190
	GO:1900182	positive regulation of protein localization to nucleus	biological_process	0.019085	5	1570	19	18148	ENSCAFG00000019538,ENSCAFG00000018354,ENSCAFG00000001502,ENSCAFG00000003995,ENSCAFG00000005014
	GO:0021626	central nervous system maturation	biological_process	0.019086	3	1570	7	18148	ENSCAFG00000019499,ENSCAFG00000031104,ENSCAFG00000016897
	GO:0006996	organelle organization	biological_process	0.019352	285	1570	2915	18148	ENSCAFG00000014199,ENSCAFG00000005074,ENSCAFG00000030731,ENSCAFG00000017643,ENSCAFG00000011309,ENSCAFG00000007870,ENSCAFG00000017622,ENSCAFG00000047342,ENSCAFG00000003776,ENSCAFG00000043597,ENSCAFG00000000417,ENSCAFG00000005384,ENSCAFG00000011638,ENSCAFG00000007999,ENSCAFG00000019951,ENSCAFG00000018783,ENSCAFG00000004995,ENSCAFG00000009033,ENSCAFG00000011038,ENSCAFG00000007586,ENSCAFG00000001434,…
	GO:0010726	positive regulation of hydrogen peroxide metabolic process	biological_process	0.019396	2	1570	3	18148	ENSCAFG00000013707,ENSCAFG00000013701
	GO:0010728	regulation of hydrogen peroxide biosynthetic process	biological_process	0.019396	2	1570	3	18148	ENSCAFG00000013701,ENSCAFG00000013707
	GO:0010729	positive regulation of hydrogen peroxide biosynthetic process	biological_process	0.019396	2	1570	3	18148	ENSCAFG00000013707,ENSCAFG00000013701
	GO:0017077	oxidative phosphorylation uncoupler activity	molecular_function	0.019429	2	1570	3	18148	ENSCAFG00000042759,ENSCAFG00000005564
	GO:0051100	negative regulation of binding	biological_process	0.019455	15	1570	97	18148	ENSCAFG00000012136,ENSCAFG00000008400,ENSCAFG00000009617,ENSCAFG00000049711,ENSCAFG00000018354,ENSCAFG00000016789,ENSCAFG00000017556,ENSCAFG00000015553,ENSCAFG00000004897,ENSCAFG00000009612,ENSCAFG00000013361,ENSCAFG00000005275,ENSCAFG00000012998,ENSCAFG00000028862,ENSCAFG00000017100
	GO:2000097	regulation of smooth muscle cell-matrix adhesion	biological_process	0.019507	2	1570	3	18148	ENSCAFG00000013909,ENSCAFG00000013368
	GO:0033169	histone H3-K9 demethylation	biological_process	0.019532	4	1570	12	18148	ENSCAFG00000009659,ENSCAFG00000001434,ENSCAFG00000018925,ENSCAFG00000013361
	GO:0002520	immune system development	biological_process	0.019564	76	1570	690	18148	ENSCAFG00000013773,ENSCAFG00000007076,ENSCAFG00000016939,ENSCAFG00000007167,ENSCAFG00000018401,ENSCAFG00000005670,ENSCAFG00000019813,ENSCAFG00000005627,ENSCAFG00000000133,ENSCAFG00000015669,ENSCAFG00000018619,ENSCAFG00000012579,ENSCAFG00000002141,ENSCAFG00000001998,ENSCAFG00000012621,ENSCAFG00000000603,ENSCAFG00000008875,ENSCAFG00000003262,ENSCAFG00000016497,ENSCAFG00000005800,ENSCAFG00000003367,…
	GO:0044793	negative regulation by host of viral process	biological_process	0.019598	2	1570	3	18148	ENSCAFG00000008902,ENSCAFG00000011787
	GO:0015916	fatty-acyl-CoA transport	biological_process	0.019699	2	1570	3	18148	ENSCAFG00000008765,ENSCAFG00000019247
	GO:1901337	thioester transport	biological_process	0.019699	2	1570	3	18148	ENSCAFG00000019247,ENSCAFG00000008765
	GO:0071603	endothelial cell-cell adhesion	biological_process	0.01983	2	1570	3	18148	ENSCAFG00000006164,ENSCAFG00000008975
	GO:0005342	organic acid transmembrane transporter activity	molecular_function	0.019988	20	1570	142	18148	ENSCAFG00000012368,ENSCAFG00000001574,ENSCAFG00000019243,ENSCAFG00000015634,ENSCAFG00000049335,ENSCAFG00000016143,ENSCAFG00000006660,ENSCAFG00000013356,ENSCAFG00000030764,ENSCAFG00000016289,ENSCAFG00000000840,ENSCAFG00000016278,ENSCAFG00000029531,ENSCAFG00000000316,ENSCAFG00000006695,ENSCAFG00000005095,ENSCAFG00000003922,ENSCAFG00000010191,ENSCAFG00000018704,ENSCAFG00000016719
	GO:0005779	integral to peroxisomal membrane	cellular_component	0.020083	4	1570	13	18148	ENSCAFG00000010901,ENSCAFG00000019247,ENSCAFG00000008245,ENSCAFG00000000307
	GO:0031231	intrinsic to peroxisomal membrane	cellular_component	0.020083	4	1570	13	18148	ENSCAFG00000010901,ENSCAFG00000019247,ENSCAFG00000008245,ENSCAFG00000000307
	GO:0000776	kinetochore	cellular_component	0.0201	16	1570	105	18148	ENSCAFG00000008299,ENSCAFG00000008618,ENSCAFG00000006052,ENSCAFG00000019816,ENSCAFG00000000417,ENSCAFG00000017556,ENSCAFG00000007717,ENSCAFG00000015402,ENSCAFG00000014085,ENSCAFG00000006507,ENSCAFG00000007184,ENSCAFG00000016776,ENSCAFG00000012136,ENSCAFG00000017658,ENSCAFG00000005779,ENSCAFG00000000390
	GO:0033108	mitochondrial respiratory chain complex assembly	biological_process	0.020122	12	1570	73	18148	ENSCAFG00000011350,ENSCAFG00000013144,ENSCAFG00000032704,ENSCAFG00000000736,ENSCAFG00000009419,ENSCAFG00000002962,ENSCAFG00000041282,ENSCAFG00000004995,ENSCAFG00000000564,ENSCAFG00000049806,ENSCAFG00000024096,ENSCAFG00000019529
	GO:0042946	glucoside transport	biological_process	0.020198	2	1570	3	18148	ENSCAFG00000017062,ENSCAFG00000016909
	GO:0042947	glucoside transmembrane transporter activity	molecular_function	0.020198	2	1570	3	18148	ENSCAFG00000016909,ENSCAFG00000017062
	GO:0043305	negative regulation of mast cell degranulation	biological_process	0.020285	2	1570	3	18148	ENSCAFG00000018230,ENSCAFG00000012569
	GO:0034395	regulation of transcription from RNA polymerase II promoter in response to iron	biological_process	0.02034	2	1570	3	18148	ENSCAFG00000001580,ENSCAFG00000009343
	GO:0004949	cannabinoid receptor activity	molecular_function	0.020352	2	1570	3	18148	ENSCAFG00000013071,ENSCAFG00000010749
	GO:0004833	tryptophan 2,3-dioxygenase activity	molecular_function	0.020433	2	1570	3	18148	ENSCAFG00000005748,ENSCAFG00000005750
	GO:0048408	epidermal growth factor binding	molecular_function	0.020468	2	1570	3	18148	ENSCAFG00000002533,ENSCAFG00000017156
	GO:0015822	ornithine transport	biological_process	0.020514	2	1570	3	18148	ENSCAFG00000006660,ENSCAFG00000030764
	GO:1901658	glycosyl compound catabolic process	biological_process	0.020623	43	1570	345	18148	ENSCAFG00000006294,ENSCAFG00000003821,ENSCAFG00000020133,ENSCAFG00000020181,ENSCAFG00000032573,ENSCAFG00000005651,ENSCAFG00000014170,ENSCAFG00000013843,ENSCAFG00000019951,ENSCAFG00000013006,ENSCAFG00000011344,ENSCAFG00000003578,ENSCAFG00000003776,ENSCAFG00000016114,ENSCAFG00000013421,ENSCAFG00000013773,ENSCAFG00000013073,ENSCAFG00000000353,ENSCAFG00000003370,ENSCAFG00000009667,ENSCAFG00000042169,…
	GO:0043933	macromolecular complex subunit organization	biological_process	0.020625	172	1570	1705	18148	ENSCAFG00000010877,ENSCAFG00000005776,ENSCAFG00000000414,ENSCAFG00000003857,ENSCAFG00000000693,ENSCAFG00000004080,ENSCAFG00000011616,ENSCAFG00000013067,ENSCAFG00000007717,ENSCAFG00000024096,ENSCAFG00000000689,ENSCAFG00000029066,ENSCAFG00000013810,ENSCAFG00000032188,ENSCAFG00000003018,ENSCAFG00000018782,ENSCAFG00000001070,ENSCAFG00000001720,ENSCAFG00000042780,ENSCAFG00000003407,ENSCAFG00000045051,…
	GO:0008241	peptidyl-dipeptidase activity	molecular_function	0.020905	2	1570	3	18148	ENSCAFG00000029360,ENSCAFG00000012998
	GO:1902115	regulation of organelle assembly	biological_process	0.0215	15	1570	97	18148	ENSCAFG00000020239,ENSCAFG00000018316,ENSCAFG00000000855,ENSCAFG00000005502,ENSCAFG00000010493,ENSCAFG00000019822,ENSCAFG00000002796,ENSCAFG00000019696,ENSCAFG00000001720,ENSCAFG00000000464,ENSCAFG00000012420,ENSCAFG00000015700,ENSCAFG00000017658,ENSCAFG00000019820,ENSCAFG00000010590
	GO:0002036	regulation of L-glutamate transport	biological_process	0.021583	2	1570	3	18148	ENSCAFG00000003821,ENSCAFG00000006541
	GO:0000793	condensed chromosome	cellular_component	0.021783	21	1570	151	18148	ENSCAFG00000015402,ENSCAFG00000011618,ENSCAFG00000007717,ENSCAFG00000006507,ENSCAFG00000014085,ENSCAFG00000015146,ENSCAFG00000005384,ENSCAFG00000047342,ENSCAFG00000007380,ENSCAFG00000005670,ENSCAFG00000008618,ENSCAFG00000010920,ENSCAFG00000031350,ENSCAFG00000007313,ENSCAFG00000019822,ENSCAFG00000000603,ENSCAFG00000017658,ENSCAFG00000012136,ENSCAFG00000007184,ENSCAFG00000016776,ENSCAFG00000000867
	GO:0042078	germ-line stem cell division	biological_process	0.021948	2	1570	3	18148	ENSCAFG00000007884,ENSCAFG00000003213
	GO:0048133	male germ-line stem cell division	biological_process	0.021948	2	1570	3	18148	ENSCAFG00000007884,ENSCAFG00000003213
	GO:0010761	fibroblast migration	biological_process	0.021964	7	1570	32	18148	ENSCAFG00000005014,ENSCAFG00000009736,ENSCAFG00000018354,ENSCAFG00000012554,ENSCAFG00000010657,ENSCAFG00000003821,ENSCAFG00000014575
	GO:0016577	histone demethylation	biological_process	0.022114	6	1570	25	18148	ENSCAFG00000013361,ENSCAFG00000018925,ENSCAFG00000001434,ENSCAFG00000011792,ENSCAFG00000009659,ENSCAFG00000016842
	GO:1901842	negative regulation of high voltage-gated calcium channel activity	biological_process	0.022267	2	1570	3	18148	ENSCAFG00000009033,ENSCAFG00000020395
	GO:0008535	respiratory chain complex IV assembly	biological_process	0.022483	6	1570	27	18148	ENSCAFG00000002962,ENSCAFG00000041282,ENSCAFG00000000564,ENSCAFG00000032704,ENSCAFG00000049806,ENSCAFG00000011350
	GO:0003406	retinal pigment epithelium development	biological_process	0.022504	2	1570	3	18148	ENSCAFG00000000955,ENSCAFG00000003018
	GO:0010771	negative regulation of cell morphogenesis involved in differentiation	biological_process	0.022564	7	1570	33	18148	ENSCAFG00000009797,ENSCAFG00000017069,ENSCAFG00000005776,ENSCAFG00000009736,ENSCAFG00000013115,ENSCAFG00000003219,ENSCAFG00000020290
	GO:0008608	attachment of spindle microtubules to kinetochore	biological_process	0.022629	6	1570	26	18148	ENSCAFG00000004436,ENSCAFG00000017556,ENSCAFG00000014707,ENSCAFG00000006507,ENSCAFG00000012136,ENSCAFG00000005638
	GO:0009083	branched-chain amino acid catabolic process	biological_process	0.022672	4	1570	13	18148	ENSCAFG00000009467,ENSCAFG00000049244,ENSCAFG00000013085,ENSCAFG00000005006
	GO:0040013	negative regulation of locomotion	biological_process	0.022864	30	1570	228	18148	ENSCAFG00000006164,ENSCAFG00000001502,ENSCAFG00000018354,ENSCAFG00000005014,ENSCAFG00000011565,ENSCAFG00000005627,ENSCAFG00000008902,ENSCAFG00000017100,ENSCAFG00000003578,ENSCAFG00000020206,ENSCAFG00000003776,ENSCAFG00000006715,ENSCAFG00000013773,ENSCAFG00000003772,ENSCAFG00000012473,ENSCAFG00000005800,ENSCAFG00000015338,ENSCAFG00000007760,ENSCAFG00000013368,ENSCAFG00000010719,ENSCAFG00000006294,…
	GO:0017144	drug metabolic process	biological_process	0.022869	6	1570	27	18148	ENSCAFG00000002133,ENSCAFG00000008099,ENSCAFG00000004452,ENSCAFG00000017941,ENSCAFG00000019824,ENSCAFG00000017937
	GO:0070085	glycosylation	biological_process	0.023102	32	1570	254	18148	ENSCAFG00000005638,ENSCAFG00000019483,ENSCAFG00000017879,ENSCAFG00000008875,ENSCAFG00000009790,ENSCAFG00000003094,ENSCAFG00000005189,ENSCAFG00000010821,ENSCAFG00000005389,ENSCAFG00000020002,ENSCAFG00000004906,ENSCAFG00000031714,ENSCAFG00000017906,ENSCAFG00000013432,ENSCAFG00000029298,ENSCAFG00000019511,ENSCAFG00000005979,ENSCAFG00000010386,ENSCAFG00000013860,ENSCAFG00000006563,ENSCAFG00000001503,…
	GO:0034728	nucleosome organization	biological_process	0.023112	17	1570	118	18148	ENSCAFG00000043597,ENSCAFG00000004897,ENSCAFG00000002729,ENSCAFG00000030731,ENSCAFG00000029066,ENSCAFG00000013810,ENSCAFG00000017792,ENSCAFG00000041871,ENSCAFG00000029451,ENSCAFG00000016119,ENSCAFG00000045051,ENSCAFG00000012540,ENSCAFG00000017468,ENSCAFG00000042780,ENSCAFG00000024573,ENSCAFG00000032188,ENSCAFG00000044000
	GO:0045920	negative regulation of exocytosis	biological_process	0.023126	5	1570	19	18148	ENSCAFG00000023991,ENSCAFG00000013773,ENSCAFG00000018230,ENSCAFG00000012569,ENSCAFG00000000415
	GO:0004497	monooxygenase activity	molecular_function	0.023158	13	1570	82	18148	ENSCAFG00000008099,ENSCAFG00000016840,ENSCAFG00000019475,ENSCAFG00000017937,ENSCAFG00000002133,ENSCAFG00000023824,ENSCAFG00000001056,ENSCAFG00000017941,ENSCAFG00000013467,ENSCAFG00000023399,ENSCAFG00000015338,ENSCAFG00000002026,ENSCAFG00000006164
	GO:0036119	response to platelet-derived growth factor stimulus	biological_process	0.023265	4	1570	13	18148	ENSCAFG00000010599,ENSCAFG00000003995,ENSCAFG00000012594,ENSCAFG00000011565
	GO:0015174	basic amino acid transmembrane transporter activity	molecular_function	0.02346	5	1570	20	18148	ENSCAFG00000029531,ENSCAFG00000016278,ENSCAFG00000006660,ENSCAFG00000016289,ENSCAFG00000030764
	GO:0050868	negative regulation of T cell activation	biological_process	0.023638	13	1570	83	18148	ENSCAFG00000010999,ENSCAFG00000005750,ENSCAFG00000005776,ENSCAFG00000013275,ENSCAFG00000024191,ENSCAFG00000007155,ENSCAFG00000013828,ENSCAFG00000017124,ENSCAFG00000000036,ENSCAFG00000024695,ENSCAFG00000019445,ENSCAFG00000005014,ENSCAFG00000000851
	GO:0060024	rhythmic synaptic transmission	biological_process	0.02373	2	1570	3	18148	ENSCAFG00000010431,ENSCAFG00000016897
	GO:0051707	response to other organism	biological_process	0.023741	67	1570	609	18148	ENSCAFG00000017795,ENSCAFG00000010672,ENSCAFG00000008902,ENSCAFG00000007594,ENSCAFG00000008891,ENSCAFG00000019543,ENSCAFG00000005014,ENSCAFG00000010657,ENSCAFG00000032654,ENSCAFG00000000075,ENSCAFG00000029589,ENSCAFG00000018201,ENSCAFG00000031104,ENSCAFG00000030127,ENSCAFG00000013899,ENSCAFG00000019989,ENSCAFG00000018354,ENSCAFG00000005750,ENSCAFG00000006553,ENSCAFG00000009488,ENSCAFG00000000105,…
	GO:0051098	regulation of binding	biological_process	0.02384	27	1570	207	18148	ENSCAFG00000008400,ENSCAFG00000009617,ENSCAFG00000012136,ENSCAFG00000005638,ENSCAFG00000000693,ENSCAFG00000012998,ENSCAFG00000028862,ENSCAFG00000001503,ENSCAFG00000004436,ENSCAFG00000017658,ENSCAFG00000003407,ENSCAFG00000005275,ENSCAFG00000013361,ENSCAFG00000009612,ENSCAFG00000031371,ENSCAFG00000016789,ENSCAFG00000018354,ENSCAFG00000000444,ENSCAFG00000049711,ENSCAFG00000005014,ENSCAFG00000013232,…
	GO:0035258	steroid hormone receptor binding	molecular_function	0.023856	10	1570	56	18148	ENSCAFG00000000205,ENSCAFG00000006553,ENSCAFG00000011038,ENSCAFG00000013361,ENSCAFG00000001434,ENSCAFG00000016896,ENSCAFG00000008092,ENSCAFG00000017622,ENSCAFG00000007338,ENSCAFG00000000387
	GO:2000697	negative regulation of epithelial cell differentiation involved in kidney development	biological_process	0.02392	2	1570	3	18148	ENSCAFG00000003775,ENSCAFG00000009797
	GO:0001935	endothelial cell proliferation	biological_process	0.023952	13	1570	81	18148	ENSCAFG00000009532,ENSCAFG00000018639,ENSCAFG00000019270,ENSCAFG00000003402,ENSCAFG00000020110,ENSCAFG00000032289,ENSCAFG00000013275,ENSCAFG00000032573,ENSCAFG00000009033,ENSCAFG00000008975,ENSCAFG00000019445,ENSCAFG00000018354,ENSCAFG00000011187
	GO:0034061	DNA polymerase activity	molecular_function	0.024289	6	1570	26	18148	ENSCAFG00000011629,ENSCAFG00000005484,ENSCAFG00000005404,ENSCAFG00000009384,ENSCAFG00000003942,XLOC_049753
	GO:0072357	PTW/PP1 phosphatase complex	cellular_component	0.024358	3	1570	8	18148	ENSCAFG00000041420,ENSCAFG00000005779,ENSCAFG00000000406
	GO:0051271	negative regulation of cellular component movement	biological_process	0.024401	26	1570	192	18148	ENSCAFG00000007760,ENSCAFG00000013368,ENSCAFG00000005800,ENSCAFG00000015338,ENSCAFG00000005776,ENSCAFG00000005746,ENSCAFG00000010657,ENSCAFG00000013909,ENSCAFG00000006777,ENSCAFG00000006294,ENSCAFG00000018639,ENSCAFG00000019270,ENSCAFG00000019824,ENSCAFG00000020290,ENSCAFG00000018619,ENSCAFG00000005627,ENSCAFG00000011565,ENSCAFG00000016534,ENSCAFG00000001502,ENSCAFG00000018354,ENSCAFG00000006164,…
	GO:0009617	response to bacterium	biological_process	0.024592	47	1570	406	18148	ENSCAFG00000031104,ENSCAFG00000003367,ENSCAFG00000029589,ENSCAFG00000005638,ENSCAFG00000008497,ENSCAFG00000030127,ENSCAFG00000031739,ENSCAFG00000013909,ENSCAFG00000012851,ENSCAFG00000029724,ENSCAFG00000018619,ENSCAFG00000000075,ENSCAFG00000000309,ENSCAFG00000019543,ENSCAFG00000005014,ENSCAFG00000007167,ENSCAFG00000032289,ENSCAFG00000013773,ENSCAFG00000007594,ENSCAFG00000014139,ENSCAFG00000012762,…
	GO:0016705	oxidoreductase activity, acting on paired donors, with incorporation or reduction of molecular oxygen	molecular_function	0.024844	21	1570	154	18148	ENSCAFG00000001056,ENSCAFG00000013467,ENSCAFG00000017941,ENSCAFG00000023824,ENSCAFG00000006164,ENSCAFG00000005529,ENSCAFG00000023399,ENSCAFG00000008099,ENSCAFG00000016842,ENSCAFG00000017937,ENSCAFG00000016840,ENSCAFG00000002133,ENSCAFG00000002026,ENSCAFG00000011792,ENSCAFG00000015338,ENSCAFG00000013860,ENSCAFG00000017891,ENSCAFG00000023441,XLOC_289445,ENSCAFG00000001434,ENSCAFG00000019475
	GO:0005506	iron ion binding	molecular_function	0.024877	21	1570	155	18148	ENSCAFG00000046469,ENSCAFG00000002133,ENSCAFG00000002026,ENSCAFG00000015338,ENSCAFG00000000561,ENSCAFG00000013115,ENSCAFG00000013860,ENSCAFG00000032615,ENSCAFG00000045161,ENSCAFG00000023441,ENSCAFG00000005494,ENSCAFG00000017941,ENSCAFG00000028564,ENSCAFG00000023824,ENSCAFG00000006164,ENSCAFG00000028569,ENSCAFG00000023399,ENSCAFG00000008099,ENSCAFG00000017937,ENSCAFG00000016842,ENSCAFG00000003409
	GO:0090075	relaxation of muscle	biological_process	0.025059	5	1570	19	18148	ENSCAFG00000049711,ENSCAFG00000008626,ENSCAFG00000031979,ENSCAFG00000015258,ENSCAFG00000011733
	GO:0045599	negative regulation of fat cell differentiation	biological_process	0.025164	7	1570	34	18148	ENSCAFG00000031079,ENSCAFG00000005014,ENSCAFG00000016896,ENSCAFG00000005638,ENSCAFG00000000678,ENSCAFG00000029053,ENSCAFG00000005627
	GO:0072539	T-helper 17 cell differentiation	biological_process	0.025351	5	1570	20	18148	ENSCAFG00000000105,ENSCAFG00000002733,ENSCAFG00000009634,ENSCAFG00000012621,ENSCAFG00000017124
	GO:0046477	glycosylceramide catabolic process	biological_process	0.025486	3	1570	8	18148	ENSCAFG00000014388,ENSCAFG00000017337,ENSCAFG00000016988
	GO:0048570	notochord morphogenesis	biological_process	0.025563	3	1570	8	18148	ENSCAFG00000000807,ENSCAFG00000017069,ENSCAFG00000004821
	GO:0030097	hemopoiesis	biological_process	0.025641	67	1570	607	18148	ENSCAFG00000001503,ENSCAFG00000010343,ENSCAFG00000018433,ENSCAFG00000024573,ENSCAFG00000010198,ENSCAFG00000009736,ENSCAFG00000016534,ENSCAFG00000017663,ENSCAFG00000002733,ENSCAFG00000019538,ENSCAFG00000002371,ENSCAFG00000001716,ENSCAFG00000008875,ENSCAFG00000016497,ENSCAFG00000005800,ENSCAFG00000003367,ENSCAFG00000018619,ENSCAFG00000012579,ENSCAFG00000002141,ENSCAFG00000000133,ENSCAFG00000015669,…
	GO:0006027	glycosaminoglycan catabolic process	biological_process	0.025662	4	1570	14	18148	ENSCAFG00000005014,ENSCAFG00000010599,ENSCAFG00000010672,ENSCAFG00000010657
	GO:0045843	negative regulation of striated muscle tissue development	biological_process	0.025672	4	1570	14	18148	ENSCAFG00000005014,ENSCAFG00000001438,ENSCAFG00000019689,ENSCAFG00000005638
	GO:0051224	negative regulation of protein transport	biological_process	0.02577	12	1570	74	18148	ENSCAFG00000000387,ENSCAFG00000009736,ENSCAFG00000008400,ENSCAFG00000013368,ENSCAFG00000004728,ENSCAFG00000020247,ENSCAFG00000000693,ENSCAFG00000019703,ENSCAFG00000018619,ENSCAFG00000017945,ENSCAFG00000003772,ENSCAFG00000008893
	GO:0090026	positive regulation of monocyte chemotaxis	biological_process	0.025925	4	1570	14	18148	ENSCAFG00000004810,ENSCAFG00000007026,ENSCAFG00000013909,ENSCAFG00000002037
	GO:0015800	acidic amino acid transport	biological_process	0.026163	5	1570	20	18148	ENSCAFG00000018322,ENSCAFG00000018704,ENSCAFG00000006541,ENSCAFG00000016143,ENSCAFG00000003821
	GO:0015245	fatty acid transporter activity	molecular_function	0.026218	4	1570	14	18148	ENSCAFG00000019247,ENSCAFG00000020112,ENSCAFG00000006695,ENSCAFG00000003018
	GO:0046943	carboxylic acid transmembrane transporter activity	molecular_function	0.026225	19	1570	137	18148	ENSCAFG00000019243,ENSCAFG00000001574,ENSCAFG00000012368,ENSCAFG00000030764,ENSCAFG00000013356,ENSCAFG00000006660,ENSCAFG00000049335,ENSCAFG00000016143,ENSCAFG00000000840,ENSCAFG00000016289,ENSCAFG00000016719,ENSCAFG00000018704,ENSCAFG00000010191,ENSCAFG00000003922,ENSCAFG00000006695,ENSCAFG00000005095,ENSCAFG00000000316,ENSCAFG00000029531,ENSCAFG00000016278
	GO:0010224	response to UV-B	biological_process	0.026243	4	1570	14	18148	ENSCAFG00000010672,ENSCAFG00000010657,ENSCAFG00000019538,ENSCAFG00000010599
	GO:0046632	alpha-beta T cell differentiation	biological_process	0.026388	13	1570	83	18148	ENSCAFG00000003367,ENSCAFG00000002733,ENSCAFG00000017124,ENSCAFG00000002371,ENSCAFG00000005800,ENSCAFG00000000851,ENSCAFG00000009634,ENSCAFG00000018433,ENSCAFG00000000105,ENSCAFG00000012621,ENSCAFG00000005802,ENSCAFG00000014388,ENSCAFG00000018619
	GO:0015129	lactate transmembrane transporter activity	molecular_function	0.026636	3	1570	8	18148	ENSCAFG00000049335,ENSCAFG00000013356,ENSCAFG00000000316
	GO:0015727	lactate transport	biological_process	0.026636	3	1570	8	18148	ENSCAFG00000049335,ENSCAFG00000013356,ENSCAFG00000000316
	GO:0035873	lactate transmembrane transport	biological_process	0.026636	3	1570	8	18148	ENSCAFG00000000316,ENSCAFG00000013356,ENSCAFG00000049335
	GO:2001257	regulation of cation channel activity	biological_process	0.026778	10	1570	55	18148	ENSCAFG00000016354,ENSCAFG00000003821,ENSCAFG00000019989,ENSCAFG00000009033,ENSCAFG00000023991,ENSCAFG00000020395,ENSCAFG00000049711,ENSCAFG00000008838,ENSCAFG00000017597,ENSCAFG00000023562
	GO:0003221	right ventricular cardiac muscle tissue morphogenesis	biological_process	0.026925	2	1570	3	18148	ENSCAFG00000007167,ENSCAFG00000000678
	GO:1901020	negative regulation of calcium ion transmembrane transporter activity	biological_process	0.027089	4	1570	14	18148	ENSCAFG00000009033,ENSCAFG00000023991,ENSCAFG00000049711,ENSCAFG00000020395
	GO:0048667	cell morphogenesis involved in neuron differentiation	biological_process	0.027371	52	1570	434	18148	ENSCAFG00000000568,ENSCAFG00000019958,ENSCAFG00000017072,ENSCAFG00000007076,ENSCAFG00000008447,ENSCAFG00000013347,ENSCAFG00000005074,ENSCAFG00000014707,ENSCAFG00000008079,ENSCAFG00000006715,ENSCAFG00000003995,ENSCAFG00000017329,ENSCAFG00000003578,ENSCAFG00000003776,ENSCAFG00000017069,ENSCAFG00000001140,ENSCAFG00000006768,ENSCAFG00000017047,ENSCAFG00000012473,ENSCAFG00000009423,ENSCAFG00000010719,…
	GO:0042744	hydrogen peroxide catabolic process	biological_process	0.027548	4	1570	14	18148	ENSCAFG00000028569,ENSCAFG00000013715,ENSCAFG00000029224,ENSCAFG00000032615
	GO:0015171	amino acid transmembrane transporter activity	molecular_function	0.027556	13	1570	84	18148	ENSCAFG00000001574,ENSCAFG00000019243,ENSCAFG00000000840,ENSCAFG00000016289,ENSCAFG00000006660,ENSCAFG00000016278,ENSCAFG00000016143,ENSCAFG00000029531,ENSCAFG00000016719,ENSCAFG00000018704,ENSCAFG00000030764,ENSCAFG00000003922,ENSCAFG00000005095
	GO:0001936	regulation of endothelial cell proliferation	biological_process	0.027685	11	1570	66	18148	ENSCAFG00000032573,ENSCAFG00000009033,ENSCAFG00000020110,ENSCAFG00000003402,ENSCAFG00000032289,ENSCAFG00000019270,ENSCAFG00000009532,ENSCAFG00000018639,ENSCAFG00000018354,ENSCAFG00000008975,ENSCAFG00000019445
	GO:0005778	peroxisomal membrane	cellular_component	0.027739	7	1570	35	18148	ENSCAFG00000020112,ENSCAFG00000019247,ENSCAFG00000016789,ENSCAFG00000008245,ENSCAFG00000000307,ENSCAFG00000010901,ENSCAFG00000004393
	GO:0031903	microbody membrane	cellular_component	0.027739	7	1570	35	18148	ENSCAFG00000010901,ENSCAFG00000004393,ENSCAFG00000020112,ENSCAFG00000016789,ENSCAFG00000019247,ENSCAFG00000000307,ENSCAFG00000008245
	GO:0006820	anion transport	biological_process	0.027854	53	1570	467	18148	ENSCAFG00000017900,ENSCAFG00000003619,ENSCAFG00000018704,ENSCAFG00000016719,ENSCAFG00000010540,ENSCAFG00000020112,ENSCAFG00000006695,ENSCAFG00000000316,ENSCAFG00000002016,ENSCAFG00000008765,ENSCAFG00000000840,ENSCAFG00000020399,ENSCAFG00000020241,ENSCAFG00000000586,ENSCAFG00000019464,ENSCAFG00000016143,ENSCAFG00000005472,ENSCAFG00000011476,ENSCAFG00000030764,ENSCAFG00000006545,ENSCAFG00000017827,…
	GO:0004553	hydrolase activity, hydrolyzing O-glycosyl compounds	molecular_function	0.028029	14	1570	93	18148	ENSCAFG00000019517,ENSCAFG00000010599,ENSCAFG00000000945,ENSCAFG00000016988,ENSCAFG00000014388,ENSCAFG00000017337,ENSCAFG00000010657,ENSCAFG00000020040,ENSCAFG00000010672,ENSCAFG00000000426,ENSCAFG00000013073,ENSCAFG00000005192,ENSCAFG00000000309,ENSCAFG00000019511
	GO:0046631	alpha-beta T cell activation	biological_process	0.028076	16	1570	110	18148	ENSCAFG00000002733,ENSCAFG00000002371,ENSCAFG00000024191,ENSCAFG00000013828,ENSCAFG00000014388,ENSCAFG00000005800,ENSCAFG00000000851,ENSCAFG00000003367,ENSCAFG00000017124,ENSCAFG00000018619,ENSCAFG00000000105,ENSCAFG00000018433,ENSCAFG00000009634,ENSCAFG00000005776,ENSCAFG00000005802,ENSCAFG00000012621
	GO:0004571	mannosyl-oligosaccharide 1,2-alpha-mannosidase activity	molecular_function	0.028167	3	1570	8	18148	ENSCAFG00000000945,ENSCAFG00000019517,ENSCAFG00000019511
	GO:0015924	mannosyl-oligosaccharide mannosidase activity	molecular_function	0.028167	3	1570	8	18148	ENSCAFG00000019517,ENSCAFG00000000945,ENSCAFG00000019511
	GO:0042048	olfactory behavior	biological_process	0.028381	3	1570	8	18148	ENSCAFG00000019499,ENSCAFG00000003442,ENSCAFG00000007167
	GO:1900087	positive regulation of G1/S transition of mitotic cell cycle	biological_process	0.0284	6	1570	27	18148	ENSCAFG00000004125,ENSCAFG00000018537,ENSCAFG00000002998,ENSCAFG00000018354,ENSCAFG00000031320,ENSCAFG00000010599
	GO:0007140	male meiosis	biological_process	0.028405	7	1570	35	18148	ENSCAFG00000017560,ENSCAFG00000019813,ENSCAFG00000004988,ENSCAFG00000007884,ENSCAFG00000017556,ENSCAFG00000006448,ENSCAFG00000012856
	GO:0072075	metanephric mesenchyme development	biological_process	0.028438	3	1570	8	18148	ENSCAFG00000009797,ENSCAFG00000000205,ENSCAFG00000003775
	GO:0042983	amyloid precursor protein biosynthetic process	biological_process	0.0285	3	1570	8	18148	ENSCAFG00000028707,ENSCAFG00000012557,ENSCAFG00000004447
	GO:0042984	regulation of amyloid precursor protein biosynthetic process	biological_process	0.0285	3	1570	8	18148	ENSCAFG00000012557,ENSCAFG00000028707,ENSCAFG00000004447
	GO:0016575	histone deacetylation	biological_process	0.028886	10	1570	58	18148	ENSCAFG00000014113,ENSCAFG00000000688,ENSCAFG00000007884,ENSCAFG00000001432,ENSCAFG00000017124,ENSCAFG00000005638,ENSCAFG00000005014,ENSCAFG00000017798,ENSCAFG00000013810,ENSCAFG00000023098
	GO:0009607	response to biotic stimulus	biological_process	0.028966	69	1570	636	18148	ENSCAFG00000018354,ENSCAFG00000019989,ENSCAFG00000013899,ENSCAFG00000003960,ENSCAFG00000004080,ENSCAFG00000012762,ENSCAFG00000009714,ENSCAFG00000011504,ENSCAFG00000009723,ENSCAFG00000000851,ENSCAFG00000012697,ENSCAFG00000002998,ENSCAFG00000000840,ENSCAFG00000000105,ENSCAFG00000006553,ENSCAFG00000009488,ENSCAFG00000005750,ENSCAFG00000019543,ENSCAFG00000005014,ENSCAFG00000010672,ENSCAFG00000017795,…
	GO:0030055	cell-substrate junction	cellular_component	0.02957	20	1570	141	18148	ENSCAFG00000012301,ENSCAFG00000003399,ENSCAFG00000013006,ENSCAFG00000016896,ENSCAFG00000028862,ENSCAFG00000003405,ENSCAFG00000003821,ENSCAFG00000003402,ENSCAFG00000000414,ENSCAFG00000008270,ENSCAFG00000003615,ENSCAFG00000016534,ENSCAFG00000016892,ENSCAFG00000012424,ENSCAFG00000000442,ENSCAFG00000023562,ENSCAFG00000009320,ENSCAFG00000017329,ENSCAFG00000003776,ENSCAFG00000014575
	GO:0051864	histone demethylase activity (H3-K36 specific)	molecular_function	0.029878	3	1570	8	18148	ENSCAFG00000001434,ENSCAFG00000011792,ENSCAFG00000016842
	GO:0032993	protein-DNA complex	cellular_component	0.030588	22	1570	171	18148	ENSCAFG00000045051,ENSCAFG00000024573,ENSCAFG00000042780,ENSCAFG00000032188,ENSCAFG00000011517,ENSCAFG00000044000,ENSCAFG00000029759,ENSCAFG00000009470,ENSCAFG00000048378,ENSCAFG00000043597,ENSCAFG00000044066,ENSCAFG00000048797,ENSCAFG00000011629,ENSCAFG00000029066,ENSCAFG00000030731,ENSCAFG00000029078,ENSCAFG00000041871,ENSCAFG00000001580,ENSCAFG00000029451,ENSCAFG00000047415,ENSCAFG00000005484,…
	GO:0051570	regulation of histone H3-K9 methylation	biological_process	0.030697	5	1570	20	18148	ENSCAFG00000001434,ENSCAFG00000043597,ENSCAFG00000004988,ENSCAFG00000005670,ENSCAFG00000018925
	GO:0001772	immunological synapse	cellular_component	0.030842	7	1570	35	18148	ENSCAFG00000019951,ENSCAFG00000000036,ENSCAFG00000010999,ENSCAFG00000013275,ENSCAFG00000002371,ENSCAFG00000043715,ENSCAFG00000000185
	GO:0016266	O-glycan processing	biological_process	0.030909	3	1570	8	18148	ENSCAFG00000013432,ENSCAFG00000009790,ENSCAFG00000018547
	GO:0006482	protein demethylation	biological_process	0.031092	6	1570	27	18148	ENSCAFG00000018925,ENSCAFG00000013361,ENSCAFG00000001434,ENSCAFG00000016842,ENSCAFG00000009659,ENSCAFG00000011792
	GO:0008214	protein dealkylation	biological_process	0.031092	6	1570	27	18148	ENSCAFG00000018925,ENSCAFG00000013361,ENSCAFG00000001434,ENSCAFG00000016842,ENSCAFG00000009659,ENSCAFG00000011792
	GO:0008266	poly(U) RNA binding	molecular_function	0.031115	5	1570	20	18148	ENSCAFG00000002470,ENSCAFG00000019506,ENSCAFG00000019528,ENSCAFG00000008549,ENSCAFG00000030228
	GO:0006518	peptide metabolic process	biological_process	0.031118	16	1570	110	18148	ENSCAFG00000029004,ENSCAFG00000014920,ENSCAFG00000009164,ENSCAFG00000019378,ENSCAFG00000013899,ENSCAFG00000017069,ENSCAFG00000011597,ENSCAFG00000014076,ENSCAFG00000002722,ENSCAFG00000009801,ENSCAFG00000012557,ENSCAFG00000047693,ENSCAFG00000013270,ENSCAFG00000019824,ENSCAFG00000004316,ENSCAFG00000012998
	GO:0070925	organelle assembly	biological_process	0.031788	51	1570	453	18148	ENSCAFG00000001720,ENSCAFG00000001070,ENSCAFG00000019696,ENSCAFG00000011038,ENSCAFG00000003821,ENSCAFG00000019506,ENSCAFG00000015700,ENSCAFG00000017386,ENSCAFG00000009618,ENSCAFG00000012136,ENSCAFG00000003564,ENSCAFG00000004980,ENSCAFG00000017986,ENSCAFG00000005502,ENSCAFG00000008407,ENSCAFG00000001214,ENSCAFG00000007380,ENSCAFG00000000464,ENSCAFG00000007331,ENSCAFG00000019820,ENSCAFG00000020239,…
	GO:0031579	membrane raft organization	biological_process	0.032264	4	1570	14	18148	ENSCAFG00000000444,ENSCAFG00000018183,ENSCAFG00000013275,ENSCAFG00000003402
	GO:0005884	actin filament	cellular_component	0.032548	15	1570	100	18148	ENSCAFG00000009736,ENSCAFG00000010080,ENSCAFG00000016534,ENSCAFG00000013271,ENSCAFG00000003106,ENSCAFG00000019523,ENSCAFG00000018250,ENSCAFG00000023562,ENSCAFG00000015524,ENSCAFG00000011565,ENSCAFG00000017311,ENSCAFG00000028553,ENSCAFG00000004956,ENSCAFG00000013823,ENSCAFG00000003995
	GO:0071219	cellular response to molecule of bacterial origin	biological_process	0.032562	17	1570	121	18148	ENSCAFG00000000105,ENSCAFG00000009488,ENSCAFG00000012851,ENSCAFG00000013909,ENSCAFG00000020290,ENSCAFG00000007247,ENSCAFG00000005638,ENSCAFG00000031104,ENSCAFG00000018946,ENSCAFG00000005634,ENSCAFG00000004160,ENSCAFG00000013773,ENSCAFG00000032289,ENSCAFG00000007594,ENSCAFG00000019543,ENSCAFG00000018354,ENSCAFG00000005014
	GO:0002252	immune effector process	biological_process	0.032632	54	1570	487	18148	ENSCAFG00000003262,ENSCAFG00000009617,ENSCAFG00000008400,ENSCAFG00000018201,ENSCAFG00000004125,ENSCAFG00000014076,ENSCAFG00000018230,ENSCAFG00000012998,ENSCAFG00000018619,ENSCAFG00000012579,ENSCAFG00000012621,ENSCAFG00000009033,ENSCAFG00000010657,ENSCAFG00000032654,ENSCAFG00000016447,ENSCAFG00000009634,ENSCAFG00000007963,ENSCAFG00000005014,ENSCAFG00000005670,ENSCAFG00000005627,ENSCAFG00000000855,…
	GO:0016328	lateral plasma membrane	cellular_component	0.032865	8	1570	43	18148	ENSCAFG00000019684,ENSCAFG00000015258,ENSCAFG00000016534,ENSCAFG00000003442,ENSCAFG00000015693,ENSCAFG00000017389,ENSCAFG00000023777,ENSCAFG00000013275
	GO:0048635	negative regulation of muscle organ development	biological_process	0.032881	4	1570	15	18148	ENSCAFG00000005014,ENSCAFG00000019689,ENSCAFG00000001438,ENSCAFG00000005638
	GO:0032496	response to lipopolysaccharide	biological_process	0.032884	22	1570	167	18148	ENSCAFG00000018354,ENSCAFG00000005014,ENSCAFG00000019543,ENSCAFG00000007594,ENSCAFG00000013899,ENSCAFG00000013773,ENSCAFG00000032289,ENSCAFG00000019989,ENSCAFG00000018946,ENSCAFG00000004160,ENSCAFG00000005634,ENSCAFG00000007247,ENSCAFG00000031104,ENSCAFG00000020290,ENSCAFG00000000075,ENSCAFG00000018619,ENSCAFG00000005750,ENSCAFG00000001132,ENSCAFG00000000105,ENSCAFG00000012851,ENSCAFG00000009488,…
	GO:0006259	DNA metabolic process	biological_process	0.033206	88	1570	839	18148	ENSCAFG00000000595,ENSCAFG00000011618,ENSCAFG00000002796,ENSCAFG00000001575,ENSCAFG00000010920,ENSCAFG00000005470,ENSCAFG00000018537,ENSCAFG00000016789,ENSCAFG00000029066,ENSCAFG00000019615,ENSCAFG00000004452,ENSCAFG00000003239,ENSCAFG00000018945,ENSCAFG00000006030,ENSCAFG00000017009,ENSCAFG00000018216,ENSCAFG00000009384,ENSCAFG00000019822,ENSCAFG00000011792,ENSCAFG00000044000,ENSCAFG00000002998,…
	GO:0045598	regulation of fat cell differentiation	biological_process	0.033213	14	1570	94	18148	ENSCAFG00000017124,ENSCAFG00000012594,ENSCAFG00000005638,ENSCAFG00000010871,ENSCAFG00000005627,ENSCAFG00000018354,ENSCAFG00000005014,ENSCAFG00000016497,ENSCAFG00000029120,ENSCAFG00000000414,ENSCAFG00000000678,ENSCAFG00000029053,ENSCAFG00000016896,ENSCAFG00000031079
	GO:0009404	toxin metabolic process	biological_process	0.033246	3	1570	9	18148	ENSCAFG00000017937,ENSCAFG00000006164,ENSCAFG00000017941
	GO:0043297	apical junction assembly	biological_process	0.033255	9	1570	52	18148	ENSCAFG00000005776,ENSCAFG00000013275,ENSCAFG00000023777,ENSCAFG00000030597,ENSCAFG00000017389,ENSCAFG00000012666,ENSCAFG00000015524,ENSCAFG00000013067,ENSCAFG00000032135
	GO:0060272	embryonic skeletal joint morphogenesis	biological_process	0.033333	3	1570	9	18148	ENSCAFG00000010599,ENSCAFG00000025599,ENSCAFG00000003775
	GO:0060021	palate development	biological_process	0.033485	11	1570	67	18148	ENSCAFG00000031371,ENSCAFG00000005088,ENSCAFG00000007167,ENSCAFG00000006340,ENSCAFG00000008875,ENSCAFG00000018401,ENSCAFG00000003775,ENSCAFG00000000955,ENSCAFG00000019696,ENSCAFG00000013275,ENSCAFG00000000205
	GO:0008097	5S rRNA binding	molecular_function	0.033598	3	1570	9	18148	ENSCAFG00000004080,ENSCAFG00000007313,ENSCAFG00000013232
	GO:0031305	integral to mitochondrial inner membrane	cellular_component	0.033614	7	1570	37	18148	ENSCAFG00000032704,ENSCAFG00000000564,ENSCAFG00000019842,ENSCAFG00000006545,ENSCAFG00000014518,ENSCAFG00000016719,ENSCAFG00000002962
	GO:0035014	phosphatidylinositol 3-kinase regulator activity	molecular_function	0.033629	4	1570	15	18148	ENSCAFG00000003190,ENSCAFG00000015007,ENSCAFG00000000036,ENSCAFG00000008573
	GO:0002686	negative regulation of leukocyte migration	biological_process	0.033754	6	1570	28	18148	ENSCAFG00000005800,ENSCAFG00000015338,ENSCAFG00000018619,ENSCAFG00000018354,ENSCAFG00000013773,ENSCAFG00000013368
	GO:0052126	movement in host environment	biological_process	0.033759	10	1570	61	18148	XLOC_049753,ENSCAFG00000010599,ENSCAFG00000008902,ENSCAFG00000018183,ENSCAFG00000003402,ENSCAFG00000010657,ENSCAFG00000011733,ENSCAFG00000003772,ENSCAFG00000009180,ENSCAFG00000000309
	GO:0006048	UDP-N-acetylglucosamine biosynthetic process	biological_process	0.033942	3	1570	9	18148	ENSCAFG00000019510,ENSCAFG00000031537,ENSCAFG00000000433
	GO:0046349	amino sugar biosynthetic process	biological_process	0.033942	3	1570	9	18148	ENSCAFG00000019510,ENSCAFG00000000433,ENSCAFG00000031537
	GO:0016624	oxidoreductase activity, acting on the aldehyde or oxo group of donors, disulfide as acceptor	molecular_function	0.033958	3	1570	9	18148	ENSCAFG00000005006,ENSCAFG00000044026,ENSCAFG00000015210
	GO:0044087	regulation of cellular component biogenesis	biological_process	0.034023	72	1570	655	18148	ENSCAFG00000005651,ENSCAFG00000030155,ENSCAFG00000005638,ENSCAFG00000018619,ENSCAFG00000017485,ENSCAFG00000015700,ENSCAFG00000017889,ENSCAFG00000032573,ENSCAFG00000019696,ENSCAFG00000008447,ENSCAFG00000017906,ENSCAFG00000000387,ENSCAFG00000008079,ENSCAFG00000012517,ENSCAFG00000014707,ENSCAFG00000020239,ENSCAFG00000000464,ENSCAFG00000003578,XLOC_274220,ENSCAFG00000018879,ENSCAFG00000009801,ENSCAFG…
	GO:0042562	hormone binding	molecular_function	0.034301	9	1570	51	18148	ENSCAFG00000013037,ENSCAFG00000014076,ENSCAFG00000002533,ENSCAFG00000009343,ENSCAFG00000018877,ENSCAFG00000018782,ENSCAFG00000006402,ENSCAFG00000017156,ENSCAFG00000018579
	GO:0004993	serotonin receptor activity	molecular_function	0.034527	6	1570	29	18148	ENSCAFG00000023312,ENSCAFG00000009967,ENSCAFG00000011785,ENSCAFG00000029120,ENSCAFG00000016718,ENSCAFG00000007224
	GO:0051988	regulation of attachment of spindle microtubules to kinetochore	biological_process	0.034714	3	1570	9	18148	ENSCAFG00000005638,ENSCAFG00000012136,ENSCAFG00000014707
	GO:0006520	cellular amino acid metabolic process	biological_process	0.034931	39	1570	336	18148	ENSCAFG00000013085,ENSCAFG00000013843,ENSCAFG00000002722,ENSCAFG00000003639,ENSCAFG00000013707,ENSCAFG00000017673,ENSCAFG00000016897,XLOC_315026,ENSCAFG00000012416,ENSCAFG00000028758,ENSCAFG00000005006,ENSCAFG00000019543,ENSCAFG00000017906,ENSCAFG00000016140,ENSCAFG00000013715,ENSCAFG00000016840,ENSCAFG00000008891,ENSCAFG00000011597,ENSCAFG00000013693,ENSCAFG00000014766,ENSCAFG00000008780,ENSCAFG…
	GO:0031065	positive regulation of histone deacetylation	biological_process	0.03512	3	1570	9	18148	ENSCAFG00000005014,ENSCAFG00000017124,ENSCAFG00000007884
	GO:0070830	tight junction assembly	biological_process	0.035771	8	1570	45	18148	ENSCAFG00000013067,ENSCAFG00000032135,ENSCAFG00000012666,ENSCAFG00000030597,ENSCAFG00000017389,ENSCAFG00000023777,ENSCAFG00000005776,ENSCAFG00000013275
	GO:0003887	DNA-directed DNA polymerase activity	molecular_function	0.035772	5	1570	21	18148	ENSCAFG00000011629,ENSCAFG00000005484,ENSCAFG00000003942,ENSCAFG00000009384,XLOC_049753
	GO:0050901	leukocyte tethering or rolling	biological_process	0.036021	4	1570	15	18148	ENSCAFG00000003407,ENSCAFG00000031104,ENSCAFG00000003821,ENSCAFG00000020004
	GO:0046642	negative regulation of alpha-beta T cell proliferation	biological_process	0.03617	3	1570	9	18148	ENSCAFG00000017124,ENSCAFG00000005776,ENSCAFG00000024191
	GO:0070189	kynurenine metabolic process	biological_process	0.036245	3	1570	9	18148	ENSCAFG00000005748,ENSCAFG00000048539,ENSCAFG00000005750
	GO:0009164	nucleoside catabolic process	biological_process	0.036252	41	1570	339	18148	ENSCAFG00000001805,ENSCAFG00000009320,ENSCAFG00000042169,ENSCAFG00000009667,ENSCAFG00000003370,ENSCAFG00000000353,ENSCAFG00000013421,ENSCAFG00000013773,ENSCAFG00000016114,ENSCAFG00000003578,ENSCAFG00000003776,ENSCAFG00000011344,ENSCAFG00000013006,ENSCAFG00000013843,ENSCAFG00000019951,ENSCAFG00000005651,ENSCAFG00000014170,ENSCAFG00000020133,ENSCAFG00000032573,ENSCAFG00000020181,ENSCAFG00000003821,…
	GO:0060216	definitive hemopoiesis	biological_process	0.036255	4	1570	15	18148	ENSCAFG00000031079,ENSCAFG00000013892,ENSCAFG00000013169,ENSCAFG00000013773
	GO:0048266	behavioral response to pain	biological_process	0.036273	3	1570	9	18148	ENSCAFG00000016897,ENSCAFG00000017597,ENSCAFG00000008975
	GO:1901992	positive regulation of mitotic cell cycle phase transition	biological_process	0.036324	10	1570	60	18148	ENSCAFG00000004125,ENSCAFG00000006493,ENSCAFG00000002998,ENSCAFG00000018354,ENSCAFG00000018537,ENSCAFG00000017560,ENSCAFG00000010599,ENSCAFG00000047342,ENSCAFG00000031320,ENSCAFG00000004436
	GO:0031080	nuclear pore outer ring	cellular_component	0.03665	3	1570	9	18148	ENSCAFG00000000417,ENSCAFG00000000390,ENSCAFG00000008299
	GO:0003691	double-stranded telomeric DNA binding	molecular_function	0.036724	3	1570	9	18148	ENSCAFG00000019615,ENSCAFG00000032033,ENSCAFG00000000867
	GO:0045494	photoreceptor cell maintenance	biological_process	0.036775	6	1570	28	18148	ENSCAFG00000014229,ENSCAFG00000005651,ENSCAFG00000015233,ENSCAFG00000008447,ENSCAFG00000000412,ENSCAFG00000006892
	GO:0061302	smooth muscle cell-matrix adhesion	biological_process	0.036982	2	1570	4	18148	ENSCAFG00000013909,ENSCAFG00000013368
	GO:0006826	iron ion transport	biological_process	0.037107	8	1570	46	18148	ENSCAFG00000046469,ENSCAFG00000028564,ENSCAFG00000014311,ENSCAFG00000005494,ENSCAFG00000009343,ENSCAFG00000013115,ENSCAFG00000016719,ENSCAFG00000045161
	GO:0052192	movement in environment of other organism involved in symbiotic interaction	biological_process	0.03713	10	1570	62	18148	ENSCAFG00000009180,ENSCAFG00000000309,ENSCAFG00000010657,ENSCAFG00000011733,ENSCAFG00000003402,ENSCAFG00000003772,XLOC_049753,ENSCAFG00000010599,ENSCAFG00000008902,ENSCAFG00000018183
	GO:0014028	notochord formation	biological_process	0.037272	2	1570	4	18148	ENSCAFG00000000807,ENSCAFG00000017069
	GO:0042160	lipoprotein modification	biological_process	0.037332	2	1570	4	18148	ENSCAFG00000002037,ENSCAFG00000013368
	GO:0042161	lipoprotein oxidation	biological_process	0.037332	2	1570	4	18148	ENSCAFG00000002037,ENSCAFG00000013368
	GO:0065003	macromolecular complex assembly	biological_process	0.037347	133	1570	1321	18148	ENSCAFG00000011616,ENSCAFG00000004080,ENSCAFG00000000414,ENSCAFG00000000693,ENSCAFG00000029066,ENSCAFG00000000689,ENSCAFG00000024096,ENSCAFG00000007717,ENSCAFG00000018201,ENSCAFG00000000736,ENSCAFG00000013144,ENSCAFG00000003564,ENSCAFG00000019536,ENSCAFG00000004980,ENSCAFG00000013843,ENSCAFG00000017986,ENSCAFG00000001720,ENSCAFG00000003018,ENSCAFG00000001070,ENSCAFG00000018782,ENSCAFG00000042780,…
	GO:0042044	fluid transport	biological_process	0.037422	5	1570	22	18148	ENSCAFG00000004906,ENSCAFG00000017480,ENSCAFG00000010657,ENSCAFG00000017664,ENSCAFG00000000843
	GO:0031508	centromeric heterochromatin assembly	biological_process	0.037728	2	1570	4	18148	ENSCAFG00000008090,ENSCAFG00000016119
	GO:0032077	positive regulation of deoxyribonuclease activity	biological_process	0.037737	2	1570	4	18148	ENSCAFG00000006030,ENSCAFG00000018354
	GO:0009155	purine deoxyribonucleotide catabolic process	biological_process	0.037783	2	1570	4	18148	ENSCAFG00000009667,ENSCAFG00000004452
	GO:0004857	enzyme inhibitor activity	molecular_function	0.03781	33	1570	278	18148	ENSCAFG00000010657,ENSCAFG00000013909,ENSCAFG00000010132,ENSCAFG00000005779,ENSCAFG00000028765,ENSCAFG00000012309,ENSCAFG00000013853,ENSCAFG00000010143,ENSCAFG00000016776,ENSCAFG00000030127,ENSCAFG00000008400,ENSCAFG00000030724,ENSCAFG00000015155,ENSCAFG00000015402,ENSCAFG00000029853,ENSCAFG00000004298,ENSCAFG00000017906,ENSCAFG00000012840,ENSCAFG00000003219,ENSCAFG00000009704,ENSCAFG00000010999,…
	GO:0016602	CCAAT-binding factor complex	cellular_component	0.037832	2	1570	4	18148	ENSCAFG00000007884,ENSCAFG00000001580
	GO:0004601	peroxidase activity	molecular_function	0.037895	8	1570	46	18148	ENSCAFG00000032615,ENSCAFG00000029004,ENSCAFG00000012619,ENSCAFG00000013693,ENSCAFG00000029224,ENSCAFG00000013715,ENSCAFG00000028569,ENSCAFG00000005529
	GO:0003977	UDP-N-acetylglucosamine diphosphorylase activity	molecular_function	0.037917	2	1570	4	18148	ENSCAFG00000031537,ENSCAFG00000019510
	GO:0043625	delta DNA polymerase complex	cellular_component	0.037965	2	1570	4	18148	ENSCAFG00000005484,ENSCAFG00000011629
	GO:0046982	protein heterodimerization activity	molecular_function	0.037975	32	1570	269	18148	ENSCAFG00000048378,ENSCAFG00000006340,ENSCAFG00000044000,ENSCAFG00000003402,ENSCAFG00000024573,ENSCAFG00000047415,ENSCAFG00000006548,ENSCAFG00000012689,ENSCAFG00000029066,ENSCAFG00000016789,ENSCAFG00000002532,ENSCAFG00000048797,ENSCAFG00000007338,ENSCAFG00000044066,ENSCAFG00000029759,ENSCAFG00000011517,ENSCAFG00000003821,ENSCAFG00000032188,ENSCAFG00000042780,ENSCAFG00000003407,ENSCAFG00000016007,…
	GO:0032101	regulation of response to external stimulus	biological_process	0.038088	58	1570	525	18148	ENSCAFG00000013347,ENSCAFG00000007963,ENSCAFG00000005014,ENSCAFG00000024695,ENSCAFG00000020239,ENSCAFG00000019813,ENSCAFG00000008079,ENSCAFG00000019543,ENSCAFG00000011565,ENSCAFG00000019247,ENSCAFG00000006188,ENSCAFG00000003776,ENSCAFG00000006715,ENSCAFG00000013773,ENSCAFG00000012473,ENSCAFG00000013707,ENSCAFG00000005660,ENSCAFG00000008975,ENSCAFG00000005800,ENSCAFG00000005651,ENSCAFG00000010719,…
	GO:0031304	intrinsic to mitochondrial inner membrane	cellular_component	0.038165	7	1570	38	18148	ENSCAFG00000014518,ENSCAFG00000000564,ENSCAFG00000032704,ENSCAFG00000006545,ENSCAFG00000019842,ENSCAFG00000002962,ENSCAFG00000016719
	GO:0010762	regulation of fibroblast migration	biological_process	0.038225	5	1570	21	18148	ENSCAFG00000018354,ENSCAFG00000009736,ENSCAFG00000005014,ENSCAFG00000003821,ENSCAFG00000010657
	GO:0006844	acyl carnitine transport	biological_process	0.038311	2	1570	4	18148	ENSCAFG00000030764,ENSCAFG00000017900
	GO:0015227	acyl carnitine transmembrane transporter activity	molecular_function	0.038311	2	1570	4	18148	ENSCAFG00000017900,ENSCAFG00000030764
	GO:0048012	hepatocyte growth factor receptor signaling pathway	biological_process	0.038366	3	1570	9	18148	ENSCAFG00000003776,ENSCAFG00000004956,ENSCAFG00000005638
	GO:0048731	system development	biological_process	0.038371	319	1570	3296	18148	ENSCAFG00000006715,ENSCAFG00000003578,ENSCAFG00000032289,ENSCAFG00000009797,ENSCAFG00000007167,ENSCAFG00000016939,ENSCAFG00000014920,ENSCAFG00000008079,ENSCAFG00000018401,ENSCAFG00000010955,ENSCAFG00000018639,ENSCAFG00000012579,ENSCAFG00000003860,ENSCAFG00000016897,ENSCAFG00000020110,ENSCAFG00000008429,ENSCAFG00000012621,ENSCAFG00000017398,ENSCAFG00000006768,ENSCAFG00000005651,ENSCAFG00000003262,…
	GO:0071222	cellular response to lipopolysaccharide	biological_process	0.038372	16	1570	114	18148	ENSCAFG00000007247,ENSCAFG00000031104,ENSCAFG00000018946,ENSCAFG00000005634,ENSCAFG00000004160,ENSCAFG00000000105,ENSCAFG00000012851,ENSCAFG00000013909,ENSCAFG00000009488,ENSCAFG00000020290,ENSCAFG00000019543,ENSCAFG00000018354,ENSCAFG00000005014,ENSCAFG00000013773,ENSCAFG00000032289,ENSCAFG00000007594
	GO:0042590	antigen processing and presentation of exogenous peptide antigen via MHC class I	biological_process	0.038515	2	1570	4	18148	ENSCAFG00000011504,ENSCAFG00000009484
	GO:1901656	glycoside transport	biological_process	0.038543	2	1570	4	18148	ENSCAFG00000016909,ENSCAFG00000017062
	GO:0016779	nucleotidyltransferase activity	molecular_function	0.038571	16	1570	115	18148	ENSCAFG00000005404,ENSCAFG00000031537,ENSCAFG00000009647,ENSCAFG00000009384,ENSCAFG00000003942,ENSCAFG00000000692,ENSCAFG00000019510,XLOC_049753,ENSCAFG00000005484,ENSCAFG00000044852,XLOC_024462,ENSCAFG00000006020,ENSCAFG00000032117,ENSCAFG00000019715,ENSCAFG00000017129,ENSCAFG00000011629
	GO:0070050	neuron cellular homeostasis	biological_process	0.038593	3	1570	9	18148	ENSCAFG00000018614,ENSCAFG00000013283,ENSCAFG00000018884
	GO:0050885	neuromuscular process controlling balance	biological_process	0.038811	9	1570	50	18148	ENSCAFG00000016897,ENSCAFG00000014388,ENSCAFG00000013773,ENSCAFG00000012084,ENSCAFG00000018704,ENSCAFG00000029896,ENSCAFG00000014229,ENSCAFG00000005074,ENSCAFG00000008447
	GO:0000030	mannosyltransferase activity	molecular_function	0.038896	5	1570	22	18148	ENSCAFG00000007575,ENSCAFG00000002532,ENSCAFG00000010821,ENSCAFG00000013100,ENSCAFG00000017178
	GO:0051668	localization within membrane	biological_process	0.039065	5	1570	22	18148	ENSCAFG00000002962,ENSCAFG00000019382,ENSCAFG00000020239,ENSCAFG00000013889,ENSCAFG00000011309
	GO:0019751	polyol metabolic process	biological_process	0.039091	12	1570	79	18148	ENSCAFG00000001212,ENSCAFG00000009033,ENSCAFG00000019989,ENSCAFG00000017891,ENSCAFG00000016988,ENSCAFG00000011136,ENSCAFG00000013672,ENSCAFG00000015670,ENSCAFG00000005192,ENSCAFG00000010214,ENSCAFG00000000561,ENSCAFG00000031538
	GO:0044789	modulation by host of viral release from host cell	biological_process	0.039147	2	1570	4	18148	ENSCAFG00000003402,ENSCAFG00000030893
	GO:0044791	positive regulation by host of viral release from host cell	biological_process	0.039147	2	1570	4	18148	ENSCAFG00000030893,ENSCAFG00000003402
	GO:0033555	multicellular organismal response to stress	biological_process	0.039149	9	1570	52	18148	ENSCAFG00000005750,ENSCAFG00000000398,ENSCAFG00000016897,ENSCAFG00000003761,ENSCAFG00000017597,ENSCAFG00000029120,ENSCAFG00000000568,ENSCAFG00000008975,ENSCAFG00000007076
	GO:0046466	membrane lipid catabolic process	biological_process	0.0393	6	1570	30	18148	ENSCAFG00000018760,ENSCAFG00000014388,ENSCAFG00000017337,ENSCAFG00000005192,ENSCAFG00000006164,ENSCAFG00000016988
	GO:0006807	nitrogen compound metabolic process	biological_process	0.039313	504	1570	5446	18148	ENSCAFG00000005779,ENSCAFG00000019510,ENSCAFG00000019531,ENSCAFG00000012416,ENSCAFG00000001799,ENSCAFG00000032573,XLOC_315026,ENSCAFG00000006504,ENSCAFG00000013864,ENSCAFG00000047693,ENSCAFG00000029759,ENSCAFG00000012460,ENSCAFG00000012176,ENSCAFG00000008400,ENSCAFG00000016497,ENSCAFG00000003367,ENSCAFG00000000464,ENSCAFG00000014191,ENSCAFG00000009983,ENSCAFG00000015553,ENSCAFG00000009862,ENSCAFG…
	GO:0015204	urea transmembrane transporter activity	molecular_function	0.0395	2	1570	4	18148	ENSCAFG00000017664,ENSCAFG00000017672
	GO:0071918	urea transmembrane transport	biological_process	0.0395	2	1570	4	18148	ENSCAFG00000017664,ENSCAFG00000017672
	GO:0031999	negative regulation of fatty acid beta-oxidation	biological_process	0.039584	2	1570	4	18148	ENSCAFG00000018354,ENSCAFG00000003018
	GO:0002076	osteoblast development	biological_process	0.039918	4	1570	15	18148	ENSCAFG00000010955,ENSCAFG00000014054,ENSCAFG00000004821,ENSCAFG00000010871
	GO:2000321	positive regulation of T-helper 17 cell differentiation	biological_process	0.039948	2	1570	4	18148	ENSCAFG00000000105,ENSCAFG00000009634
	GO:0010882	regulation of cardiac muscle contraction by calcium ion signaling	biological_process	0.040078	4	1570	14	18148	ENSCAFG00000023562,ENSCAFG00000011769,ENSCAFG00000015258,ENSCAFG00000049711
	GO:0042985	negative regulation of amyloid precursor protein biosynthetic process	biological_process	0.04011	2	1570	4	18148	ENSCAFG00000028707,ENSCAFG00000004447
	GO:0090158	endoplasmic reticulum membrane organization	biological_process	0.040259	2	1570	4	18148	ENSCAFG00000014199,ENSCAFG00000015700
	GO:0051574	positive regulation of histone H3-K9 methylation	biological_process	0.040271	3	1570	9	18148	ENSCAFG00000043597,ENSCAFG00000005670,ENSCAFG00000004988
	GO:0006865	amino acid transport	biological_process	0.040402	16	1570	115	18148	ENSCAFG00000016289,ENSCAFG00000006541,ENSCAFG00000003922,ENSCAFG00000016719,ENSCAFG00000018704,ENSCAFG00000016897,ENSCAFG00000016278,ENSCAFG00000003821,ENSCAFG00000029531,ENSCAFG00000017900,ENSCAFG00000018322,ENSCAFG00000019243,ENSCAFG00000002538,ENSCAFG00000030764,ENSCAFG00000016143,ENSCAFG00000006660
	GO:0051572	negative regulation of histone H3-K4 methylation	biological_process	0.040402	3	1570	9	18148	ENSCAFG00000023098,ENSCAFG00000001434,ENSCAFG00000018925
	GO:0002444	myeloid leukocyte mediated immunity	biological_process	0.040461	8	1570	46	18148	ENSCAFG00000015524,ENSCAFG00000004125,ENSCAFG00000007963,ENSCAFG00000011504,ENSCAFG00000013773,ENSCAFG00000012998,ENSCAFG00000018230,ENSCAFG00000012569
	GO:0015810	aspartate transport	biological_process	0.040546	3	1570	9	18148	ENSCAFG00000018322,ENSCAFG00000018704,ENSCAFG00000016143
	GO:1901862	negative regulation of muscle tissue development	biological_process	0.040595	4	1570	16	18148	ENSCAFG00000005014,ENSCAFG00000005638,ENSCAFG00000001438,ENSCAFG00000019689
	GO:0019087	transformation of host cell by virus	biological_process	0.040705	2	1570	4	18148	XLOC_243114,ENSCAFG00000010657
	GO:0006858	extracellular transport	biological_process	0.040821	2	1570	4	18148	ENSCAFG00000009617,ENSCAFG00000020247
	GO:0019960	C-X3-C chemokine binding	molecular_function	0.041051	2	1570	4	18148	ENSCAFG00000031104,ENSCAFG00000003821
	GO:0003958	NADPH-hemoprotein reductase activity	molecular_function	0.041139	2	1570	4	18148	ENSCAFG00000013467,ENSCAFG00000019475
	GO:0070966	nuclear-transcribed mRNA catabolic process, no-go decay	biological_process	0.041139	2	1570	4	18148	ENSCAFG00000000464,ENSCAFG00000009618
	GO:0016941	natriuretic peptide receptor activity	molecular_function	0.04116	2	1570	4	18148	ENSCAFG00000013037,ENSCAFG00000018877
	GO:0000803	sex chromosome	cellular_component	0.041451	5	1570	23	18148	ENSCAFG00000016119,ENSCAFG00000007254,ENSCAFG00000004988,ENSCAFG00000014191,ENSCAFG00000003875
	GO:0043603	cellular amide metabolic process	biological_process	0.041957	20	1570	152	18148	ENSCAFG00000011597,ENSCAFG00000023591,ENSCAFG00000019378,ENSCAFG00000013899,ENSCAFG00000017069,ENSCAFG00000009164,ENSCAFG00000014920,ENSCAFG00000024670,ENSCAFG00000029004,ENSCAFG00000004316,ENSCAFG00000019824,ENSCAFG00000009358,ENSCAFG00000010159,ENSCAFG00000012998,ENSCAFG00000013270,ENSCAFG00000009801,ENSCAFG00000012557,ENSCAFG00000047693,ENSCAFG00000014076,ENSCAFG00000002722
	GO:0010815	bradykinin catabolic process	biological_process	0.042323	2	1570	4	18148	ENSCAFG00000014920,ENSCAFG00000014076
	GO:0061512	protein localization to cilium	biological_process	0.042336	5	1570	22	18148	ENSCAFG00000005087,ENSCAFG00000006892,ENSCAFG00000010609,ENSCAFG00000009983,ENSCAFG00000000955
	GO:0072331	signal transduction by p53 class mediator	biological_process	0.04248	14	1570	96	18148	ENSCAFG00000007194,ENSCAFG00000013361,ENSCAFG00000018783,ENSCAFG00000007313,ENSCAFG00000023098,ENSCAFG00000012460,ENSCAFG00000003219,ENSCAFG00000003623,ENSCAFG00000013232,ENSCAFG00000009801,ENSCAFG00000007247,ENSCAFG00000019538,ENSCAFG00000029853,ENSCAFG00000004080
	GO:0034205	beta-amyloid formation	biological_process	0.0431	5	1570	22	18148	ENSCAFG00000009801,ENSCAFG00000004316,ENSCAFG00000012557,ENSCAFG00000013270,ENSCAFG00000017069
	GO:0051276	chromosome organization	biological_process	0.043208	90	1570	864	18148	ENSCAFG00000006507,ENSCAFG00000009751,ENSCAFG00000017894,ENSCAFG00000043597,ENSCAFG00000014302,ENSCAFG00000047342,ENSCAFG00000007380,ENSCAFG00000017622,ENSCAFG00000005384,ENSCAFG00000000417,ENSCAFG00000013678,ENSCAFG00000009764,ENSCAFG00000016119,ENSCAFG00000002729,ENSCAFG00000030731,ENSCAFG00000017792,ENSCAFG00000008090,ENSCAFG00000041871,ENSCAFG00000029451,ENSCAFG00000005014,ENSCAFG00000032033,…
	GO:0051051	negative regulation of transport	biological_process	0.043309	30	1570	246	18148	ENSCAFG00000003772,ENSCAFG00000013773,ENSCAFG00000023991,ENSCAFG00000008893,ENSCAFG00000019703,ENSCAFG00000012569,ENSCAFG00000017622,ENSCAFG00000000415,ENSCAFG00000009736,ENSCAFG00000049711,ENSCAFG00000018354,ENSCAFG00000000387,ENSCAFG00000010493,ENSCAFG00000032043,ENSCAFG00000017945,ENSCAFG00000009033,ENSCAFG00000018230,ENSCAFG00000003775,ENSCAFG00000000693,ENSCAFG00000020247,ENSCAFG00000018619,…
	GO:0006493	protein O-linked glycosylation	biological_process	0.043401	9	1570	52	18148	ENSCAFG00000017178,ENSCAFG00000009790,ENSCAFG00000017879,ENSCAFG00000013432,ENSCAFG00000018547,ENSCAFG00000006563,ENSCAFG00000010821,ENSCAFG00000013860,ENSCAFG00000001503
	GO:0030050	vesicle transport along actin filament	biological_process	0.043433	4	1570	15	18148	ENSCAFG00000005074,ENSCAFG00000005776,ENSCAFG00000010080,ENSCAFG00000020135
	GO:0022618	ribonucleoprotein complex assembly	biological_process	0.04356	28	1570	235	18148	ENSCAFG00000023247,ENSCAFG00000049404,ENSCAFG00000013232,ENSCAFG00000004057,ENSCAFG00000007313,ENSCAFG00000029425,ENSCAFG00000019689,ENSCAFG00000012794,ENSCAFG00000004900,ENSCAFG00000008407,ENSCAFG00000000424,ENSCAFG00000000464,ENSCAFG00000001214,ENSCAFG00000017986,ENSCAFG00000004080,ENSCAFG00000004980,ENSCAFG00000018545,ENSCAFG00000003564,ENSCAFG00000009618,ENSCAFG00000019506,ENSCAFG00000004735,…
	GO:0036037	CD8-positive, alpha-beta T cell activation	biological_process	0.043633	4	1570	16	18148	ENSCAFG00000005800,ENSCAFG00000000851,ENSCAFG00000003367,ENSCAFG00000017124
	GO:0090185	negative regulation of kidney development	biological_process	0.043723	2	1570	4	18148	ENSCAFG00000009797,ENSCAFG00000003775
	GO:0051023	regulation of immunoglobulin secretion	biological_process	0.043804	3	1570	10	18148	ENSCAFG00000000855,ENSCAFG00000008400,ENSCAFG00000018945
	GO:0051250	negative regulation of lymphocyte activation	biological_process	0.043817	15	1570	108	18148	ENSCAFG00000007155,ENSCAFG00000024191,ENSCAFG00000013828,ENSCAFG00000013275,ENSCAFG00000005776,ENSCAFG00000010999,ENSCAFG00000005750,ENSCAFG00000019445,ENSCAFG00000005014,ENSCAFG00000007963,ENSCAFG00000000851,ENSCAFG00000011599,ENSCAFG00000017124,ENSCAFG00000024695,ENSCAFG00000000036
	GO:0009986	cell surface	cellular_component	0.043907	65	1570	602	18148	ENSCAFG00000013283,ENSCAFG00000013115,ENSCAFG00000016447,ENSCAFG00000020110,ENSCAFG00000014148,ENSCAFG00000010191,ENSCAFG00000012579,ENSCAFG00000031295,ENSCAFG00000012309,ENSCAFG00000018230,ENSCAFG00000004906,ENSCAFG00000014920,ENSCAFG00000013715,ENSCAFG00000014054,ENSCAFG00000020196,ENSCAFG00000014139,ENSCAFG00000006188,ENSCAFG00000005179,ENSCAFG00000014311,ENSCAFG00000007156,ENSCAFG00000006777,…
	GO:1901989	positive regulation of cell cycle phase transition	biological_process	0.044009	10	1570	62	18148	ENSCAFG00000006493,ENSCAFG00000004125,ENSCAFG00000018537,ENSCAFG00000018354,ENSCAFG00000002998,ENSCAFG00000017560,ENSCAFG00000004436,ENSCAFG00000031320,ENSCAFG00000047342,ENSCAFG00000010599
	GO:0008187	poly-pyrimidine tract binding	molecular_function	0.044019	5	1570	22	18148	ENSCAFG00000008549,ENSCAFG00000030228,ENSCAFG00000019528,ENSCAFG00000019506,ENSCAFG00000002470
	GO:0031258	lamellipodium membrane	cellular_component	0.04409	4	1570	16	18148	ENSCAFG00000047423,ENSCAFG00000003857,ENSCAFG00000014707,ENSCAFG00000019523
	GO:0048872	homeostasis of number of cells	biological_process	0.044351	25	1570	201	18148	ENSCAFG00000013773,ENSCAFG00000013169,ENSCAFG00000006052,ENSCAFG00000018852,ENSCAFG00000007155,ENSCAFG00000011638,ENSCAFG00000018354,ENSCAFG00000009736,ENSCAFG00000016939,ENSCAFG00000005014,ENSCAFG00000030013,ENSCAFG00000005802,ENSCAFG00000001998,ENSCAFG00000002054,ENSCAFG00000004436,ENSCAFG00000016719,ENSCAFG00000005095,ENSCAFG00000002141,ENSCAFG00000009343,ENSCAFG00000004125,ENSCAFG00000006909,…
	GO:0072538	T-helper 17 type immune response	biological_process	0.044574	5	1570	23	18148	ENSCAFG00000009634,ENSCAFG00000000105,ENSCAFG00000002733,ENSCAFG00000012621,ENSCAFG00000017124
	GO:0015144	carbohydrate transmembrane transporter activity	molecular_function	0.044865	6	1570	31	18148	XLOC_010935,ENSCAFG00000003923,ENSCAFG00000015634,ENSCAFG00000004906,ENSCAFG00000016909,ENSCAFG00000017062
	GO:1901476	carbohydrate transporter activity	molecular_function	0.044865	6	1570	31	18148	ENSCAFG00000003923,XLOC_010935,ENSCAFG00000015634,ENSCAFG00000004906,ENSCAFG00000016909,ENSCAFG00000017062
	GO:0006312	mitotic recombination	biological_process	0.045021	4	1570	16	18148	ENSCAFG00000017560,ENSCAFG00000005404,ENSCAFG00000000867,ENSCAFG00000047342
	GO:0090235	regulation of metaphase plate congression	biological_process	0.045118	2	1570	4	18148	ENSCAFG00000017986,ENSCAFG00000007169
	GO:0007257	activation of JUN kinase activity	biological_process	0.045315	5	1570	23	18148	ENSCAFG00000020290,ENSCAFG00000018945,ENSCAFG00000017643,ENSCAFG00000031522,ENSCAFG00000016679
	GO:0002237	response to molecule of bacterial origin	biological_process	0.045478	23	1570	183	18148	ENSCAFG00000012851,ENSCAFG00000009488,ENSCAFG00000013909,ENSCAFG00000000105,ENSCAFG00000001132,ENSCAFG00000005750,ENSCAFG00000000075,ENSCAFG00000018619,ENSCAFG00000020290,ENSCAFG00000031104,ENSCAFG00000005638,ENSCAFG00000007247,ENSCAFG00000004160,ENSCAFG00000005634,ENSCAFG00000018946,ENSCAFG00000019989,ENSCAFG00000032289,ENSCAFG00000013773,ENSCAFG00000013899,ENSCAFG00000007594,ENSCAFG00000019543,…
	GO:0019722	calcium-mediated signaling	biological_process	0.045701	19	1570	141	18148	ENSCAFG00000019499,ENSCAFG00000011769,ENSCAFG00000009736,ENSCAFG00000049711,ENSCAFG00000030111,ENSCAFG00000000304,ENSCAFG00000002371,ENSCAFG00000020004,ENSCAFG00000005094,ENSCAFG00000023562,ENSCAFG00000019245,ENSCAFG00000041505,ENSCAFG00000014518,ENSCAFG00000017563,ENSCAFG00000011599,ENSCAFG00000011625,ENSCAFG00000008573,ENSCAFG00000031104,ENSCAFG00000015258
	GO:1900112	regulation of histone H3-K9 trimethylation	biological_process	0.04575	3	1570	9	18148	ENSCAFG00000001434,ENSCAFG00000018925,ENSCAFG00000004988
	GO:0007250	activation of NF-kappaB-inducing kinase activity	biological_process	0.045778	3	1570	10	18148	ENSCAFG00000003362,ENSCAFG00000000105,ENSCAFG00000001502
	GO:0006620	posttranslational protein targeting to membrane	biological_process	0.045825	3	1570	10	18148	ENSCAFG00000002533,ENSCAFG00000020196,ENSCAFG00000019382
	GO:0009081	branched-chain amino acid metabolic process	biological_process	0.045924	4	1570	16	18148	ENSCAFG00000005006,ENSCAFG00000013085,ENSCAFG00000049244,ENSCAFG00000009467
	GO:0016595	glutamate binding	molecular_function	0.046028	2	1570	4	18148	ENSCAFG00000019499,ENSCAFG00000018704
	GO:0023035	CD40 signaling pathway	biological_process	0.046162	3	1570	10	18148	ENSCAFG00000018945,ENSCAFG00000003821,ENSCAFG00000019813
	GO:0050435	beta-amyloid metabolic process	biological_process	0.046357	6	1570	30	18148	ENSCAFG00000013270,ENSCAFG00000017069,ENSCAFG00000004316,ENSCAFG00000009801,ENSCAFG00000012557,ENSCAFG00000012998
	GO:0030027	lamellipodium	cellular_component	0.046603	19	1570	140	18148	ENSCAFG00000002796,ENSCAFG00000017389,ENSCAFG00000019602,ENSCAFG00000018952,ENSCAFG00000008079,ENSCAFG00000019523,ENSCAFG00000014707,ENSCAFG00000011565,ENSCAFG00000000444,ENSCAFG00000012554,ENSCAFG00000016534,ENSCAFG00000008447,ENSCAFG00000009033,ENSCAFG00000003821,ENSCAFG00000017889,ENSCAFG00000047423,ENSCAFG00000003857,ENSCAFG00000018639,ENSCAFG00000013221
	GO:0008514	organic anion transmembrane transporter activity	molecular_function	0.046953	23	1570	184	18148	ENSCAFG00000016289,ENSCAFG00000000840,ENSCAFG00000016278,ENSCAFG00000029531,ENSCAFG00000010987,ENSCAFG00000017900,ENSCAFG00000000316,ENSCAFG00000005095,ENSCAFG00000006695,ENSCAFG00000003922,ENSCAFG00000010191,ENSCAFG00000016719,ENSCAFG00000018704,ENSCAFG00000011830,ENSCAFG00000012368,ENSCAFG00000001574,ENSCAFG00000019243,ENSCAFG00000049335,ENSCAFG00000016143,ENSCAFG00000041140,ENSCAFG00000006660,…
	GO:0010561	negative regulation of glycoprotein biosynthetic process	biological_process	0.047053	3	1570	10	18148	ENSCAFG00000004447,ENSCAFG00000028707,ENSCAFG00000031714
	GO:0007296	vitellogenesis	biological_process	0.047181	2	1570	4	18148	ENSCAFG00000006340,ENSCAFG00000015669
	GO:0070988	demethylation	biological_process	0.047321	9	1570	54	18148	ENSCAFG00000001434,ENSCAFG00000016842,ENSCAFG00000009659,ENSCAFG00000018925,ENSCAFG00000001575,ENSCAFG00000013361,ENSCAFG00000032033,ENSCAFG00000011792,ENSCAFG00000017941
	GO:1900006	positive regulation of dendrite development	biological_process	0.047417	3	1570	9	18148	ENSCAFG00000020290,ENSCAFG00000002306,ENSCAFG00000001221
	GO:0042098	T cell proliferation	biological_process	0.047551	19	1570	147	18148	ENSCAFG00000000851,ENSCAFG00000012557,ENSCAFG00000006340,ENSCAFG00000017124,ENSCAFG00000006909,ENSCAFG00000012579,ENSCAFG00000018945,ENSCAFG00000005776,ENSCAFG00000005750,ENSCAFG00000010999,ENSCAFG00000000105,ENSCAFG00000005014,ENSCAFG00000020004,ENSCAFG00000002371,ENSCAFG00000003995,ENSCAFG00000011638,ENSCAFG00000024191,ENSCAFG00000013275,ENSCAFG00000006660
	GO:0030042	actin filament depolymerization	biological_process	0.047603	9	1570	55	18148	ENSCAFG00000007788,ENSCAFG00000012517,ENSCAFG00000015524,ENSCAFG00000003407,ENSCAFG00000003857,ENSCAFG00000006531,ENSCAFG00000047423,ENSCAFG00000011638,XLOC_274220
	GO:0045123	cellular extravasation	biological_process	0.047846	7	1570	38	18148	ENSCAFG00000012666,ENSCAFG00000013773,ENSCAFG00000020004,ENSCAFG00000003821,ENSCAFG00000031104,ENSCAFG00000003407,ENSCAFG00000018619
	GO:0017112	Rab guanyl-nucleotide exchange factor activity	molecular_function	0.047926	6	1570	30	18148	ENSCAFG00000009494,ENSCAFG00000000629,ENSCAFG00000001720,ENSCAFG00000017416,ENSCAFG00000006966,ENSCAFG00000000612
	GO:0000775	chromosome, centromeric region	cellular_component	0.048008	20	1570	154	18148	ENSCAFG00000019816,ENSCAFG00000000417,ENSCAFG00000006052,ENSCAFG00000006507,ENSCAFG00000014085,ENSCAFG00000015402,ENSCAFG00000017556,ENSCAFG00000007717,ENSCAFG00000008090,ENSCAFG00000010920,ENSCAFG00000008618,ENSCAFG00000008299,ENSCAFG00000005779,ENSCAFG00000017658,ENSCAFG00000001434,ENSCAFG00000018925,ENSCAFG00000000390,ENSCAFG00000016776,ENSCAFG00000007184,ENSCAFG00000012136
	GO:0034260	negative regulation of GTPase activity	biological_process	0.048034	5	1570	23	18148	ENSCAFG00000005651,ENSCAFG00000014170,ENSCAFG00000020290,ENSCAFG00000019270,ENSCAFG00000012666
	GO:0042537	benzene-containing compound metabolic process	biological_process	0.048074	3	1570	10	18148	ENSCAFG00000005748,ENSCAFG00000048539,ENSCAFG00000005750
	GO:0001741	XY body	cellular_component	0.048086	3	1570	10	18148	ENSCAFG00000004988,ENSCAFG00000014191,ENSCAFG00000003875
	GO:0042454	ribonucleoside catabolic process	biological_process	0.048115	40	1570	337	18148	ENSCAFG00000006294,ENSCAFG00000003821,ENSCAFG00000032573,ENSCAFG00000020181,ENSCAFG00000020133,ENSCAFG00000014170,ENSCAFG00000005651,ENSCAFG00000019951,ENSCAFG00000013006,ENSCAFG00000011344,ENSCAFG00000003776,ENSCAFG00000003578,ENSCAFG00000016114,ENSCAFG00000013773,ENSCAFG00000013421,ENSCAFG00000003370,ENSCAFG00000000353,ENSCAFG00000042169,ENSCAFG00000009667,ENSCAFG00000009320,ENSCAFG00000001805,…
	GO:1900113	negative regulation of histone H3-K9 trimethylation	biological_process	0.048334	2	1570	4	18148	ENSCAFG00000001434,ENSCAFG00000018925
	GO:0071103	DNA conformation change	biological_process	0.048372	25	1570	205	18148	ENSCAFG00000042780,XLOC_010935,ENSCAFG00000000603,ENSCAFG00000024573,ENSCAFG00000019822,ENSCAFG00000032188,ENSCAFG00000045051,ENSCAFG00000003554,ENSCAFG00000017468,ENSCAFG00000000867,ENSCAFG00000044000,ENSCAFG00000018879,ENSCAFG00000004897,ENSCAFG00000043597,ENSCAFG00000016119,ENSCAFG00000017792,ENSCAFG00000002729,ENSCAFG00000014062,ENSCAFG00000030731,ENSCAFG00000029066,ENSCAFG00000007167,ENSCAFG…
	GO:0042402	cellular biogenic amine catabolic process	biological_process	0.048481	3	1570	10	18148	ENSCAFG00000048539,ENSCAFG00000005750,ENSCAFG00000005748
	GO:1901618	organic hydroxy compound transmembrane transporter activity	molecular_function	0.048614	6	1570	31	18148	ENSCAFG00000011830,ENSCAFG00000000840,ENSCAFG00000000316,ENSCAFG00000013356,ENSCAFG00000004906,ENSCAFG00000049335
	GO:0008021	synaptic vesicle	cellular_component	0.048688	17	1570	122	18148	ENSCAFG00000006039,ENSCAFG00000005766,ENSCAFG00000009637,ENSCAFG00000000185,ENSCAFG00000017389,ENSCAFG00000019499,ENSCAFG00000003617,ENSCAFG00000015146,ENSCAFG00000017045,ENSCAFG00000004315,ENSCAFG00000009343,ENSCAFG00000005662,ENSCAFG00000012557,ENSCAFG00000005287,ENSCAFG00000015444,ENSCAFG00000005012,ENSCAFG00000010343
	GO:0005849	mRNA cleavage factor complex	cellular_component	0.048779	5	1570	24	18148	ENSCAFG00000049882,ENSCAFG00000004609,ENSCAFG00000002667,ENSCAFG00000012554,ENSCAFG00000000424
	GO:2001235	positive regulation of apoptotic signaling pathway	biological_process	0.048802	13	1570	90	18148	ENSCAFG00000020290,ENSCAFG00000013828,ENSCAFG00000041420,ENSCAFG00000010657,ENSCAFG00000011618,ENSCAFG00000003623,ENSCAFG00000013232,ENSCAFG00000013067,ENSCAFG00000028707,ENSCAFG00000014076,ENSCAFG00000006556,ENSCAFG00000019245,ENSCAFG00000013483
	GO:0065008	regulation of biological quality	biological_process	0.048887	271	1570	2808	18148	ENSCAFG00000002141,ENSCAFG00000013060,ENSCAFG00000000968,ENSCAFG00000007809,ENSCAFG00000013909,ENSCAFG00000008571,ENSCAFG00000017804,ENSCAFG00000005800,ENSCAFG00000010719,ENSCAFG00000005638,ENSCAFG00000014054,ENSCAFG00000011787,ENSCAFG00000004900,ENSCAFG00000013773,ENSCAFG00000007076,ENSCAFG00000008447,ENSCAFG00000000387,ENSCAFG00000005192,ENSCAFG00000020290,ENSCAFG00000017658,ENSCAFG00000017342,…
	GO:0046640	regulation of alpha-beta T cell proliferation	biological_process	0.048977	5	1570	24	18148	ENSCAFG00000000851,ENSCAFG00000024191,ENSCAFG00000002371,ENSCAFG00000005776,ENSCAFG00000017124
	GO:0006152	purine nucleoside catabolic process	biological_process	0.04899	39	1570	327	18148	ENSCAFG00000009320,ENSCAFG00000001805,ENSCAFG00000009667,ENSCAFG00000042169,ENSCAFG00000003370,ENSCAFG00000000353,ENSCAFG00000013773,ENSCAFG00000013421,ENSCAFG00000016114,ENSCAFG00000003776,ENSCAFG00000003578,ENSCAFG00000011344,ENSCAFG00000013006,ENSCAFG00000019951,ENSCAFG00000005651,ENSCAFG00000014170,ENSCAFG00000032573,ENSCAFG00000020181,ENSCAFG00000020133,ENSCAFG00000003821,ENSCAFG00000006294,…
	GO:0046130	purine ribonucleoside catabolic process	biological_process	0.04899	39	1570	327	18148	ENSCAFG00000015363,ENSCAFG00000002020,ENSCAFG00000016306,ENSCAFG00000016208,ENSCAFG00000019270,ENSCAFG00000020290,ENSCAFG00000010590,ENSCAFG00000029660,ENSCAFG00000031979,ENSCAFG00000001212,ENSCAFG00000000673,ENSCAFG00000007801,ENSCAFG00000003402,ENSCAFG00000000612,ENSCAFG00000005642,ENSCAFG00000018316,ENSCAFG00000012666,ENSCAFG00000014351,ENSCAFG00000005651,ENSCAFG00000014170,ENSCAFG00000013006,…
	GO:0030336	negative regulation of cell migration	biological_process	0.049161	23	1570	177	18148	ENSCAFG00000015338,ENSCAFG00000005800,ENSCAFG00000013368,ENSCAFG00000018619,ENSCAFG00000019270,ENSCAFG00000019824,ENSCAFG00000020290,ENSCAFG00000018639,ENSCAFG00000006294,ENSCAFG00000010657,ENSCAFG00000006777,ENSCAFG00000013909,ENSCAFG00000005746,ENSCAFG00000005014,ENSCAFG00000001502,ENSCAFG00000018354,ENSCAFG00000006164,ENSCAFG00000011565,ENSCAFG00000005627,ENSCAFG00000020206,ENSCAFG00000003578,…
	GO:0042430	indole-containing compound metabolic process	biological_process	0.049248	4	1570	16	18148	ENSCAFG00000024670,ENSCAFG00000005750,ENSCAFG00000048539,ENSCAFG00000005748
	GO:0002260	lymphocyte homeostasis	biological_process	0.049361	8	1570	48	18148	ENSCAFG00000011638,ENSCAFG00000007155,ENSCAFG00000018852,ENSCAFG00000006909,ENSCAFG00000009343,ENSCAFG00000005014,ENSCAFG00000006340,ENSCAFG00000018354
	GO:0043507	positive regulation of JUN kinase activity	biological_process	0.04939	8	1570	47	18148	ENSCAFG00000015553,ENSCAFG00000020290,ENSCAFG00000031522,ENSCAFG00000018945,ENSCAFG00000000075,ENSCAFG00000004956,ENSCAFG00000016679,ENSCAFG00000017643
	GO:0051569	regulation of histone H3-K4 methylation	biological_process	0.049426	6	1570	30	18148	ENSCAFG00000011229,ENSCAFG00000018925,ENSCAFG00000004988,ENSCAFG00000001434,ENSCAFG00000031371,ENSCAFG00000023098
	GO:0042129	regulation of T cell proliferation	biological_process	0.049641	16	1570	120	18148	ENSCAFG00000006660,ENSCAFG00000013275,ENSCAFG00000011638,ENSCAFG00000024191,ENSCAFG00000002371,ENSCAFG00000020004,ENSCAFG00000005014,ENSCAFG00000005750,ENSCAFG00000010999,ENSCAFG00000005776,ENSCAFG00000018945,ENSCAFG00000012579,ENSCAFG00000006909,ENSCAFG00000017124,ENSCAFG00000006340,ENSCAFG00000000851
	GO:0031998	regulation of fatty acid beta-oxidation	biological_process	0.049967	3	1570	10	18148	ENSCAFG00000018354,ENSCAFG00000019247,ENSCAFG00000003018
At 36 dpi	GO:0005694	chromosome	cellular_component	9.44e-06	110	1550	847	18148	ENSCAFG00000005384,ENSCAFG00000045512,ENSCAFG00000010762,ENSCAFG00000010836,ENSCAFG00000048622,ENSCAFG00000003239,ENSCAFG00000019838,ENSCAFG00000017884,ENSCAFG00000004125,ENSCAFG00000004597,ENSCAFG00000004436,ENSCAFG00000016762,ENSCAFG00000005670,ENSCAFG00000019615,ENSCAFG00000013904,ENSCAFG00000025598,ENSCAFG00000002527,ENSCAFG00000014113,ENSCAFG00000014191,ENSCAFG00000012593,ENSCAFG00000004057,…
	GO:0044427	chromosomal part	cellular_component	2.41e-05	101	1550	780	18148	ENSCAFG00000008549,ENSCAFG00000002594,ENSCAFG00000032654,ENSCAFG00000013332,ENSCAFG00000007184,ENSCAFG00000000867,ENSCAFG00000011005,ENSCAFG00000029066,ENSCAFG00000002008,ENSCAFG00000024350,ENSCAFG00000013654,ENSCAFG00000012689,ENSCAFG00000001621,ENSCAFG00000004080,ENSCAFG00000032750,ENSCAFG00000010168,ENSCAFG00000004146,ENSCAFG00000007343,ENSCAFG00000014019,ENSCAFG00000017078,ENSCAFG00000009851,…
	GO:0000786	nucleosome	cellular_component	0.00010885	20	1550	101	18148	ENSCAFG00000029451,ENSCAFG00000029759,ENSCAFG00000014492,ENSCAFG00000043731,ENSCAFG00000045051,ENSCAFG00000048378,ENSCAFG00000010615,ENSCAFG00000010770,ENSCAFG00000029078,ENSCAFG00000029066,ENSCAFG00000032188,ENSCAFG00000043597,ENSCAFG00000048797,ENSCAFG00000044000,ENSCAFG00000010177,ENSCAFG00000042780,ENSCAFG00000028830,ENSCAFG00000044066,ENSCAFG00000045512,ENSCAFG00000047415
	GO:0051482	elevation of cytosolic calcium ion concentration involved in phospholipase C-activating G-protein coupled signaling pathway	biological_process	0.00016994	8	1550	21	18148	ENSCAFG00000017342,ENSCAFG00000029120,ENSCAFG00000010749,ENSCAFG00000009306,ENSCAFG00000009281,ENSCAFG00000017290,ENSCAFG00000009284,ENSCAFG00000025436
	GO:0030099	myeloid cell differentiation	biological_process	0.00022558	42	1550	274	18148	ENSCAFG00000000408,ENSCAFG00000023139,ENSCAFG00000000675,ENSCAFG00000005014,ENSCAFG00000016719,ENSCAFG00000010198,ENSCAFG00000023936,ENSCAFG00000004094,ENSCAFG00000001092,ENSCAFG00000013904,ENSCAFG00000004597,ENSCAFG00000004125,ENSCAFG00000024209,ENSCAFG00000004436,ENSCAFG00000004365,ENSCAFG00000000075,ENSCAFG00000010749,ENSCAFG00000000120,ENSCAFG00000007626,ENSCAFG00000002141,ENSCAFG00000008557,…
	GO:0000785	chromatin	cellular_component	0.00025406	64	1550	481	18148	ENSCAFG00000013361,ENSCAFG00000001632,ENSCAFG00000043597,ENSCAFG00000029078,ENSCAFG00000032188,ENSCAFG00000001697,ENSCAFG00000029451,ENSCAFG00000000851,ENSCAFG00000048378,ENSCAFG00000016469,ENSCAFG00000047415,ENSCAFG00000009851,ENSCAFG00000000807,ENSCAFG00000007380,ENSCAFG00000010177,ENSCAFG00000002701,ENSCAFG00000008549,ENSCAFG00000002594,ENSCAFG00000032654,ENSCAFG00000013332,ENSCAFG00000000867,…
	GO:2000679	positive regulation of transcription regulatory region DNA binding	biological_process	0.00043523	5	1550	9	18148	ENSCAFG00000048998,ENSCAFG00000005014,ENSCAFG00000004436,ENSCAFG00000007304,ENSCAFG00000007858
	GO:0004993	serotonin receptor activity	molecular_function	0.00043839	9	1550	29	18148	ENSCAFG00000029120,ENSCAFG00000005023,ENSCAFG00000007224,ENSCAFG00000011785,ENSCAFG00000016718,ENSCAFG00000018345,ENSCAFG00000023312,ENSCAFG00000009967,ENSCAFG00000007780
	GO:0003677	DNA binding	molecular_function	0.00055192	187	1550	1746	18148	ENSCAFG00000014105,ENSCAFG00000042780,ENSCAFG00000028867,ENSCAFG00000028916,ENSCAFG00000047256,XLOC_313418,ENSCAFG00000029650,ENSCAFG00000023084,ENSCAFG00000009443,ENSCAFG00000016212,ENSCAFG00000016474,ENSCAFG00000007426,ENSCAFG00000011808,ENSCAFG00000044066,ENSCAFG00000028830,ENSCAFG00000043731,ENSCAFG00000010706,ENSCAFG00000014185,ENSCAFG00000013169,ENSCAFG00000023988,ENSCAFG00000023631,ENSCAFG…
	GO:0009893	positive regulation of metabolic process	biological_process	0.00069351	253	1550	2414	18148	ENSCAFG00000012058,ENSCAFG00000005018,ENSCAFG00000003083,ENSCAFG00000017091,ENSCAFG00000011787,ENSCAFG00000005014,ENSCAFG00000007832,ENSCAFG00000023139,ENSCAFG00000029463,ENSCAFG00000000118,ENSCAFG00000028782,ENSCAFG00000014492,ENSCAFG00000014273,ENSCAFG00000000772,ENSCAFG00000048998,ENSCAFG00000019625,ENSCAFG00000007626,ENSCAFG00000003079,ENSCAFG00000000444,ENSCAFG00000004408,ENSCAFG00000004365,…
	GO:0002637	regulation of immunoglobulin production	biological_process	0.00077164	12	1550	50	18148	ENSCAFG00000003262,ENSCAFG00000018230,ENSCAFG00000005670,ENSCAFG00000000855,ENSCAFG00000008400,ENSCAFG00000013904,ENSCAFG00000018703,ENSCAFG00000018945,ENSCAFG00000005014,ENSCAFG00000004163,ENSCAFG00000002594,ENSCAFG00000010920
	GO:0031325	positive regulation of cellular metabolic process	biological_process	0.00090747	233	1550	2214	18148	ENSCAFG00000013332,ENSCAFG00000010732,ENSCAFG00000007661,ENSCAFG00000014647,ENSCAFG00000018442,ENSCAFG00000013121,ENSCAFG00000002594,ENSCAFG00000006065,ENSCAFG00000013230,ENSCAFG00000000140,ENSCAFG00000003733,ENSCAFG00000004080,ENSCAFG00000000408,ENSCAFG00000014200,ENSCAFG00000009343,ENSCAFG00000016972,ENSCAFG00000010168,ENSCAFG00000019825,ENSCAFG00000004320,ENSCAFG00000000120,ENSCAFG00000004087,…
	GO:0002763	positive regulation of myeloid leukocyte differentiation	biological_process	0.00093119	10	1550	38	18148	ENSCAFG00000012981,ENSCAFG00000005014,ENSCAFG00000000120,ENSCAFG00000009839,ENSCAFG00000000408,ENSCAFG00000004436,ENSCAFG00000018275,ENSCAFG00000000638,ENSCAFG00000000675,ENSCAFG00000020152
	GO:0002761	regulation of myeloid leukocyte differentiation	biological_process	0.0011776	16	1550	80	18148	ENSCAFG00000000408,ENSCAFG00000020152,ENSCAFG00000000638,ENSCAFG00000010801,ENSCAFG00000000675,ENSCAFG00000005014,ENSCAFG00000012981,ENSCAFG00000009839,ENSCAFG00000001092,ENSCAFG00000018275,ENSCAFG00000004436,ENSCAFG00000006052,ENSCAFG00000010749,ENSCAFG00000000120,ENSCAFG00000007626,ENSCAFG00000001902
	GO:0010604	positive regulation of macromolecule metabolic process	biological_process	0.001185	238	1550	2277	18148	ENSCAFG00000023139,ENSCAFG00000029463,ENSCAFG00000028782,ENSCAFG00000000118,ENSCAFG00000014492,ENSCAFG00000003083,ENSCAFG00000005018,ENSCAFG00000012058,ENSCAFG00000017091,ENSCAFG00000011787,ENSCAFG00000007832,ENSCAFG00000005014,ENSCAFG00000003239,ENSCAFG00000002671,ENSCAFG00000004365,ENSCAFG00000012840,ENSCAFG00000030114,ENSCAFG00000009284,ENSCAFG00000000855,ENSCAFG00000031321,ENSCAFG00000004597,…
	GO:0006310	DNA recombination	biological_process	0.0014419	33	1550	219	18148	ENSCAFG00000001621,ENSCAFG00000032750,ENSCAFG00000003262,ENSCAFG00000010168,ENSCAFG00000014113,ENSCAFG00000005014,ENSCAFG00000006448,ENSCAFG00000002594,ENSCAFG00000020182,ENSCAFG00000013904,ENSCAFG00000025598,ENSCAFG00000000867,ENSCAFG00000020187,ENSCAFG00000014748,ENSCAFG00000005670,ENSCAFG00000005384,ENSCAFG00000017462,ENSCAFG00000017560,ENSCAFG00000031350,ENSCAFG00000004163,ENSCAFG00000001697,…
	GO:0015697	quaternary ammonium group transport	biological_process	0.0016751	4	1550	7	18148	ENSCAFG00000000840,ENSCAFG00000028559,ENSCAFG00000017900,ENSCAFG00000030764
	GO:0032700	negative regulation of interleukin-17 production	biological_process	0.0017551	5	1550	12	18148	ENSCAFG00000016428,ENSCAFG00000005014,ENSCAFG00000000408,ENSCAFG00000006065,ENSCAFG00000014200
	GO:0043380	regulation of memory T cell differentiation	biological_process	0.0018035	3	1550	4	18148	ENSCAFG00000012065,ENSCAFG00000013904,ENSCAFG00000000120
	GO:0005801	cis-Golgi network	cellular_component	0.0018223	9	1550	33	18148	ENSCAFG00000013552,ENSCAFG00000010880,ENSCAFG00000004616,ENSCAFG00000007626,ENSCAFG00000010186,ENSCAFG00000013044,ENSCAFG00000015746,ENSCAFG00000010369,ENSCAFG00000031778
	GO:0032660	regulation of interleukin-17 production	biological_process	0.0019482	7	1550	23	18148	ENSCAFG00000016428,ENSCAFG00000012621,ENSCAFG00000006065,ENSCAFG00000014200,ENSCAFG00000000408,ENSCAFG00000005014,ENSCAFG00000000120
	GO:0070493	thrombin receptor signaling pathway	biological_process	0.00206	5	1550	12	18148	ENSCAFG00000009281,ENSCAFG00000003260,ENSCAFG00000009293,ENSCAFG00000009306,ENSCAFG00000009284
	GO:0030316	osteoclast differentiation	biological_process	0.0021076	15	1550	76	18148	ENSCAFG00000000638,ENSCAFG00000000675,ENSCAFG00000010801,ENSCAFG00000000075,ENSCAFG00000006052,ENSCAFG00000000408,ENSCAFG00000018275,ENSCAFG00000024209,ENSCAFG00000003757,ENSCAFG00000001092,ENSCAFG00000001902,ENSCAFG00000007626,ENSCAFG00000005014,ENSCAFG00000010749,ENSCAFG00000000120
	GO:0006844	acyl carnitine transport	biological_process	0.0021895	3	1550	4	18148	ENSCAFG00000017900,ENSCAFG00000030764,ENSCAFG00000028559
	GO:0015227	acyl carnitine transmembrane transporter activity	molecular_function	0.0021895	3	1550	4	18148	ENSCAFG00000028559,ENSCAFG00000017900,ENSCAFG00000030764
	GO:0071565	nBAF complex	cellular_component	0.0025354	5	1550	12	18148	ENSCAFG00000000109,ENSCAFG00000000608,ENSCAFG00000014302,ENSCAFG00000013654,ENSCAFG00000014105
	GO:0050789	regulation of biological process	biological_process	0.0028921	866	1550	9451	18148	ENSCAFG00000001571,ENSCAFG00000017078,ENSCAFG00000030228,ENSCAFG00000016193,ENSCAFG00000005383,ENSCAFG00000013500,ENSCAFG00000014748,ENSCAFG00000000602,ENSCAFG00000004318,ENSCAFG00000001286,ENSCAFG00000030413,ENSCAFG00000029135,ENSCAFG00000002540,ENSCAFG00000009612,ENSCAFG00000006065,ENSCAFG00000013332,ENSCAFG00000007008,ENSCAFG00000007184,ENSCAFG00000013230,ENSCAFG00000001242,ENSCAFG00000017484,…
	GO:0097038	perinuclear endoplasmic reticulum	cellular_component	0.0028996	5	1550	12	18148	ENSCAFG00000004308,ENSCAFG00000010779,ENSCAFG00000013801,ENSCAFG00000016765,ENSCAFG00000007604
	GO:0051057	positive regulation of small GTPase mediated signal transduction	biological_process	0.0029731	11	1550	49	18148	ENSCAFG00000017036,ENSCAFG00000017342,ENSCAFG00000012666,ENSCAFG00000025345,ENSCAFG00000007304,ENSCAFG00000010749,ENSCAFG00000009306,ENSCAFG00000009281,ENSCAFG00000017290,ENSCAFG00000009284,ENSCAFG00000007068
	GO:0016363	nuclear matrix	cellular_component	0.0033348	12	1550	57	18148	ENSCAFG00000005839,ENSCAFG00000007380,ENSCAFG00000016896,ENSCAFG00000001090,ENSCAFG00000004564,ENSCAFG00000017071,ENSCAFG00000018892,ENSCAFG00000018587,ENSCAFG00000012593,ENSCAFG00000010762,ENSCAFG00000014185,ENSCAFG00000005404
	GO:0042481	regulation of odontogenesis	biological_process	0.0035006	7	1550	25	18148	ENSCAFG00000002008,ENSCAFG00000014987,ENSCAFG00000016810,ENSCAFG00000005014,ENSCAFG00000014099,ENSCAFG00000031321,ENSCAFG00000002307
	GO:0035025	positive regulation of Rho protein signal transduction	biological_process	0.0037367	7	1550	25	18148	ENSCAFG00000009281,ENSCAFG00000012666,ENSCAFG00000017342,ENSCAFG00000017290,ENSCAFG00000009284,ENSCAFG00000010749,ENSCAFG00000009306
	GO:0022409	positive regulation of cell-cell adhesion	biological_process	0.0039363	10	1550	44	18148	ENSCAFG00000006889,ENSCAFG00000000444,ENSCAFG00000025454,ENSCAFG00000013006,ENSCAFG00000006722,ENSCAFG00000001403,ENSCAFG00000025524,ENSCAFG00000012666,ENSCAFG00000017357,ENSCAFG00000009887
	GO:0046579	positive regulation of Ras protein signal transduction	biological_process	0.0039505	10	1550	44	18148	ENSCAFG00000012666,ENSCAFG00000017342,ENSCAFG00000017036,ENSCAFG00000010749,ENSCAFG00000007304,ENSCAFG00000009306,ENSCAFG00000009281,ENSCAFG00000017290,ENSCAFG00000009284,ENSCAFG00000007068
	GO:0002573	myeloid leukocyte differentiation	biological_process	0.0040848	23	1550	146	18148	ENSCAFG00000006052,ENSCAFG00000000075,ENSCAFG00000018275,ENSCAFG00000004436,ENSCAFG00000024209,ENSCAFG00000004597,ENSCAFG00000008557,ENSCAFG00000001902,ENSCAFG00000003757,ENSCAFG00000000120,ENSCAFG00000010749,ENSCAFG00000007626,ENSCAFG00000020152,ENSCAFG00000000638,ENSCAFG00000010801,ENSCAFG00000000675,ENSCAFG00000000408,ENSCAFG00000001092,ENSCAFG00000009839,ENSCAFG00000013169,ENSCAFG00000005014,…
	GO:0004871	signal transducer activity	molecular_function	0.0042214	159	1550	1585	18148	ENSCAFG00000020216,ENSCAFG00000046533,ENSCAFG00000005023,ENSCAFG00000010215,ENSCAFG00000014076,ENSCAFG00000042494,ENSCAFG00000010214,ENSCAFG00000019835,ENSCAFG00000031872,ENSCAFG00000023312,ENSCAFG00000018345,ENSCAFG00000046265,ENSCAFG00000031295,ENSCAFG00000047534,ENSCAFG00000011678,ENSCAFG00000013140,ENSCAFG00000017010,ENSCAFG00000031134,ENSCAFG00000006511,ENSCAFG00000004980,ENSCAFG00000018230,…
	GO:0060089	molecular transducer activity	molecular_function	0.0042214	159	1550	1585	18148	ENSCAFG00000031134,ENSCAFG00000006511,ENSCAFG00000004980,ENSCAFG00000018230,ENSCAFG00000030413,ENSCAFG00000001242,ENSCAFG00000043417,ENSCAFG00000044257,ENSCAFG00000013230,ENSCAFG00000043939,ENSCAFG00000006065,ENSCAFG00000048742,ENSCAFG00000047091,ENSCAFG00000007646,ENSCAFG00000014701,ENSCAFG00000017447,ENSCAFG00000020216,ENSCAFG00000046533,ENSCAFG00000005023,ENSCAFG00000010215,ENSCAFG00000014076,…
	GO:0002521	leukocyte differentiation	biological_process	0.004376	49	1550	388	18148	ENSCAFG00000005139,ENSCAFG00000018703,ENSCAFG00000001902,ENSCAFG00000001125,ENSCAFG00000000603,ENSCAFG00000000111,ENSCAFG00000012579,ENSCAFG00000006052,ENSCAFG00000005839,ENSCAFG00000018275,ENSCAFG00000001078,ENSCAFG00000013169,ENSCAFG00000018945,ENSCAFG00000009839,ENSCAFG00000002371,ENSCAFG00000012981,ENSCAFG00000014017,ENSCAFG00000014213,ENSCAFG00000018619,ENSCAFG00000000638,ENSCAFG00000010801,…
	GO:0060255	regulation of macromolecule metabolic process	biological_process	0.0044388	421	1550	4365	18148	ENSCAFG00000031499,ENSCAFG00000004597,ENSCAFG00000031321,ENSCAFG00000018892,ENSCAFG00000004125,ENSCAFG00000009284,ENSCAFG00000002470,ENSCAFG00000000855,ENSCAFG00000003239,ENSCAFG00000004365,ENSCAFG00000012840,ENSCAFG00000012333,ENSCAFG00000009517,ENSCAFG00000013158,ENSCAFG00000007100,ENSCAFG00000003079,ENSCAFG00000000444,ENSCAFG00000031349,ENSCAFG00000014273,ENSCAFG00000000772,ENSCAFG00000000118,…
	GO:0050794	regulation of cellular process	biological_process	0.004511	816	1550	8896	18148	ENSCAFG00000030459,ENSCAFG00000001078,ENSCAFG00000016354,ENSCAFG00000043597,ENSCAFG00000006294,ENSCAFG00000001431,ENSCAFG00000023815,ENSCAFG00000011785,ENSCAFG00000042870,ENSCAFG00000019894,ENSCAFG00000005176,ENSCAFG00000029148,ENSCAFG00000016757,ENSCAFG00000024085,ENSCAFG00000006226,ENSCAFG00000049153,ENSCAFG00000000673,ENSCAFG00000001095,ENSCAFG00000011692,ENSCAFG00000011683,ENSCAFG00000044329,…
	GO:0043379	memory T cell differentiation	biological_process	0.004514	3	1550	5	18148	ENSCAFG00000000120,ENSCAFG00000012065,ENSCAFG00000013904
	GO:0048534	hematopoietic or lymphoid organ development	biological_process	0.0046532	75	1550	641	18148	ENSCAFG00000000675,ENSCAFG00000023139,ENSCAFG00000011638,ENSCAFG00000013904,ENSCAFG00000023936,ENSCAFG00000005014,ENSCAFG00000000075,ENSCAFG00000004365,ENSCAFG00000009281,ENSCAFG00000004436,ENSCAFG00000024209,ENSCAFG00000004125,ENSCAFG00000004597,ENSCAFG00000002102,ENSCAFG00000002141,ENSCAFG00000007626,ENSCAFG00000010749,ENSCAFG00000003081,ENSCAFG00000010801,ENSCAFG00000020152,ENSCAFG00000023591,…
	GO:0010559	regulation of glycoprotein biosynthetic process	biological_process	0.0047363	8	1550	31	18148	ENSCAFG00000000408,ENSCAFG00000028707,ENSCAFG00000017906,ENSCAFG00000007304,ENSCAFG00000007661,ENSCAFG00000012557,ENSCAFG00000004447,ENSCAFG00000011005
	GO:0002520	immune system development	biological_process	0.0047426	80	1550	690	18148	ENSCAFG00000006052,ENSCAFG00000012579,ENSCAFG00000000111,ENSCAFG00000005995,ENSCAFG00000005839,ENSCAFG00000018275,ENSCAFG00000030013,ENSCAFG00000018703,ENSCAFG00000005139,ENSCAFG00000012200,ENSCAFG00000010920,ENSCAFG00000010801,ENSCAFG00000003081,ENSCAFG00000020152,ENSCAFG00000023591,ENSCAFG00000007858,ENSCAFG00000013169,ENSCAFG00000002371,ENSCAFG00000003260,ENSCAFG00000004163,ENSCAFG00000016819,…
	GO:0045670	regulation of osteoclast differentiation	biological_process	0.004792	10	1550	46	18148	ENSCAFG00000006052,ENSCAFG00000000638,ENSCAFG00000010801,ENSCAFG00000018275,ENSCAFG00000000408,ENSCAFG00000001092,ENSCAFG00000001902,ENSCAFG00000000120,ENSCAFG00000010749,ENSCAFG00000007626
	GO:0051537	2 iron, 2 sulfur cluster binding	molecular_function	0.0048966	6	1550	20	18148	ENSCAFG00000010779,ENSCAFG00000029645,XLOC_243114,ENSCAFG00000014236,ENSCAFG00000007913,ENSCAFG00000001397
	GO:0042979	ornithine decarboxylase regulator activity	molecular_function	0.0048969	3	1550	5	18148	ENSCAFG00000012840,ENSCAFG00000000643,ENSCAFG00000010369
	GO:0032429	regulation of phospholipase A2 activity	biological_process	0.0049922	3	1550	5	18148	ENSCAFG00000010214,ENSCAFG00000016149,ENSCAFG00000017813
	GO:0003691	double-stranded telomeric DNA binding	molecular_function	0.0050174	4	1550	9	18148	ENSCAFG00000019615,ENSCAFG00000032033,ENSCAFG00000008237,ENSCAFG00000000867
	GO:0008227	G-protein coupled amine receptor activity	molecular_function	0.0050308	9	1550	40	18148	ENSCAFG00000005023,ENSCAFG00000029120,ENSCAFG00000007224,ENSCAFG00000011785,ENSCAFG00000016718,ENSCAFG00000023312,ENSCAFG00000018345,ENSCAFG00000009967,ENSCAFG00000007780
	GO:0032880	regulation of protein localization	biological_process	0.0051887	50	1550	396	18148	ENSCAFG00000007870,ENSCAFG00000006503,ENSCAFG00000024867,ENSCAFG00000025025,ENSCAFG00000018868,ENSCAFG00000007304,ENSCAFG00000024150,ENSCAFG00000010186,ENSCAFG00000031029,ENSCAFG00000012530,ENSCAFG00000000353,ENSCAFG00000000409,ENSCAFG00000018478,ENSCAFG00000013347,ENSCAFG00000000619,ENSCAFG00000016908,ENSCAFG00000018945,ENSCAFG00000020239,ENSCAFG00000018619,ENSCAFG00000016819,ENSCAFG00000019227,…
	GO:0044454	nuclear chromosome part	cellular_component	0.0053301	54	1550	436	18148	ENSCAFG00000007858,ENSCAFG00000029078,ENSCAFG00000014185,ENSCAFG00000010615,ENSCAFG00000031350,ENSCAFG00000008237,ENSCAFG00000000406,ENSCAFG00000016469,ENSCAFG00000011625,ENSCAFG00000000851,ENSCAFG00000017033,ENSCAFG00000016212,ENSCAFG00000024655,ENSCAFG00000010920,ENSCAFG00000017894,ENSCAFG00000013361,ENSCAFG00000006215,ENSCAFG00000008618,ENSCAFG00000005839,ENSCAFG00000023084,ENSCAFG00000011741,…
	GO:0032620	interleukin-17 production	biological_process	0.0055882	7	1550	27	18148	ENSCAFG00000016428,ENSCAFG00000012621,ENSCAFG00000000408,ENSCAFG00000006065,ENSCAFG00000014200,ENSCAFG00000000120,ENSCAFG00000005014
	GO:0005549	odorant binding	molecular_function	0.0056263	10	1550	52	18148	ENSCAFG00000047604,ENSCAFG00000048827,ENSCAFG00000043417,ENSCAFG00000007632,ENSCAFG00000048104,ENSCAFG00000043754,ENSCAFG00000030349,ENSCAFG00000007646,ENSCAFG00000042494,ENSCAFG00000047091
	GO:0030097	hemopoiesis	biological_process	0.0058538	71	1550	607	18148	ENSCAFG00000002102,ENSCAFG00000002141,ENSCAFG00000007626,ENSCAFG00000010749,ENSCAFG00000000075,ENSCAFG00000004365,ENSCAFG00000009281,ENSCAFG00000004436,ENSCAFG00000004125,ENSCAFG00000024209,ENSCAFG00000004597,ENSCAFG00000013904,ENSCAFG00000023936,ENSCAFG00000005014,ENSCAFG00000000675,ENSCAFG00000023139,ENSCAFG00000011638,ENSCAFG00000005139,ENSCAFG00000018703,ENSCAFG00000012200,ENSCAFG00000005995,…
	GO:0000722	telomere maintenance via recombination	biological_process	0.0058935	4	1550	9	18148	ENSCAFG00000005404,ENSCAFG00000017560,ENSCAFG00000000867,ENSCAFG00000006383
	GO:0043382	positive regulation of memory T cell differentiation	biological_process	0.0060089	2	1550	2	18148	ENSCAFG00000012065,ENSCAFG00000000120
	GO:0060191	regulation of lipase activity	biological_process	0.0061431	16	1550	94	18148	ENSCAFG00000004382,ENSCAFG00000010749,ENSCAFG00000016149,ENSCAFG00000017813,ENSCAFG00000012258,ENSCAFG00000005779,ENSCAFG00000011108,ENSCAFG00000019835,ENSCAFG00000010214,ENSCAFG00000012189,ENSCAFG00000015402,ENSCAFG00000019991,ENSCAFG00000004610,ENSCAFG00000031029,ENSCAFG00000000406,ENSCAFG00000018798
	GO:0051223	regulation of protein transport	biological_process	0.0063693	37	1550	278	18148	ENSCAFG00000002102,ENSCAFG00000017078,ENSCAFG00000003772,ENSCAFG00000011366,ENSCAFG00000007626,ENSCAFG00000017262,ENSCAFG00000009281,ENSCAFG00000009517,ENSCAFG00000003528,ENSCAFG00000006027,ENSCAFG00000013474,ENSCAFG00000000855,ENSCAFG00000009284,ENSCAFG00000008400,ENSCAFG00000011005,ENSCAFG00000005014,ENSCAFG00000006065,ENSCAFG00000002526,ENSCAFG00000005256,ENSCAFG00000008185,ENSCAFG00000003530,…
	GO:0070201	regulation of establishment of protein localization	biological_process	0.0063748	38	1550	287	18148	ENSCAFG00000009284,ENSCAFG00000013474,ENSCAFG00000000855,ENSCAFG00000006027,ENSCAFG00000003528,ENSCAFG00000009517,ENSCAFG00000009281,ENSCAFG00000017262,ENSCAFG00000007626,ENSCAFG00000003772,ENSCAFG00000011366,ENSCAFG00000017078,ENSCAFG00000002102,ENSCAFG00000000408,ENSCAFG00000003530,ENSCAFG00000014200,ENSCAFG00000005256,ENSCAFG00000008185,ENSCAFG00000002526,ENSCAFG00000006065,ENSCAFG00000005014,…
	GO:0046982	protein heterodimerization activity	molecular_function	0.0063959	35	1550	269	18148	ENSCAFG00000048797,ENSCAFG00000017041,ENSCAFG00000005702,ENSCAFG00000042780,ENSCAFG00000007172,ENSCAFG00000044000,ENSCAFG00000028830,ENSCAFG00000044066,ENSCAFG00000048378,ENSCAFG00000014275,ENSCAFG00000007258,ENSCAFG00000043731,ENSCAFG00000029451,ENSCAFG00000017524,ENSCAFG00000016789,ENSCAFG00000010770,ENSCAFG00000014445,ENSCAFG00000010615,ENSCAFG00000032188,ENSCAFG00000029078,ENSCAFG00000046491,…
	GO:0004465	lipoprotein lipase activity	molecular_function	0.0064295	3	1550	5	18148	ENSCAFG00000008007,ENSCAFG00000013246,ENSCAFG00000016560
	GO:0019012	virion	cellular_component	0.0065874	6	1550	21	18148	XLOC_291472,ENSCAFG00000047064,XLOC_206511,XLOC_228232,XLOC_319156,XLOC_049753
	GO:0044423	virion part	cellular_component	0.0065874	6	1550	21	18148	XLOC_049753,XLOC_319156,XLOC_228232,XLOC_206511,ENSCAFG00000047064,XLOC_291472
	GO:0005736	DNA-directed RNA polymerase I complex	cellular_component	0.0066427	4	1550	10	18148	ENSCAFG00000007613,ENSCAFG00000001437,ENSCAFG00000012186,ENSCAFG00000032117
	GO:0032993	protein-DNA complex	cellular_component	0.0066655	24	1550	171	18148	ENSCAFG00000014492,ENSCAFG00000029759,ENSCAFG00000043731,ENSCAFG00000001621,ENSCAFG00000045051,ENSCAFG00000048378,ENSCAFG00000029451,ENSCAFG00000010615,ENSCAFG00000010770,ENSCAFG00000029078,ENSCAFG00000011005,ENSCAFG00000032188,ENSCAFG00000029066,ENSCAFG00000048797,ENSCAFG00000043597,ENSCAFG00000006215,ENSCAFG00000042780,ENSCAFG00000010177,ENSCAFG00000044000,ENSCAFG00000044066,ENSCAFG00000028830,…
	GO:2001260	regulation of semaphorin-plexin signaling pathway	biological_process	0.0066786	2	1550	2	18148	ENSCAFG00000029135,ENSCAFG00000007858
	GO:0030027	lamellipodium	cellular_component	0.0067688	22	1550	140	18148	ENSCAFG00000014273,ENSCAFG00000016444,ENSCAFG00000007343,ENSCAFG00000006889,ENSCAFG00000047497,ENSCAFG00000008079,ENSCAFG00000010215,ENSCAFG00000000444,ENSCAFG00000004365,ENSCAFG00000013474,ENSCAFG00000014707,ENSCAFG00000017041,ENSCAFG00000017889,ENSCAFG00000001403,ENSCAFG00000019602,ENSCAFG00000018159,ENSCAFG00000018952,ENSCAFG00000009293,ENSCAFG00000003821,ENSCAFG00000013221,ENSCAFG00000020153,…
	GO:0001887	selenium compound metabolic process	biological_process	0.0067746	2	1550	2	18148	ENSCAFG00000028589,ENSCAFG00000004743
	GO:0004103	choline kinase activity	molecular_function	0.0069581	2	1550	2	18148	ENSCAFG00000010937,ENSCAFG00000000579
	GO:0014873	response to muscle activity involved in regulation of muscle adaptation	biological_process	0.0071175	2	1550	2	18148	ENSCAFG00000019233,ENSCAFG00000014957
	GO:0070171	negative regulation of tooth mineralization	biological_process	0.0071933	2	1550	2	18148	ENSCAFG00000014099,ENSCAFG00000002307
	GO:0035710	CD4-positive, alpha-beta T cell activation	biological_process	0.0071953	13	1550	72	18148	ENSCAFG00000016428,ENSCAFG00000012621,ENSCAFG00000012336,ENSCAFG00000031019,ENSCAFG00000000105,ENSCAFG00000014200,ENSCAFG00000005839,ENSCAFG00000000408,ENSCAFG00000004597,ENSCAFG00000018703,ENSCAFG00000013904,ENSCAFG00000018619,ENSCAFG00000000120
	GO:0061032	visceral serous pericardium development	biological_process	0.0073783	2	1550	2	18148	ENSCAFG00000007858,ENSCAFG00000007426
	GO:0005137	interleukin-5 receptor binding	molecular_function	0.007391	2	1550	2	18148	XLOC_291472,ENSCAFG00000000855
	GO:0044271	cellular nitrogen compound biosynthetic process	biological_process	0.0075245	308	1550	3164	18148	ENSCAFG00000015816,ENSCAFG00000003087,ENSCAFG00000003741,ENSCAFG00000015412,ENSCAFG00000031848,ENSCAFG00000023098,ENSCAFG00000000688,ENSCAFG00000020216,ENSCAFG00000005629,ENSCAFG00000005659,ENSCAFG00000002223,ENSCAFG00000014017,ENSCAFG00000032330,ENSCAFG00000001690,ENSCAFG00000017528,ENSCAFG00000017744,ENSCAFG00000018945,ENSCAFG00000029078,ENSCAFG00000008780,ENSCAFG00000000602,ENSCAFG00000030893,…
	GO:0032774	RNA biosynthetic process	biological_process	0.0075329	272	1550	2763	18148	ENSCAFG00000049203,ENSCAFG00000032033,ENSCAFG00000003354,ENSCAFG00000017071,ENSCAFG00000006383,ENSCAFG00000016189,ENSCAFG00000001632,ENSCAFG00000006524,ENSCAFG00000001125,XLOC_010894,ENSCAFG00000031298,ENSCAFG00000009764,ENSCAFG00000032188,ENSCAFG00000000851,ENSCAFG00000006442,ENSCAFG00000031029,ENSCAFG00000000120,ENSCAFG00000004087,ENSCAFG00000000807,ENSCAFG00000006162,ENSCAFG00000013049,ENSCAFG…
	GO:0010813	neuropeptide catabolic process	biological_process	0.0077486	2	1550	2	18148	ENSCAFG00000014076,ENSCAFG00000014920
	GO:0042799	histone methyltransferase activity (H4-K20 specific)	molecular_function	0.0078322	2	1550	2	18148	ENSCAFG00000010920,ENSCAFG00000002594
	GO:0000228	nuclear chromosome	cellular_component	0.0078392	56	1550	464	18148	ENSCAFG00000002594,ENSCAFG00000016136,ENSCAFG00000012295,ENSCAFG00000008549,ENSCAFG00000014113,ENSCAFG00000013332,ENSCAFG00000000867,ENSCAFG00000025598,ENSCAFG00000011005,ENSCAFG00000002527,ENSCAFG00000002008,ENSCAFG00000013654,ENSCAFG00000014492,ENSCAFG00000029759,ENSCAFG00000012689,ENSCAFG00000004564,ENSCAFG00000001621,ENSCAFG00000010168,ENSCAFG00000032750,ENSCAFG00000004146,ENSCAFG00000014019,…
	GO:0009306	protein secretion	biological_process	0.0078641	25	1550	174	18148	ENSCAFG00000008185,ENSCAFG00000000353,ENSCAFG00000014200,ENSCAFG00000018478,ENSCAFG00000000408,ENSCAFG00000002512,ENSCAFG00000000409,ENSCAFG00000018945,ENSCAFG00000007008,ENSCAFG00000003260,ENSCAFG00000008400,ENSCAFG00000002526,ENSCAFG00000001690,ENSCAFG00000018619,ENSCAFG00000009517,ENSCAFG00000004255,ENSCAFG00000017262,ENSCAFG00000009281,ENSCAFG00000000855,ENSCAFG00000009284,ENSCAFG00000024085,…
	GO:0007084	mitotic nuclear envelope reassembly	biological_process	0.0078714	2	1550	2	18148	ENSCAFG00000032538,ENSCAFG00000006101
	GO:0006478	peptidyl-tyrosine sulfation	biological_process	0.0079011	2	1550	2	18148	ENSCAFG00000010761,ENSCAFG00000011758
	GO:0008476	protein-tyrosine sulfotransferase activity	molecular_function	0.0079011	2	1550	2	18148	ENSCAFG00000010761,ENSCAFG00000011758
	GO:0042978	ornithine decarboxylase activator activity	molecular_function	0.0079371	2	1550	2	18148	ENSCAFG00000000643,ENSCAFG00000010369
	GO:1902269	positive regulation of polyamine transmembrane transport	biological_process	0.0079371	2	1550	2	18148	ENSCAFG00000000643,ENSCAFG00000010369
	GO:0015057	thrombin receptor activity	molecular_function	0.0080675	3	1550	6	18148	ENSCAFG00000009306,ENSCAFG00000009284,ENSCAFG00000009281
	GO:0019751	polyol metabolic process	biological_process	0.008306	14	1550	79	18148	ENSCAFG00000003260,ENSCAFG00000007753,ENSCAFG00000014770,ENSCAFG00000032183,ENSCAFG00000007074,ENSCAFG00000012065,ENSCAFG00000018798,ENSCAFG00000010214,ENSCAFG00000017891,ENSCAFG00000014943,ENSCAFG00000018690,ENSCAFG00000000561,ENSCAFG00000004092,ENSCAFG00000012969
	GO:0010628	positive regulation of gene expression	biological_process	0.0083288	150	1550	1431	18148	ENSCAFG00000001632,ENSCAFG00000010191,ENSCAFG00000006383,ENSCAFG00000001125,ENSCAFG00000015412,ENSCAFG00000014076,ENSCAFG00000032033,ENSCAFG00000020216,ENSCAFG00000016466,ENSCAFG00000000851,ENSCAFG00000002223,ENSCAFG00000017906,ENSCAFG00000031029,ENSCAFG00000017811,ENSCAFG00000017528,ENSCAFG00000003029,ENSCAFG00000000619,ENSCAFG00000006027,ENSCAFG00000010177,ENSCAFG00000029135,ENSCAFG00000006569,…
	GO:0038023	signaling receptor activity	molecular_function	0.0083521	152	1550	1540	18148	ENSCAFG00000009306,ENSCAFG00000012206,ENSCAFG00000007224,ENSCAFG00000017342,ENSCAFG00000023370,ENSCAFG00000030470,ENSCAFG00000025439,ENSCAFG00000011041,ENSCAFG00000019609,ENSCAFG00000011047,ENSCAFG00000016462,ENSCAFG00000003821,ENSCAFG00000010911,ENSCAFG00000011684,ENSCAFG00000023889,ENSCAFG00000006889,ENSCAFG00000002727,ENSCAFG00000046131,ENSCAFG00000044138,ENSCAFG00000011793,ENSCAFG00000011679,…
	GO:0006351	transcription, DNA-dependent	biological_process	0.0085254	270	1550	2748	18148	ENSCAFG00000006027,ENSCAFG00000030893,ENSCAFG00000029135,ENSCAFG00000006569,ENSCAFG00000002002,ENSCAFG00000005383,ENSCAFG00000008557,ENSCAFG00000002699,ENSCAFG00000016925,ENSCAFG00000016193,ENSCAFG00000004609,ENSCAFG00000000140,ENSCAFG00000009343,ENSCAFG00000016972,ENSCAFG00000013332,ENSCAFG00000006065,ENSCAFG00000013230,ENSCAFG00000003087,ENSCAFG00000015816,ENSCAFG00000015412,ENSCAFG00000003741,…
	GO:0010517	regulation of phospholipase activity	biological_process	0.0086853	8	1550	35	18148	ENSCAFG00000011108,ENSCAFG00000010214,ENSCAFG00000018798,ENSCAFG00000016149,ENSCAFG00000017813,ENSCAFG00000031029,ENSCAFG00000010749,ENSCAFG00000004610
	GO:0046459	short-chain fatty acid metabolic process	biological_process	0.0086917	3	1550	6	18148	ENSCAFG00000019996,ENSCAFG00000012065,ENSCAFG00000005674
	GO:0048518	positive regulation of biological process	biological_process	0.0089925	411	1550	4267	18148	ENSCAFG00000023936,ENSCAFG00000011241,ENSCAFG00000025454,ENSCAFG00000014311,ENSCAFG00000017036,ENSCAFG00000004564,ENSCAFG00000003262,ENSCAFG00000000675,ENSCAFG00000000185,ENSCAFG00000016718,ENSCAFG00000012922,ENSCAFG00000014996,ENSCAFG00000044405,ENSCAFG00000028760,ENSCAFG00000018891,ENSCAFG00000017079,ENSCAFG00000018614,ENSCAFG00000010749,ENSCAFG00000011366,ENSCAFG00000010521,ENSCAFG00000009789,…
	GO:0035825	reciprocal DNA recombination	biological_process	0.0090271	8	1550	34	18148	ENSCAFG00000017560,ENSCAFG00000005702,ENSCAFG00000001697,ENSCAFG00000005384,ENSCAFG00000000688,ENSCAFG00000020187,ENSCAFG00000017033,ENSCAFG00000031350
	GO:0051090	regulation of sequence-specific DNA binding transcription factor activity	biological_process	0.0090506	36	1550	276	18148	ENSCAFG00000029972,ENSCAFG00000011426,ENSCAFG00000017622,ENSCAFG00000010198,ENSCAFG00000006065,ENSCAFG00000013332,ENSCAFG00000006505,ENSCAFG00000011241,ENSCAFG00000003090,ENSCAFG00000014647,ENSCAFG00000025345,ENSCAFG00000011005,ENSCAFG00000013230,ENSCAFG00000001660,ENSCAFG00000000855,ENSCAFG00000000075,ENSCAFG00000000444,ENSCAFG00000000807,ENSCAFG00000008557,ENSCAFG00000004308,ENSCAFG00000000105,…
	GO:0000306	extrinsic to vacuolar membrane	cellular_component	0.009186	2	1550	2	18148	ENSCAFG00000020160,ENSCAFG00000004157
	GO:0045639	positive regulation of myeloid cell differentiation	biological_process	0.0093336	12	1550	66	18148	ENSCAFG00000009839,ENSCAFG00000005014,ENSCAFG00000000120,ENSCAFG00000012981,ENSCAFG00000010198,ENSCAFG00000020152,ENSCAFG00000000638,ENSCAFG00000000675,ENSCAFG00000030013,ENSCAFG00000018275,ENSCAFG00000004436,ENSCAFG00000000408
	GO:0045637	regulation of myeloid cell differentiation	biological_process	0.0093825	21	1550	141	18148	ENSCAFG00000010801,ENSCAFG00000000675,ENSCAFG00000000638,ENSCAFG00000020152,ENSCAFG00000000408,ENSCAFG00000004094,ENSCAFG00000010525,ENSCAFG00000009839,ENSCAFG00000001092,ENSCAFG00000010198,ENSCAFG00000012981,ENSCAFG00000005014,ENSCAFG00000006052,ENSCAFG00000000111,ENSCAFG00000030013,ENSCAFG00000018275,ENSCAFG00000004436,ENSCAFG00000001902,ENSCAFG00000007626,ENSCAFG00000010749,ENSCAFG00000000120
	GO:1901998	toxin transport	biological_process	0.0095072	8	1550	35	18148	ENSCAFG00000008871,ENSCAFG00000016718,ENSCAFG00000010186,ENSCAFG00000024835,ENSCAFG00000023889,ENSCAFG00000003776,ENSCAFG00000017091,ENSCAFG00000003083
	GO:0000790	nuclear chromatin	cellular_component	0.0095381	36	1550	277	18148	ENSCAFG00000004597,ENSCAFG00000005670,ENSCAFG00000002701,ENSCAFG00000010177,ENSCAFG00000017884,ENSCAFG00000019838,ENSCAFG00000000807,ENSCAFG00000004564,ENSCAFG00000012689,ENSCAFG00000014492,ENSCAFG00000029759,ENSCAFG00000010168,ENSCAFG00000013332,ENSCAFG00000014113,ENSCAFG00000002594,ENSCAFG00000016136,ENSCAFG00000008549,ENSCAFG00000013654,ENSCAFG00000002008,ENSCAFG00000011005,ENSCAFG00000000867,…
	GO:0001999	renal response to blood flow involved in circulatory renin-angiotensin regulation of systemic arterial blood pressure	biological_process	0.00965	3	1550	6	18148	ENSCAFG00000001690,ENSCAFG00000009284,ENSCAFG00000009281
	GO:0002001	renin secretion into blood stream	biological_process	0.00965	3	1550	6	18148	ENSCAFG00000009284,ENSCAFG00000001690,ENSCAFG00000009281
	GO:0002829	negative regulation of type 2 immune response	biological_process	0.0096535	3	1550	6	18148	ENSCAFG00000016428,ENSCAFG00000031019,ENSCAFG00000013904
	GO:0010468	regulation of gene expression	biological_process	0.0097056	334	1550	3456	18148	ENSCAFG00000030459,ENSCAFG00000043597,ENSCAFG00000023815,ENSCAFG00000017783,ENSCAFG00000019894,ENSCAFG00000028494,ENSCAFG00000001413,ENSCAFG00000019688,ENSCAFG00000001095,ENSCAFG00000000673,ENSCAFG00000016896,ENSCAFG00000012065,ENSCAFG00000000105,ENSCAFG00000000638,ENSCAFG00000001867,ENSCAFG00000017524,ENSCAFG00000010955,ENSCAFG00000001697,ENSCAFG00000023067,ENSCAFG00000010525,ENSCAFG00000010144,…
	GO:0007140	male meiosis	biological_process	0.010017	8	1550	35	18148	ENSCAFG00000006383,ENSCAFG00000012856,ENSCAFG00000017560,ENSCAFG00000006448,ENSCAFG00000012295,ENSCAFG00000017556,ENSCAFG00000001697,ENSCAFG00000004988
	GO:0031252	cell leading edge	cellular_component	0.010249	38	1550	286	18148	ENSCAFG00000005109,ENSCAFG00000001403,ENSCAFG00000002154,ENSCAFG00000007895,ENSCAFG00000006881,ENSCAFG00000003821,ENSCAFG00000014161,ENSCAFG00000000479,ENSCAFG00000032489,ENSCAFG00000011366,ENSCAFG00000000444,ENSCAFG00000017078,ENSCAFG00000007343,ENSCAFG00000006889,ENSCAFG00000008079,ENSCAFG00000016444,ENSCAFG00000014273,ENSCAFG00000014707,ENSCAFG00000017889,ENSCAFG00000012969,ENSCAFG00000013474,…
	GO:0016406	carnitine O-acyltransferase activity	molecular_function	0.010427	3	1550	6	18148	ENSCAFG00000019996,ENSCAFG00000010757,ENSCAFG00000000586
	GO:0002700	regulation of production of molecular mediator of immune response	biological_process	0.010588	17	1550	109	18148	ENSCAFG00000010920,ENSCAFG00000007027,ENSCAFG00000048998,ENSCAFG00000018703,ENSCAFG00000000855,ENSCAFG00000005670,ENSCAFG00000012579,ENSCAFG00000009281,ENSCAFG00000018230,ENSCAFG00000005014,ENSCAFG00000002594,ENSCAFG00000004163,ENSCAFG00000013904,ENSCAFG00000008400,ENSCAFG00000018945,ENSCAFG00000000105,ENSCAFG00000003262
	GO:0090311	regulation of protein deacetylation	biological_process	0.010724	7	1550	29	18148	ENSCAFG00000001125,ENSCAFG00000009801,ENSCAFG00000013904,ENSCAFG00000000408,ENSCAFG00000001432,ENSCAFG00000005014,ENSCAFG00000023098
	GO:0010993	regulation of ubiquitin homeostasis	biological_process	0.010771	3	1550	6	18148	ENSCAFG00000048998,ENSCAFG00000029379,ENSCAFG00000015961
	GO:0010994	free ubiquitin chain polymerization	biological_process	0.010771	3	1550	6	18148	ENSCAFG00000048998,ENSCAFG00000015961,ENSCAFG00000029379
	GO:0045780	positive regulation of bone resorption	biological_process	0.010803	4	1550	11	18148	ENSCAFG00000000075,ENSCAFG00000000675,ENSCAFG00000018275,ENSCAFG00000024209
	GO:0046852	positive regulation of bone remodeling	biological_process	0.010803	4	1550	11	18148	ENSCAFG00000000675,ENSCAFG00000000075,ENSCAFG00000018275,ENSCAFG00000024209
	GO:0031532	actin cytoskeleton reorganization	biological_process	0.010929	15	1550	88	18148	ENSCAFG00000007895,ENSCAFG00000002540,ENSCAFG00000031029,ENSCAFG00000009293,ENSCAFG00000014161,ENSCAFG00000005014,ENSCAFG00000047497,ENSCAFG00000016394,ENSCAFG00000017342,ENSCAFG00000003776,ENSCAFG00000012666,ENSCAFG00000003260,ENSCAFG00000001427,ENSCAFG00000018637,ENSCAFG00000000876
	GO:0065007	biological regulation	biological_process	0.01101	899	1550	9932	18148	ENSCAFG00000028494,ENSCAFG00000003120,ENSCAFG00000047604,ENSCAFG00000014117,ENSCAFG00000001413,ENSCAFG00000017783,ENSCAFG00000047497,ENSCAFG00000013283,ENSCAFG00000010525,ENSCAFG00000023067,ENSCAFG00000015402,ENSCAFG00000016765,ENSCAFG00000010955,ENSCAFG00000000105,ENSCAFG00000047211,ENSCAFG00000012065,ENSCAFG00000017524,XLOC_049753,ENSCAFG00000018690,ENSCAFG00000013060,ENSCAFG00000004112,ENSCAFG…
	GO:0016032	viral process	biological_process	0.011062	31	1550	235	18148	XLOC_269321,XLOC_049753,ENSCAFG00000012689,XLOC_147326,ENSCAFG00000029972,XLOC_291472,ENSCAFG00000010168,ENSCAFG00000004308,ENSCAFG00000024835,XLOC_206511,ENSCAFG00000001690,ENSCAFG00000013121,XLOC_010894,ENSCAFG00000004057,ENSCAFG00000029652,ENSCAFG00000003029,ENSCAFG00000005018,ENSCAFG00000009617,ENSCAFG00000005702,ENSCAFG00000030893,ENSCAFG00000001125,ENSCAFG00000019838,ENSCAFG00000012579,ENSC…
	GO:0014003	oligodendrocyte development	biological_process	0.011154	7	1550	30	18148	ENSCAFG00000017811,ENSCAFG00000005014,ENSCAFG00000001436,ENSCAFG00000016189,ENSCAFG00000016972,ENSCAFG00000012557,ENSCAFG00000011445
	GO:0035023	regulation of Rho protein signal transduction	biological_process	0.011176	13	1550	73	18148	ENSCAFG00000003821,ENSCAFG00000017290,ENSCAFG00000009281,ENSCAFG00000006294,ENSCAFG00000009284,ENSCAFG00000013904,ENSCAFG00000012666,ENSCAFG00000017342,ENSCAFG00000003776,ENSCAFG00000002727,ENSCAFG00000000444,ENSCAFG00000009306,ENSCAFG00000010749
	GO:0030663	COPI-coated vesicle membrane	cellular_component	0.01119	5	1550	17	18148	ENSCAFG00000015746,ENSCAFG00000004255,ENSCAFG00000013552,ENSCAFG00000029025,ENSCAFG00000016828
	GO:0034773	histone H4-K20 trimethylation	biological_process	0.01167	3	1550	6	18148	ENSCAFG00000010920,ENSCAFG00000023936,ENSCAFG00000002594
	GO:0005666	DNA-directed RNA polymerase III complex	cellular_component	0.01174	5	1550	17	18148	ENSCAFG00000010756,ENSCAFG00000032117,ENSCAFG00000001053,XLOC_049753,ENSCAFG00000001437
	GO:0051222	positive regulation of protein transport	biological_process	0.011777	23	1550	160	18148	ENSCAFG00000000855,ENSCAFG00000006503,ENSCAFG00000006027,ENSCAFG00000003528,ENSCAFG00000009281,ENSCAFG00000017262,ENSCAFG00000007626,ENSCAFG00000007304,ENSCAFG00000024150,ENSCAFG00000018868,ENSCAFG00000011366,ENSCAFG00000002102,ENSCAFG00000018478,ENSCAFG00000000408,ENSCAFG00000003530,ENSCAFG00000000409,ENSCAFG00000010186,ENSCAFG00000031029,ENSCAFG00000006065,ENSCAFG00000018619,ENSCAFG00000005014,…
	GO:0034499	late endosome to Golgi transport	biological_process	0.012433	3	1550	6	18148	ENSCAFG00000016908,ENSCAFG00000003772,ENSCAFG00000010198
	GO:0004177	aminopeptidase activity	molecular_function	0.012515	7	1550	29	18148	ENSCAFG00000023549,ENSCAFG00000014076,ENSCAFG00000018700,ENSCAFG00000010545,ENSCAFG00000001134,ENSCAFG00000017466,ENSCAFG00000013993
	GO:0043603	cellular amide metabolic process	biological_process	0.012596	22	1550	152	18148	ENSCAFG00000023139,ENSCAFG00000014920,ENSCAFG00000016428,ENSCAFG00000014028,ENSCAFG00000023591,ENSCAFG00000000408,ENSCAFG00000024670,ENSCAFG00000009358,ENSCAFG00000013270,ENSCAFG00000010813,ENSCAFG00000012557,ENSCAFG00000010159,ENSCAFG00000014583,ENSCAFG00000014043,ENSCAFG00000001690,ENSCAFG00000014076,ENSCAFG00000006478,ENSCAFG00000031682,ENSCAFG00000009801,ENSCAFG00000008557,ENSCAFG00000007593,…
	GO:0034654	nucleobase-containing compound biosynthetic process	biological_process	0.013069	296	1550	3065	18148	ENSCAFG00000000851,ENSCAFG00000006442,ENSCAFG00000031029,XLOC_010894,ENSCAFG00000032188,ENSCAFG00000031298,ENSCAFG00000009764,ENSCAFG00000001632,ENSCAFG00000017071,ENSCAFG00000006383,ENSCAFG00000016189,ENSCAFG00000006524,ENSCAFG00000001125,ENSCAFG00000032033,ENSCAFG00000003354,ENSCAFG00000049203,ENSCAFG00000000408,ENSCAFG00000010094,ENSCAFG00000007613,ENSCAFG00000004080,ENSCAFG00000003733,ENSCAFG…
	GO:0044764	multi-organism cellular process	biological_process	0.013129	31	1550	238	18148	ENSCAFG00000030893,ENSCAFG00000005702,ENSCAFG00000019838,ENSCAFG00000001125,ENSCAFG00000012579,ENSCAFG00000012200,XLOC_228232,ENSCAFG00000048998,XLOC_243114,ENSCAFG00000003772,ENSCAFG00000025025,ENSCAFG00000019231,ENSCAFG00000024867,ENSCAFG00000012689,XLOC_049753,XLOC_269321,ENSCAFG00000004308,ENSCAFG00000010168,ENSCAFG00000024835,ENSCAFG00000029972,XLOC_147326,XLOC_291472,ENSCAFG00000013121,ENSC…
	GO:0010332	response to gamma radiation	biological_process	0.013201	8	1550	37	18148	ENSCAFG00000018614,ENSCAFG00000013361,ENSCAFG00000014185,ENSCAFG00000017066,ENSCAFG00000006383,ENSCAFG00000004964,ENSCAFG00000031029,ENSCAFG00000004308
	GO:0046174	polyol catabolic process	biological_process	0.013244	6	1550	23	18148	ENSCAFG00000018690,ENSCAFG00000000561,ENSCAFG00000012969,ENSCAFG00000004092,ENSCAFG00000007753,ENSCAFG00000007074
	GO:0018130	heterocycle biosynthetic process	biological_process	0.013451	301	1550	3123	18148	ENSCAFG00000014455,ENSCAFG00000029451,ENSCAFG00000030179,ENSCAFG00000043983,ENSCAFG00000049733,ENSCAFG00000016469,ENSCAFG00000014213,ENSCAFG00000009384,ENSCAFG00000008573,ENSCAFG00000025515,ENSCAFG00000009862,ENSCAFG00000006489,ENSCAFG00000000121,ENSCAFG00000013361,ENSCAFG00000013266,ENSCAFG00000014302,ENSCAFG00000023406,XLOC_024462,ENSCAFG00000012689,ENSCAFG00000014601,ENSCAFG00000014443,XLOC_14…
	GO:0051252	regulation of RNA metabolic process	biological_process	0.013598	272	1550	2794	18148	ENSCAFG00000005670,ENSCAFG00000016762,ENSCAFG00000009281,ENSCAFG00000005147,ENSCAFG00000018891,ENSCAFG00000009789,ENSCAFG00000006557,ENSCAFG00000004564,ENSCAFG00000029759,ENSCAFG00000017798,ENSCAFG00000011241,ENSCAFG00000023936,ENSCAFG00000014311,ENSCAFG00000004032,ENSCAFG00000005224,ENSCAFG00000005839,ENSCAFG00000031495,ENSCAFG00000010853,ENSCAFG00000010745,ENSCAFG00000007383,ENSCAFG00000017339,…
	GO:0051536	iron-sulfur cluster binding	molecular_function	0.013698	11	1550	60	18148	ENSCAFG00000029645,ENSCAFG00000001075,ENSCAFG00000042893,ENSCAFG00000013144,ENSCAFG00000001397,ENSCAFG00000007913,XLOC_243114,ENSCAFG00000008681,ENSCAFG00000010779,ENSCAFG00000006215,ENSCAFG00000014236
	GO:0051540	metal cluster binding	molecular_function	0.013698	11	1550	60	18148	ENSCAFG00000042893,ENSCAFG00000013144,ENSCAFG00000001075,ENSCAFG00000029645,XLOC_243114,ENSCAFG00000001397,ENSCAFG00000007913,ENSCAFG00000006215,ENSCAFG00000008681,ENSCAFG00000010779,ENSCAFG00000014236
	GO:0010560	positive regulation of glycoprotein biosynthetic process	biological_process	0.013823	4	1550	11	18148	ENSCAFG00000011005,ENSCAFG00000012557,ENSCAFG00000007661,ENSCAFG00000007304
	GO:0005229	intracellular calcium activated chloride channel activity	molecular_function	0.013946	5	1550	17	18148	ENSCAFG00000010053,ENSCAFG00000020241,ENSCAFG00000006512,ENSCAFG00000017813,ENSCAFG00000020244
	GO:0019028	viral capsid	cellular_component	0.014238	5	1550	18	18148	XLOC_291472,XLOC_228232,XLOC_206511,XLOC_049753,XLOC_319156
	GO:0007266	Rho protein signal transduction	biological_process	0.014318	17	1550	109	18148	ENSCAFG00000013904,ENSCAFG00000017342,ENSCAFG00000009306,ENSCAFG00000003821,ENSCAFG00000012666,ENSCAFG00000003776,ENSCAFG00000002727,ENSCAFG00000011740,ENSCAFG00000000444,ENSCAFG00000010749,ENSCAFG00000017290,ENSCAFG00000009281,ENSCAFG00000006151,ENSCAFG00000011108,ENSCAFG00000014707,ENSCAFG00000006294,ENSCAFG00000009284
	GO:0001991	regulation of systemic arterial blood pressure by circulatory renin-angiotensin	biological_process	0.014511	4	1550	12	18148	ENSCAFG00000009281,ENSCAFG00000014920,ENSCAFG00000009284,ENSCAFG00000001690
	GO:0006518	peptide metabolic process	biological_process	0.014555	17	1550	110	18148	ENSCAFG00000010813,ENSCAFG00000012557,ENSCAFG00000001690,ENSCAFG00000014043,ENSCAFG00000014583,ENSCAFG00000014920,ENSCAFG00000023139,ENSCAFG00000000408,ENSCAFG00000013270,ENSCAFG00000014028,ENSCAFG00000009801,ENSCAFG00000007593,ENSCAFG00000008557,ENSCAFG00000013993,ENSCAFG00000006478,ENSCAFG00000014076,ENSCAFG00000031682
	GO:0090312	positive regulation of protein deacetylation	biological_process	0.01459	4	1550	12	18148	ENSCAFG00000013904,ENSCAFG00000009801,ENSCAFG00000000408,ENSCAFG00000005014
	GO:0031146	SCF-dependent proteasomal ubiquitin-dependent protein catabolic process	biological_process	0.014919	9	1550	45	18148	ENSCAFG00000042866,ENSCAFG00000003261,ENSCAFG00000003467,ENSCAFG00000001576,ENSCAFG00000004995,ENSCAFG00000018356,ENSCAFG00000005593,ENSCAFG00000024310,ENSCAFG00000005622
	GO:0051119	sugar transmembrane transporter activity	molecular_function	0.014975	6	1550	24	18148	ENSCAFG00000001232,ENSCAFG00000010144,ENSCAFG00000013918,ENSCAFG00000010137,ENSCAFG00000002500,ENSCAFG00000016909
	GO:0006516	glycoprotein catabolic process	biological_process	0.015008	5	1550	18	18148	ENSCAFG00000005593,ENSCAFG00000010769,ENSCAFG00000024310,ENSCAFG00000005622,ENSCAFG00000005682
	GO:0015144	carbohydrate transmembrane transporter activity	molecular_function	0.015023	7	1550	31	18148	ENSCAFG00000016909,ENSCAFG00000002500,XLOC_010935,ENSCAFG00000010144,ENSCAFG00000013918,ENSCAFG00000001232,ENSCAFG00000010137
	GO:1901476	carbohydrate transporter activity	molecular_function	0.015023	7	1550	31	18148	ENSCAFG00000016909,XLOC_010935,ENSCAFG00000002500,ENSCAFG00000010137,ENSCAFG00000013918,ENSCAFG00000010144,ENSCAFG00000001232
	GO:0007200	phospholipase C-activating G-protein coupled receptor signaling pathway	biological_process	0.015143	10	1550	55	18148	ENSCAFG00000013139,ENSCAFG00000017290,ENSCAFG00000009281,ENSCAFG00000017813,ENSCAFG00000025436,ENSCAFG00000009284,ENSCAFG00000017342,ENSCAFG00000029120,ENSCAFG00000009306,ENSCAFG00000010749
	GO:0050708	regulation of protein secretion	biological_process	0.015169	18	1550	121	18148	ENSCAFG00000018868,ENSCAFG00000007304,ENSCAFG00000024150,ENSCAFG00000009517,ENSCAFG00000017262,ENSCAFG00000009281,ENSCAFG00000000855,ENSCAFG00000009284,ENSCAFG00000018945,ENSCAFG00000008400,ENSCAFG00000002526,ENSCAFG00000018619,ENSCAFG00000008185,ENSCAFG00000000353,ENSCAFG00000014200,ENSCAFG00000000408,ENSCAFG00000018478,ENSCAFG00000000409
	GO:1902105	regulation of leukocyte differentiation	biological_process	0.015214	27	1550	203	18148	ENSCAFG00000013904,ENSCAFG00000009839,ENSCAFG00000001092,ENSCAFG00000002371,ENSCAFG00000005014,ENSCAFG00000012981,ENSCAFG00000020152,ENSCAFG00000000105,ENSCAFG00000012065,ENSCAFG00000031019,ENSCAFG00000000638,ENSCAFG00000010801,ENSCAFG00000000675,ENSCAFG00000023591,ENSCAFG00000014200,ENSCAFG00000000408,ENSCAFG00000000851,ENSCAFG00000004608,ENSCAFG00000001902,ENSCAFG00000018703,ENSCAFG00000000120,…
	GO:0014874	response to stimulus involved in regulation of muscle adaptation	biological_process	0.016024	3	1550	7	18148	ENSCAFG00000019233,ENSCAFG00000001007,ENSCAFG00000014957
	GO:0034641	cellular nitrogen compound metabolic process	biological_process	0.016034	478	1550	5116	18148	ENSCAFG00000016212,ENSCAFG00000007426,ENSCAFG00000012666,ENSCAFG00000011808,ENSCAFG00000043596,ENSCAFG00000007304,ENSCAFG00000002335,ENSCAFG00000028867,ENSCAFG00000014105,ENSCAFG00000042780,ENSCAFG00000029650,ENSCAFG00000013169,ENSCAFG00000028754,ENSCAFG00000023988,ENSCAFG00000016789,ENSCAFG00000000406,ENSCAFG00000000353,ENSCAFG00000014920,ENSCAFG00000019207,ENSCAFG00000032205,ENSCAFG00000010362,…
	GO:0002697	regulation of immune effector process	biological_process	0.016063	32	1550	252	18148	ENSCAFG00000012065,ENSCAFG00000000105,ENSCAFG00000004163,ENSCAFG00000029891,ENSCAFG00000018945,ENSCAFG00000012569,ENSCAFG00000009617,ENSCAFG00000012579,ENSCAFG00000007027,ENSCAFG00000010920,ENSCAFG00000006848,ENSCAFG00000005176,ENSCAFG00000018703,ENSCAFG00000018356,ENSCAFG00000014200,ENSCAFG00000000408,ENSCAFG00000004080,ENSCAFG00000003262,ENSCAFG00000031019,ENSCAFG00000000185,ENSCAFG00000002594,…
	GO:1902107	positive regulation of leukocyte differentiation	biological_process	0.016319	17	1550	113	18148	ENSCAFG00000000120,ENSCAFG00000018703,ENSCAFG00000004436,ENSCAFG00000018275,ENSCAFG00000012981,ENSCAFG00000005014,ENSCAFG00000002371,ENSCAFG00000009839,ENSCAFG00000013904,ENSCAFG00000000408,ENSCAFG00000014200,ENSCAFG00000023591,ENSCAFG00000000675,ENSCAFG00000000638,ENSCAFG00000000105,ENSCAFG00000012065,ENSCAFG00000020152
	GO:0019222	regulation of metabolic process	biological_process	0.016935	493	1550	5261	18148	XLOC_319156,ENSCAFG00000000109,ENSCAFG00000024403,ENSCAFG00000012981,ENSCAFG00000004988,ENSCAFG00000011318,ENSCAFG00000007858,ENSCAFG00000004447,ENSCAFG00000016196,ENSCAFG00000017466,ENSCAFG00000006098,ENSCAFG00000014099,ENSCAFG00000011625,ENSCAFG00000014351,ENSCAFG00000001642,ENSCAFG00000003081,ENSCAFG00000009388,ENSCAFG00000007383,ENSCAFG00000017735,ENSCAFG00000010745,ENSCAFG00000018675,ENSCAFG…
	GO:0007632	visual behavior	biological_process	0.016984	8	1550	38	18148	ENSCAFG00000016718,ENSCAFG00000003821,ENSCAFG00000009517,ENSCAFG00000006569,ENSCAFG00000006881,ENSCAFG00000017010,ENSCAFG00000008557,ENSCAFG00000005023
	GO:0002204	somatic recombination of immunoglobulin genes involved in immune response	biological_process	0.017195	8	1550	39	18148	ENSCAFG00000003262,ENSCAFG00000005670,ENSCAFG00000018945,ENSCAFG00000013904,ENSCAFG00000010920,ENSCAFG00000002594,ENSCAFG00000004163,ENSCAFG00000005014
	GO:0002208	somatic diversification of immunoglobulins involved in immune response	biological_process	0.017195	8	1550	39	18148	ENSCAFG00000013904,ENSCAFG00000018945,ENSCAFG00000005014,ENSCAFG00000002594,ENSCAFG00000004163,ENSCAFG00000010920,ENSCAFG00000003262,ENSCAFG00000005670
	GO:0045190	isotype switching	biological_process	0.017195	8	1550	39	18148	ENSCAFG00000002594,ENSCAFG00000004163,ENSCAFG00000010920,ENSCAFG00000005014,ENSCAFG00000018945,ENSCAFG00000013904,ENSCAFG00000005670,ENSCAFG00000003262
	GO:0031716	calcitonin receptor binding	molecular_function	0.017218	2	1550	3	18148	ENSCAFG00000008550,ENSCAFG00000008562
	GO:0002285	lymphocyte activation involved in immune response	biological_process	0.01731	19	1550	133	18148	ENSCAFG00000010920,ENSCAFG00000000120,ENSCAFG00000005670,ENSCAFG00000004597,ENSCAFG00000009281,ENSCAFG00000004163,ENSCAFG00000002594,ENSCAFG00000014213,ENSCAFG00000005014,ENSCAFG00000018619,ENSCAFG00000018945,ENSCAFG00000013904,ENSCAFG00000004094,ENSCAFG00000000408,ENSCAFG00000003262,ENSCAFG00000012621,ENSCAFG00000031019,ENSCAFG00000000105,ENSCAFG00000012065
	GO:0030135	coated vesicle	cellular_component	0.017395	34	1550	264	18148	ENSCAFG00000010984,ENSCAFG00000003772,ENSCAFG00000017078,ENSCAFG00000008557,ENSCAFG00000017532,ENSCAFG00000004255,ENSCAFG00000003617,ENSCAFG00000029165,ENSCAFG00000017080,ENSCAFG00000007008,ENSCAFG00000013552,ENSCAFG00000012557,ENSCAFG00000009343,ENSCAFG00000000185,ENSCAFG00000017344,ENSCAFG00000008180,ENSCAFG00000005287,ENSCAFG00000013930,ENSCAFG00000019835,ENSCAFG00000008449,ENSCAFG00000005766,…
	GO:0051132	NK T cell activation	biological_process	0.017613	2	1550	3	18148	ENSCAFG00000000120,ENSCAFG00000014200
	GO:0051133	regulation of NK T cell activation	biological_process	0.017613	2	1550	3	18148	ENSCAFG00000000120,ENSCAFG00000014200
	GO:0051135	positive regulation of NK T cell activation	biological_process	0.017613	2	1550	3	18148	ENSCAFG00000014200,ENSCAFG00000000120
	GO:0004888	transmembrane signaling receptor activity	molecular_function	0.017623	135	1550	1394	18148	ENSCAFG00000029411,ENSCAFG00000031533,ENSCAFG00000030191,ENSCAFG00000017804,ENSCAFG00000047553,ENSCAFG00000044533,ENSCAFG00000045105,ENSCAFG00000003337,ENSCAFG00000029291,XLOC_094552,ENSCAFG00000009967,ENSCAFG00000008871,ENSCAFG00000017813,ENSCAFG00000008672,ENSCAFG00000017290,ENSCAFG00000031351,ENSCAFG00000003287,ENSCAFG00000014407,ENSCAFG00000048104,ENSCAFG00000003745,ENSCAFG00000011740,ENSCAFG…
	GO:0019438	aromatic compound biosynthetic process	biological_process	0.017696	300	1550	3129	18148	ENSCAFG00000006244,XLOC_007011,ENSCAFG00000016812,ENSCAFG00000005294,ENSCAFG00000011638,ENSCAFG00000010766,ENSCAFG00000001660,ENSCAFG00000019615,ENSCAFG00000013904,ENSCAFG00000030099,ENSCAFG00000014770,ENSCAFG00000013006,ENSCAFG00000044178,ENSCAFG00000012593,ENSCAFG00000003090,ENSCAFG00000019838,ENSCAFG00000000075,ENSCAFG00000048539,ENSCAFG00000009912,ENSCAFG00000008616,ENSCAFG00000007664,ENSCAFG…
	GO:0001562	response to protozoan	biological_process	0.017698	4	1550	13	18148	ENSCAFG00000014017,ENSCAFG00000009858,ENSCAFG00000014200,ENSCAFG00000031029
	GO:0060341	regulation of cellular localization	biological_process	0.017705	78	1550	705	18148	ENSCAFG00000020239,ENSCAFG00000002863,ENSCAFG00000019227,ENSCAFG00000012981,ENSCAFG00000016819,ENSCAFG00000012530,ENSCAFG00000010186,ENSCAFG00000000353,ENSCAFG00000010801,ENSCAFG00000000409,ENSCAFG00000013347,ENSCAFG00000001424,ENSCAFG00000024150,ENSCAFG00000007304,ENSCAFG00000018868,ENSCAFG00000007027,ENSCAFG00000005779,ENSCAFG00000005766,ENSCAFG00000006503,ENSCAFG00000004095,ENSCAFG00000014311,…
	GO:0045191	regulation of isotype switching	biological_process	0.017924	7	1550	32	18148	ENSCAFG00000003262,ENSCAFG00000013904,ENSCAFG00000002594,ENSCAFG00000004163,ENSCAFG00000005670,ENSCAFG00000010920,ENSCAFG00000005014
	GO:2001141	regulation of RNA biosynthetic process	biological_process	0.018127	256	1550	2636	18148	ENSCAFG00000029842,ENSCAFG00000017351,ENSCAFG00000001436,ENSCAFG00000004451,ENSCAFG00000016810,ENSCAFG00000002588,ENSCAFG00000014443,ENSCAFG00000014601,ENSCAFG00000012689,ENSCAFG00000029972,XLOC_147326,ENSCAFG00000010198,ENSCAFG00000017103,ENSCAFG00000009629,ENSCAFG00000007867,ENSCAFG00000009797,ENSCAFG00000013654,ENSCAFG00000004094,ENSCAFG00000002008,ENSCAFG00000009862,ENSCAFG00000025515,ENSCAFG…
	GO:2000677	regulation of transcription regulatory region DNA binding	biological_process	0.018131	5	1550	19	18148	ENSCAFG00000007858,ENSCAFG00000048998,ENSCAFG00000007304,ENSCAFG00000005014,ENSCAFG00000004436
	GO:0034214	protein hexamerization	biological_process	0.018312	3	1550	7	18148	ENSCAFG00000005713,ENSCAFG00000015978,ENSCAFG00000004397
	GO:0014002	astrocyte development	biological_process	0.018537	5	1550	19	18148	ENSCAFG00000004094,ENSCAFG00000008557,ENSCAFG00000000408,ENSCAFG00000019927,ENSCAFG00000017811
	GO:0033962	cytoplasmic mRNA processing body assembly	biological_process	0.018587	5	1550	18	18148	ENSCAFG00000003725,ENSCAFG00000000119,ENSCAFG00000008606,ENSCAFG00000007581,ENSCAFG00000008699
	GO:0006807	nitrogen compound metabolic process	biological_process	0.01891	506	1550	5446	18148	ENSCAFG00000009517,ENSCAFG00000013158,ENSCAFG00000007100,ENSCAFG00000003239,ENSCAFG00000002470,ENSCAFG00000002225,ENSCAFG00000000855,ENSCAFG00000009284,ENSCAFG00000005527,ENSCAFG00000031321,ENSCAFG00000004597,ENSCAFG00000018892,ENSCAFG00000031499,ENSCAFG00000004125,ENSCAFG00000005389,ENSCAFG00000000772,ENSCAFG00000014273,ENSCAFG00000017021,ENSCAFG00000031349,ENSCAFG00000016444,ENSCAFG00000007056,…
	GO:0019068	virion assembly	biological_process	0.019014	5	1550	19	18148	ENSCAFG00000029652,XLOC_228232,ENSCAFG00000024835,XLOC_291472,XLOC_147326
	GO:0005128	erythropoietin receptor binding	molecular_function	0.01903	2	1550	3	18148	ENSCAFG00000030013,ENSCAFG00000000111
	GO:0004017	adenylate kinase activity	molecular_function	0.019131	5	1550	19	18148	ENSCAFG00000010390,ENSCAFG00000000867,ENSCAFG00000013746,ENSCAFG00000017744,XLOC_007011
	GO:0004872	receptor activity	molecular_function	0.019235	155	1550	1610	18148	ENSCAFG00000010749,ENSCAFG00000003085,ENSCAFG00000044112,ENSCAFG00000025080,ENSCAFG00000003776,ENSCAFG00000044095,ENSCAFG00000010521,ENSCAFG00000024209,ENSCAFG00000007780,ENSCAFG00000009281,ENSCAFG00000019838,ENSCAFG00000000075,ENSCAFG00000012647,ENSCAFG00000031974,ENSCAFG00000016447,ENSCAFG00000003517,ENSCAFG00000049488,ENSCAFG00000014311,ENSCAFG00000014181,ENSCAFG00000030349,ENSCAFG00000016718,…
	GO:0032430	positive regulation of phospholipase A2 activity	biological_process	0.019525	2	1550	3	18148	ENSCAFG00000010214,ENSCAFG00000017813
	GO:0002699	positive regulation of immune effector process	biological_process	0.019539	19	1550	134	18148	ENSCAFG00000005670,ENSCAFG00000018230,ENSCAFG00000009281,ENSCAFG00000007027,ENSCAFG00000010920,ENSCAFG00000048998,ENSCAFG00000000120,ENSCAFG00000018703,ENSCAFG00000018356,ENSCAFG00000000408,ENSCAFG00000014200,ENSCAFG00000000185,ENSCAFG00000012065,ENSCAFG00000000105,ENSCAFG00000002594,ENSCAFG00000029891,ENSCAFG00000004163,ENSCAFG00000005014,ENSCAFG00000012569
	GO:0006355	regulation of transcription, DNA-dependent	biological_process	0.019674	255	1550	2630	18148	ENSCAFG00000019615,ENSCAFG00000013904,ENSCAFG00000001660,ENSCAFG00000014311,ENSCAFG00000004032,ENSCAFG00000013006,ENSCAFG00000011241,ENSCAFG00000044178,ENSCAFG00000012593,ENSCAFG00000003090,ENSCAFG00000030099,ENSCAFG00000023936,ENSCAFG00000006244,ENSCAFG00000017798,ENSCAFG00000029759,ENSCAFG00000004564,ENSCAFG00000010766,XLOC_007011,ENSCAFG00000016812,ENSCAFG00000006557,ENSCAFG00000009789,ENSCAFG…
	GO:0090314	positive regulation of protein targeting to membrane	biological_process	0.01989	5	1550	19	18148	ENSCAFG00000006065,ENSCAFG00000003530,ENSCAFG00000011366,ENSCAFG00000003528,ENSCAFG00000031029
	GO:0006990	positive regulation of transcription from RNA polymerase II promoter involved in unfolded protein response	biological_process	0.019944	2	1550	3	18148	ENSCAFG00000001125,ENSCAFG00000002203
	GO:0090498	extrinsic to Golgi membrane	cellular_component	0.020023	2	1550	3	18148	ENSCAFG00000006084,ENSCAFG00000030134
	GO:0031648	protein destabilization	biological_process	0.020038	8	1550	40	18148	ENSCAFG00000010525,ENSCAFG00000013266,ENSCAFG00000006065,ENSCAFG00000014076,ENSCAFG00000002580,ENSCAFG00000001125,ENSCAFG00000006074,ENSCAFG00000017466
	GO:0007290	spermatid nucleus elongation	biological_process	0.020122	2	1550	3	18148	ENSCAFG00000004988,ENSCAFG00000014492
	GO:0090304	nucleic acid metabolic process	biological_process	0.020131	389	1550	4140	18148	ENSCAFG00000010706,ENSCAFG00000014205,ENSCAFG00000023631,ENSCAFG00000019227,ENSCAFG00000004163,ENSCAFG00000014185,XLOC_133837,ENSCAFG00000006500,XLOC_313418,ENSCAFG00000023084,ENSCAFG00000009443,ENSCAFG00000028916,ENSCAFG00000010920,ENSCAFG00000024655,ENSCAFG00000009801,ENSCAFG00000005139,ENSCAFG00000016474,ENSCAFG00000014492,ENSCAFG00000029463,ENSCAFG00000008300,ENSCAFG00000010602,ENSCAFG0000000…
	GO:0050731	positive regulation of peptidyl-tyrosine phosphorylation	biological_process	0.020138	19	1550	131	18148	ENSCAFG00000000408,ENSCAFG00000014200,ENSCAFG00000014698,ENSCAFG00000020152,ENSCAFG00000006065,ENSCAFG00000028754,ENSCAFG00000025345,ENSCAFG00000042100,ENSCAFG00000000855,ENSCAFG00000006861,ENSCAFG00000004365,ENSCAFG00000006889,ENSCAFG00000000120,ENSCAFG00000007304,ENSCAFG00000002588,ENSCAFG00000011740,ENSCAFG00000018637,ENSCAFG00000018579,ENSCAFG00000003776
	GO:0071398	cellular response to fatty acid	biological_process	0.020148	6	1550	26	18148	ENSCAFG00000014692,ENSCAFG00000014465,ENSCAFG00000018619,ENSCAFG00000014701,ENSCAFG00000018614,ENSCAFG00000007027
	GO:0047750	cholestenol delta-isomerase activity	molecular_function	0.020185	2	1550	3	18148	ENSCAFG00000015193,ENSCAFG00000004337
	GO:0002209	behavioral defense response	biological_process	0.020269	6	1550	25	18148	ENSCAFG00000001125,ENSCAFG00000006569,ENSCAFG00000029120,ENSCAFG00000003761,ENSCAFG00000002014,ENSCAFG00000000568
	GO:0046914	transition metal ion binding	molecular_function	0.02036	98	1550	917	18148	ENSCAFG00000012200,ENSCAFG00000006848,ENSCAFG00000011703,ENSCAFG00000010745,ENSCAFG00000008615,ENSCAFG00000005139,ENSCAFG00000024861,ENSCAFG00000002133,ENSCAFG00000025025,ENSCAFG00000001075,ENSCAFG00000007426,ENSCAFG00000024867,ENSCAFG00000019899,XLOC_313418,ENSCAFG00000018928,ENSCAFG00000000111,ENSCAFG00000006215,XLOC_206511,ENSCAFG00000001811,ENSCAFG00000012884,ENSCAFG00000005727,ENSCAFG0000000…
	GO:0009986	cell surface	cellular_component	0.020376	67	1550	602	18148	ENSCAFG00000014175,ENSCAFG00000012177,ENSCAFG00000000444,ENSCAFG00000041010,ENSCAFG00000000075,ENSCAFG00000031321,ENSCAFG00000024209,ENSCAFG00000009284,ENSCAFG00000005157,ENSCAFG00000014311,ENSCAFG00000013006,ENSCAFG00000016447,ENSCAFG00000005109,ENSCAFG00000002509,ENSCAFG00000005014,ENSCAFG00000016449,ENSCAFG00000023822,ENSCAFG00000014698,ENSCAFG00000000675,ENSCAFG00000014181,ENSCAFG00000005153,…
	GO:0034105	positive regulation of tissue remodeling	biological_process	0.020396	4	1550	13	18148	ENSCAFG00000018275,ENSCAFG00000024209,ENSCAFG00000000675,ENSCAFG00000000075
	GO:0030126	COPI vesicle coat	cellular_component	0.020403	4	1550	13	18148	ENSCAFG00000029025,ENSCAFG00000016828,ENSCAFG00000004255,ENSCAFG00000013552
	GO:0045005	maintenance of fidelity involved in DNA-dependent DNA replication	biological_process	0.02071	7	1550	32	18148	ENSCAFG00000006215,ENSCAFG00000003239,ENSCAFG00000017033,ENSCAFG00000010168,ENSCAFG00000006383,ENSCAFG00000015402,ENSCAFG00000001621
	GO:0021782	glial cell development	biological_process	0.020748	12	1550	72	18148	ENSCAFG00000016189,ENSCAFG00000001436,ENSCAFG00000000408,ENSCAFG00000011445,ENSCAFG00000016972,ENSCAFG00000005014,ENSCAFG00000048035,ENSCAFG00000019927,ENSCAFG00000017811,ENSCAFG00000012557,ENSCAFG00000008557,ENSCAFG00000004094
	GO:0010922	positive regulation of phosphatase activity	biological_process	0.020763	5	1550	19	18148	ENSCAFG00000003260,ENSCAFG00000005779,ENSCAFG00000019991,ENSCAFG00000018275,ENSCAFG00000000408
	GO:0033387	putrescine biosynthetic process from ornithine	biological_process	0.020814	2	1550	3	18148	ENSCAFG00000010369,ENSCAFG00000000643
	GO:0043305	negative regulation of mast cell degranulation	biological_process	0.020874	2	1550	3	18148	ENSCAFG00000018230,ENSCAFG00000012569
	GO:1901362	organic cyclic compound biosynthetic process	biological_process	0.021052	306	1550	3209	18148	ENSCAFG00000032117,ENSCAFG00000019625,ENSCAFG00000048998,ENSCAFG00000007626,ENSCAFG00000014343,ENSCAFG00000018650,ENSCAFG00000030114,ENSCAFG00000002671,ENSCAFG00000004436,ENSCAFG00000029645,ENSCAFG00000011813,ENSCAFG00000007832,ENSCAFG00000014113,ENSCAFG00000006505,XLOC_016846,ENSCAFG00000010602,ENSCAFG00000008300,ENSCAFG00000029463,ENSCAFG00000014492,ENSCAFG00000005139,ENSCAFG00000016474,ENSCAFG…
	GO:0045935	positive regulation of nucleobase-containing compound metabolic process	biological_process	0.021075	145	1550	1418	18148	ENSCAFG00000020182,ENSCAFG00000002008,ENSCAFG00000004094,ENSCAFG00000000608,ENSCAFG00000009797,ENSCAFG00000013654,ENSCAFG00000007867,ENSCAFG00000000992,ENSCAFG00000011005,ENSCAFG00000017103,ENSCAFG00000008549,ENSCAFG00000010911,ENSCAFG00000012689,ENSCAFG00000014601,ENSCAFG00000002588,ENSCAFG00000016771,ENSCAFG00000009851,ENSCAFG00000016810,ENSCAFG00000006473,ENSCAFG00000000678,ENSCAFG00000001436,…
	GO:0048487	beta-tubulin binding	molecular_function	0.021215	6	1550	25	18148	ENSCAFG00000016789,ENSCAFG00000017078,ENSCAFG00000010762,ENSCAFG00000002527,ENSCAFG00000000770,ENSCAFG00000005713
	GO:0004949	cannabinoid receptor activity	molecular_function	0.021239	2	1550	3	18148	ENSCAFG00000010749,ENSCAFG00000003085
	GO:0071379	cellular response to prostaglandin stimulus	biological_process	0.021281	4	1550	13	18148	ENSCAFG00000014692,ENSCAFG00000014701,ENSCAFG00000018614,ENSCAFG00000018619
	GO:0004305	ethanolamine kinase activity	molecular_function	0.021296	2	1550	3	18148	ENSCAFG00000010937,ENSCAFG00000000579
	GO:0050833	pyruvate transmembrane transporter activity	molecular_function	0.021379	2	1550	3	18148	ENSCAFG00000000316,ENSCAFG00000015358
	GO:0045591	positive regulation of regulatory T cell differentiation	biological_process	0.021452	3	1550	8	18148	ENSCAFG00000013904,ENSCAFG00000000408,ENSCAFG00000005014
	GO:1901797	negative regulation of signal transduction by p53 class mediator	biological_process	0.021613	5	1550	19	18148	ENSCAFG00000009801,ENSCAFG00000004080,ENSCAFG00000000602,ENSCAFG00000013361,ENSCAFG00000006889
	GO:0031529	ruffle organization	biological_process	0.021664	8	1550	40	18148	ENSCAFG00000031029,ENSCAFG00000020153,ENSCAFG00000014273,ENSCAFG00000019926,ENSCAFG00000003260,ENSCAFG00000003200,ENSCAFG00000024150,ENSCAFG00000017078
	GO:0043565	sequence-specific DNA binding	molecular_function	0.021797	109	1550	1052	18148	ENSCAFG00000019838,ENSCAFG00000002671,ENSCAFG00000016762,ENSCAFG00000031499,ENSCAFG00000004597,ENSCAFG00000018892,ENSCAFG00000004436,ENSCAFG00000006557,ENSCAFG00000031349,ENSCAFG00000007664,ENSCAFG00000010602,ENSCAFG00000006244,ENSCAFG00000008300,ENSCAFG00000023139,ENSCAFG00000016812,ENSCAFG00000010766,ENSCAFG00000004032,ENSCAFG00000012058,ENSCAFG00000019615,ENSCAFG00000011813,ENSCAFG00000013904,…
	GO:0097178	ruffle assembly	biological_process	0.021867	7	1550	33	18148	ENSCAFG00000031029,ENSCAFG00000019926,ENSCAFG00000014273,ENSCAFG00000024150,ENSCAFG00000017078,ENSCAFG00000020153,ENSCAFG00000003200
	GO:0004955	prostaglandin receptor activity	molecular_function	0.021926	3	1550	8	18148	ENSCAFG00000014692,ENSCAFG00000018619,ENSCAFG00000014701
	GO:0070170	regulation of tooth mineralization	biological_process	0.022195	3	1550	8	18148	ENSCAFG00000002307,ENSCAFG00000031321,ENSCAFG00000014099
	GO:0001071	nucleic acid binding transcription factor activity	molecular_function	0.022608	94	1550	898	18148	ENSCAFG00000015412,ENSCAFG00000000121,ENSCAFG00000025515,ENSCAFG00000001632,ENSCAFG00000009862,ENSCAFG00000020216,ENSCAFG00000016469,ENSCAFG00000002223,ENSCAFG00000001867,ENSCAFG00000000638,ENSCAFG00000014455,ENSCAFG00000000851,ENSCAFG00000006442,ENSCAFG00000001095,ENSCAFG00000023067,ENSCAFG00000017528,ENSCAFG00000032330,ENSCAFG00000014017,ENSCAFG00000006473,ENSCAFG00000006569,ENSCAFG00000002505,…
	GO:0003700	sequence-specific DNA binding transcription factor activity	molecular_function	0.022608	94	1550	898	18148	ENSCAFG00000023067,ENSCAFG00000014017,ENSCAFG00000032330,ENSCAFG00000017528,ENSCAFG00000000638,ENSCAFG00000001867,ENSCAFG00000016469,ENSCAFG00000002223,ENSCAFG00000006442,ENSCAFG00000014455,ENSCAFG00000000851,ENSCAFG00000001095,ENSCAFG00000020216,ENSCAFG00000000121,ENSCAFG00000015412,ENSCAFG00000001632,ENSCAFG00000009862,ENSCAFG00000025515,ENSCAFG00000011005,ENSCAFG00000009629,ENSCAFG00000009797,…
	GO:0043604	amide biosynthetic process	biological_process	0.022848	6	1550	26	18148	ENSCAFG00000016428,ENSCAFG00000010813,ENSCAFG00000024670,ENSCAFG00000001690,ENSCAFG00000009358,ENSCAFG00000010159
	GO:0002292	T cell differentiation involved in immune response	biological_process	0.023035	9	1550	50	18148	ENSCAFG00000031019,ENSCAFG00000012065,ENSCAFG00000000105,ENSCAFG00000012621,ENSCAFG00000000408,ENSCAFG00000004597,ENSCAFG00000013904,ENSCAFG00000000120,ENSCAFG00000018619
	GO:0010908	regulation of heparan sulfate proteoglycan biosynthetic process	biological_process	0.023081	2	1550	3	18148	ENSCAFG00000011005,ENSCAFG00000007661
	GO:0010909	positive regulation of heparan sulfate proteoglycan biosynthetic process	biological_process	0.023081	2	1550	3	18148	ENSCAFG00000007661,ENSCAFG00000011005
	GO:0051176	positive regulation of sulfur metabolic process	biological_process	0.023081	2	1550	3	18148	ENSCAFG00000011005,ENSCAFG00000007661
	GO:0043367	CD4-positive, alpha-beta T cell differentiation	biological_process	0.023195	10	1550	58	18148	ENSCAFG00000012621,ENSCAFG00000000105,ENSCAFG00000031019,ENSCAFG00000004597,ENSCAFG00000005839,ENSCAFG00000000408,ENSCAFG00000013904,ENSCAFG00000018703,ENSCAFG00000000120,ENSCAFG00000018619
	GO:0010359	regulation of anion channel activity	biological_process	0.023428	2	1550	3	18148	ENSCAFG00000003528,ENSCAFG00000003530
	GO:0007198	adenylate cyclase-inhibiting serotonin receptor signaling pathway	biological_process	0.023457	2	1550	3	18148	ENSCAFG00000018345,ENSCAFG00000007780
	GO:0035799	ureter maturation	biological_process	0.023485	2	1550	3	18148	ENSCAFG00000007076,ENSCAFG00000016466
	GO:0048799	organ maturation	biological_process	0.023485	2	1550	3	18148	ENSCAFG00000016466,ENSCAFG00000007076
	GO:0008320	protein transmembrane transporter activity	molecular_function	0.023866	4	1550	14	18148	ENSCAFG00000049889,ENSCAFG00000002727,ENSCAFG00000010612,ENSCAFG00000024085
	GO:0051173	positive regulation of nitrogen compound metabolic process	biological_process	0.02393	147	1550	1445	18148	ENSCAFG00000017528,ENSCAFG00000000851,ENSCAFG00000013270,ENSCAFG00000031029,ENSCAFG00000002223,ENSCAFG00000011784,ENSCAFG00000020216,ENSCAFG00000032033,ENSCAFG00000000688,ENSCAFG00000006383,ENSCAFG00000001632,ENSCAFG00000015412,ENSCAFG00000001125,ENSCAFG00000013332,ENSCAFG00000014647,ENSCAFG00000018442,ENSCAFG00000013121,ENSCAFG00000002594,ENSCAFG00000000140,ENSCAFG00000003733,ENSCAFG00000000408,…
	GO:0051004	regulation of lipoprotein lipase activity	biological_process	0.023987	10	1550	58	18148	ENSCAFG00000004610,ENSCAFG00000019991,ENSCAFG00000015402,ENSCAFG00000012189,ENSCAFG00000004382,ENSCAFG00000018798,ENSCAFG00000019835,ENSCAFG00000000406,ENSCAFG00000012258,ENSCAFG00000005779
	GO:0017080	sodium channel regulator activity	molecular_function	0.024189	5	1550	20	18148	ENSCAFG00000032273,ENSCAFG00000017030,ENSCAFG00000003090,ENSCAFG00000024320,ENSCAFG00000012859
	GO:0035621	ER to Golgi ceramide transport	biological_process	0.024217	2	1550	3	18148	ENSCAFG00000009478,ENSCAFG00000032183
	GO:0045907	positive regulation of vasoconstriction	biological_process	0.024327	4	1550	14	18148	ENSCAFG00000005023,ENSCAFG00000016718,ENSCAFG00000010214,ENSCAFG00000009284
	GO:0001775	cell activation	biological_process	0.024333	73	1550	676	18148	ENSCAFG00000024085,ENSCAFG00000001125,ENSCAFG00000000603,ENSCAFG00000001078,ENSCAFG00000012569,ENSCAFG00000008573,ENSCAFG00000018945,ENSCAFG00000014213,ENSCAFG00000003029,ENSCAFG00000018619,ENSCAFG00000014017,ENSCAFG00000012621,ENSCAFG00000012065,ENSCAFG00000000105,ENSCAFG00000000851,ENSCAFG00000029976,ENSCAFG00000004608,ENSCAFG00000008557,ENSCAFG00000000120,ENSCAFG00000006889,ENSCAFG00000004980,…
	GO:0000159	protein phosphatase type 2A complex	cellular_component	0.0244	5	1550	19	18148	ENSCAFG00000014047,ENSCAFG00000019991,ENSCAFG00000014183,ENSCAFG00000015787,ENSCAFG00000006453
	GO:0034593	phosphatidylinositol bisphosphate phosphatase activity	molecular_function	0.024507	5	1550	19	18148	ENSCAFG00000012969,ENSCAFG00000004092,ENSCAFG00000018690,ENSCAFG00000032205,ENSCAFG00000017513
	GO:0007131	reciprocal meiotic recombination	biological_process	0.024556	7	1550	33	18148	ENSCAFG00000017560,ENSCAFG00000017033,ENSCAFG00000020187,ENSCAFG00000005384,ENSCAFG00000001697,ENSCAFG00000005702,ENSCAFG00000031350
	GO:0060396	growth hormone receptor signaling pathway	biological_process	0.024622	4	1550	13	18148	ENSCAFG00000018579,ENSCAFG00000002102,ENSCAFG00000005534,ENSCAFG00000007626
	GO:0071378	cellular response to growth hormone stimulus	biological_process	0.024622	4	1550	13	18148	ENSCAFG00000005534,ENSCAFG00000007626,ENSCAFG00000002102,ENSCAFG00000018579
	GO:2000969	positive regulation of alpha-amino-3-hydroxy-5-methyl-4-isoxazole propionate selective glutamate receptor activity	biological_process	0.024728	2	1550	3	18148	ENSCAFG00000025345,ENSCAFG00000017010
	GO:0044403	symbiosis, encompassing mutualism through parasitism	biological_process	0.024744	33	1550	270	18148	ENSCAFG00000005702,ENSCAFG00000012579,ENSCAFG00000001125,XLOC_243114,ENSCAFG00000012200,XLOC_228232,ENSCAFG00000024867,ENSCAFG00000019231,ENSCAFG00000025025,XLOC_269321,XLOC_049753,ENSCAFG00000004308,ENSCAFG00000024835,ENSCAFG00000029652,ENSCAFG00000003029,XLOC_206511,ENSCAFG00000001690,XLOC_010894,ENSCAFG00000009617,ENSCAFG00000030893,ENSCAFG00000009281,ENSCAFG00000019838,ENSCAFG00000003772,ENSC…
	GO:0044419	interspecies interaction between organisms	biological_process	0.024744	33	1550	270	18148	ENSCAFG00000010168,XLOC_147326,ENSCAFG00000029972,XLOC_291472,ENSCAFG00000012689,ENSCAFG00000005018,ENSCAFG00000011787,ENSCAFG00000013121,ENSCAFG00000004057,ENSCAFG00000019838,ENSCAFG00000009281,ENSCAFG00000030893,ENSCAFG00000048998,ENSCAFG00000003772,ENSCAFG00000004308,ENSCAFG00000024835,XLOC_049753,XLOC_269321,ENSCAFG00000009617,ENSCAFG00000001690,XLOC_010894,XLOC_206511,ENSCAFG00000003029,ENSC…
	GO:0030218	erythrocyte differentiation	biological_process	0.024873	14	1550	91	18148	ENSCAFG00000023139,ENSCAFG00000030013,ENSCAFG00000004436,ENSCAFG00000004125,ENSCAFG00000005139,ENSCAFG00000013169,ENSCAFG00000002102,ENSCAFG00000013904,ENSCAFG00000023936,ENSCAFG00000002141,ENSCAFG00000016819,ENSCAFG00000012200,ENSCAFG00000016719,ENSCAFG00000016939
	GO:0034399	nuclear periphery	cellular_component	0.025005	12	1550	73	18148	ENSCAFG00000014185,ENSCAFG00000005404,ENSCAFG00000010762,ENSCAFG00000012593,ENSCAFG00000018587,ENSCAFG00000017071,ENSCAFG00000004564,ENSCAFG00000018892,ENSCAFG00000007380,ENSCAFG00000005839,ENSCAFG00000001090,ENSCAFG00000016896
	GO:0000793	condensed chromosome	cellular_component	0.025013	21	1550	151	18148	ENSCAFG00000017462,ENSCAFG00000002527,ENSCAFG00000025598,ENSCAFG00000000867,ENSCAFG00000007184,ENSCAFG00000002594,ENSCAFG00000012295,ENSCAFG00000031350,ENSCAFG00000015402,ENSCAFG00000012593,ENSCAFG00000000603,ENSCAFG00000010836,ENSCAFG00000008618,ENSCAFG00000005670,ENSCAFG00000007380,ENSCAFG00000006383,ENSCAFG00000010762,ENSCAFG00000005384,ENSCAFG00000018587,ENSCAFG00000010920,ENSCAFG00000017078
	GO:0019083	viral transcription	biological_process	0.025228	7	1550	34	18148	ENSCAFG00000012689,XLOC_010894,ENSCAFG00000019231,ENSCAFG00000001125,ENSCAFG00000029972,ENSCAFG00000004308,ENSCAFG00000010168
	GO:0035060	brahma complex	cellular_component	0.025483	2	1550	3	18148	ENSCAFG00000014105,ENSCAFG00000000608
	GO:0030866	cortical actin cytoskeleton organization	biological_process	0.025591	6	1550	26	18148	ENSCAFG00000003260,ENSCAFG00000004095,ENSCAFG00000005811,ENSCAFG00000002154,ENSCAFG00000024150,ENSCAFG00000008465
	GO:1901741	positive regulation of myoblast fusion	biological_process	0.025652	4	1550	14	18148	ENSCAFG00000000444,ENSCAFG00000011625,ENSCAFG00000004095,ENSCAFG00000014128
	GO:0034390	smooth muscle cell apoptotic process	biological_process	0.026114	3	1550	8	18148	ENSCAFG00000007304,ENSCAFG00000000408,ENSCAFG00000014200
	GO:0034391	regulation of smooth muscle cell apoptotic process	biological_process	0.026114	3	1550	8	18148	ENSCAFG00000007304,ENSCAFG00000014200,ENSCAFG00000000408
	GO:0032305	positive regulation of icosanoid secretion	biological_process	0.026273	3	1550	8	18148	ENSCAFG00000000075,ENSCAFG00000012981,ENSCAFG00000010214
	GO:1902165	regulation of intrinsic apoptotic signaling pathway in response to DNA damage by p53 class mediator	biological_process	0.026373	3	1550	8	18148	ENSCAFG00000017066,ENSCAFG00000006889,ENSCAFG00000013361
	GO:0019955	cytokine binding	molecular_function	0.026543	16	1550	112	18148	ENSCAFG00000011041,ENSCAFG00000014200,ENSCAFG00000005275,ENSCAFG00000011047,ENSCAFG00000019224,ENSCAFG00000003821,ENSCAFG00000014698,ENSCAFG00000031295,ENSCAFG00000005109,ENSCAFG00000012206,ENSCAFG00000028978,ENSCAFG00000018230,ENSCAFG00000000075,ENSCAFG00000018579,ENSCAFG00000013500,ENSCAFG00000014175
	GO:0015129	lactate transmembrane transporter activity	molecular_function	0.026802	3	1550	8	18148	ENSCAFG00000013356,ENSCAFG00000001429,ENSCAFG00000000316
	GO:0015727	lactate transport	biological_process	0.026802	3	1550	8	18148	ENSCAFG00000000316,ENSCAFG00000013356,ENSCAFG00000001429
	GO:0035873	lactate transmembrane transport	biological_process	0.026802	3	1550	8	18148	ENSCAFG00000013356,ENSCAFG00000001429,ENSCAFG00000000316
	GO:0031011	Ino80 complex	cellular_component	0.027358	4	1550	14	18148	ENSCAFG00000008549,ENSCAFG00000017894,ENSCAFG00000002701,ENSCAFG00000017884
	GO:0033202	DNA helicase complex	cellular_component	0.027358	4	1550	14	18148	ENSCAFG00000017894,ENSCAFG00000008549,ENSCAFG00000002701,ENSCAFG00000017884
	GO:0010992	ubiquitin homeostasis	biological_process	0.027602	3	1550	8	18148	ENSCAFG00000048998,ENSCAFG00000029379,ENSCAFG00000015961
	GO:0007093	mitotic cell cycle checkpoint	biological_process	0.027751	14	1550	92	18148	ENSCAFG00000005014,ENSCAFG00000007343,ENSCAFG00000016819,ENSCAFG00000017556,ENSCAFG00000011849,ENSCAFG00000016925,ENSCAFG00000017066,ENSCAFG00000025598,ENSCAFG00000006074,ENSCAFG00000004080,ENSCAFG00000005702,ENSCAFG00000023084,ENSCAFG00000031029,ENSCAFG00000032750
	GO:0060143	positive regulation of syncytium formation by plasma membrane fusion	biological_process	0.027821	5	1550	21	18148	ENSCAFG00000011625,ENSCAFG00000004095,ENSCAFG00000014128,ENSCAFG00000000675,ENSCAFG00000000444
	GO:0030865	cortical cytoskeleton organization	biological_process	0.027965	9	1550	50	18148	ENSCAFG00000008465,ENSCAFG00000008188,ENSCAFG00000004095,ENSCAFG00000003260,ENSCAFG00000002154,ENSCAFG00000005811,ENSCAFG00000024150,ENSCAFG00000017087,ENSCAFG00000007909
	GO:0008266	poly(U) RNA binding	molecular_function	0.028174	5	1550	20	18148	ENSCAFG00000030228,ENSCAFG00000003081,ENSCAFG00000007581,ENSCAFG00000008549,ENSCAFG00000002470
	GO:0003899	DNA-directed RNA polymerase activity	molecular_function	0.028185	7	1550	36	18148	ENSCAFG00000001437,ENSCAFG00000001053,ENSCAFG00000007613,XLOC_049753,ENSCAFG00000032117,XLOC_024462,ENSCAFG00000010756
	GO:0019219	regulation of nucleobase-containing compound metabolic process	biological_process	0.02838	315	1550	3304	18148	ENSCAFG00000023815,ENSCAFG00000030459,ENSCAFG00000043597,ENSCAFG00000006294,ENSCAFG00000028494,ENSCAFG00000019894,ENSCAFG00000017783,ENSCAFG00000000105,ENSCAFG00000012065,ENSCAFG00000017524,ENSCAFG00000000638,ENSCAFG00000001867,ENSCAFG00000018690,ENSCAFG00000019688,ENSCAFG00000016896,ENSCAFG00000000673,ENSCAFG00000001095,ENSCAFG00000010525,ENSCAFG00000023067,ENSCAFG00000001697,ENSCAFG00000006473,…
	GO:1901655	cellular response to ketone	biological_process	0.028421	7	1550	35	18148	ENSCAFG00000001007,ENSCAFG00000018619,ENSCAFG00000018614,ENSCAFG00000014701,ENSCAFG00000019231,ENSCAFG00000012065,ENSCAFG00000001867
	GO:0043176	amine binding	molecular_function	0.028729	3	1550	8	18148	ENSCAFG00000029120,ENSCAFG00000018345,ENSCAFG00000007780
	GO:0051378	serotonin binding	molecular_function	0.028729	3	1550	8	18148	ENSCAFG00000007780,ENSCAFG00000018345,ENSCAFG00000029120
	GO:0000724	double-strand break repair via homologous recombination	biological_process	0.028851	16	1550	109	18148	ENSCAFG00000017462,ENSCAFG00000017560,ENSCAFG00000010168,ENSCAFG00000032750,ENSCAFG00000001621,ENSCAFG00000020182,ENSCAFG00000025598,ENSCAFG00000014113,ENSCAFG00000006448,ENSCAFG00000006383,ENSCAFG00000014748,ENSCAFG00000004964,ENSCAFG00000023084,ENSCAFG00000005670,ENSCAFG00000017894,ENSCAFG00000013361
	GO:0010518	positive regulation of phospholipase activity	biological_process	0.029428	6	1550	28	18148	ENSCAFG00000011108,ENSCAFG00000010749,ENSCAFG00000004610,ENSCAFG00000010214,ENSCAFG00000017813,ENSCAFG00000031029
	GO:0034770	histone H4-K20 methylation	biological_process	0.029486	3	1550	8	18148	ENSCAFG00000010920,ENSCAFG00000023936,ENSCAFG00000002594
	GO:0045236	CXCR chemokine receptor binding	molecular_function	0.029728	3	1550	9	18148	ENSCAFG00000025016,ENSCAFG00000003029,ENSCAFG00000031174
	GO:0006612	protein targeting to membrane	biological_process	0.029743	14	1550	95	18148	ENSCAFG00000003530,ENSCAFG00000031029,ENSCAFG00000018705,ENSCAFG00000003528,ENSCAFG00000011366,ENSCAFG00000016229,ENSCAFG00000030514,ENSCAFG00000007179,ENSCAFG00000006065,ENSCAFG00000031549,ENSCAFG00000015760,ENSCAFG00000008870,ENSCAFG00000002214,ENSCAFG00000001442
	GO:0045893	positive regulation of transcription, DNA-dependent	biological_process	0.029929	128	1550	1255	18148	ENSCAFG00000030114,ENSCAFG00000002671,ENSCAFG00000004436,ENSCAFG00000004597,ENSCAFG00000031321,ENSCAFG00000018892,ENSCAFG00000031499,ENSCAFG00000004125,ENSCAFG00000000855,ENSCAFG00000009284,ENSCAFG00000019625,ENSCAFG00000007626,ENSCAFG00000029463,ENSCAFG00000023139,ENSCAFG00000017091,ENSCAFG00000012058,ENSCAFG00000005014,ENSCAFG00000007832,ENSCAFG00000028916,ENSCAFG00000009801,ENSCAFG00000016212,…
	GO:0032892	positive regulation of organic acid transport	biological_process	0.02993	4	1550	14	18148	ENSCAFG00000010214,ENSCAFG00000012981,ENSCAFG00000003821,ENSCAFG00000000075
	GO:0010603	regulation of cytoplasmic mRNA processing body assembly	biological_process	0.029939	3	1550	8	18148	ENSCAFG00000008699,ENSCAFG00000008606,ENSCAFG00000000119
	GO:0004535	poly(A)-specific ribonuclease activity	molecular_function	0.029981	4	1550	14	18148	ENSCAFG00000008699,ENSCAFG00000003725,ENSCAFG00000000119,ENSCAFG00000002699
	GO:0035821	modification of morphology or physiology of other organism	biological_process	0.030088	12	1550	77	18148	XLOC_319156,XLOC_243114,ENSCAFG00000011787,ENSCAFG00000009617,ENSCAFG00000019231,ENSCAFG00000005018,ENSCAFG00000030893,ENSCAFG00000000408,ENSCAFG00000009281,ENSCAFG00000001125,ENSCAFG00000010168,ENSCAFG00000019838
	GO:0042983	amyloid precursor protein biosynthetic process	biological_process	0.030363	3	1550	8	18148	ENSCAFG00000028707,ENSCAFG00000004447,ENSCAFG00000012557
	GO:0042984	regulation of amyloid precursor protein biosynthetic process	biological_process	0.030363	3	1550	8	18148	ENSCAFG00000004447,ENSCAFG00000012557,ENSCAFG00000028707
	GO:0004954	prostanoid receptor activity	molecular_function	0.030578	3	1550	9	18148	ENSCAFG00000014692,ENSCAFG00000014701,ENSCAFG00000018619
	GO:0002294	CD4-positive, alpha-beta T cell differentiation involved in immune response	biological_process	0.030865	8	1550	44	18148	ENSCAFG00000018619,ENSCAFG00000000120,ENSCAFG00000013904,ENSCAFG00000000408,ENSCAFG00000004597,ENSCAFG00000012621,ENSCAFG00000031019,ENSCAFG00000000105
	GO:0051817	modification of morphology or physiology of other organism involved in symbiotic interaction	biological_process	0.031941	10	1550	60	18148	ENSCAFG00000009281,ENSCAFG00000001125,ENSCAFG00000019838,ENSCAFG00000010168,ENSCAFG00000030893,ENSCAFG00000009617,ENSCAFG00000019231,ENSCAFG00000005018,XLOC_243114,ENSCAFG00000011787
	GO:0008287	protein serine/threonine phosphatase complex	cellular_component	0.031954	9	1550	51	18148	ENSCAFG00000019991,ENSCAFG00000048035,ENSCAFG00000014183,ENSCAFG00000015787,ENSCAFG00000000406,ENSCAFG00000012333,ENSCAFG00000005779,ENSCAFG00000006453,ENSCAFG00000014047
	GO:0045589	regulation of regulatory T cell differentiation	biological_process	0.032067	4	1550	15	18148	ENSCAFG00000005014,ENSCAFG00000000851,ENSCAFG00000000408,ENSCAFG00000013904
	GO:0043433	negative regulation of sequence-specific DNA binding transcription factor activity	biological_process	0.032079	15	1550	104	18148	ENSCAFG00000019227,ENSCAFG00000006065,ENSCAFG00000016819,ENSCAFG00000013361,ENSCAFG00000003090,ENSCAFG00000006505,ENSCAFG00000016789,ENSCAFG00000001660,ENSCAFG00000011005,ENSCAFG00000007858,ENSCAFG00000000807,ENSCAFG00000014185,ENSCAFG00000001632,ENSCAFG00000011426,ENSCAFG00000028915
	GO:0031272	regulation of pseudopodium assembly	biological_process	0.032159	3	1550	9	18148	ENSCAFG00000007343,ENSCAFG00000006151,ENSCAFG00000009281
	GO:0031274	positive regulation of pseudopodium assembly	biological_process	0.032159	3	1550	9	18148	ENSCAFG00000009281,ENSCAFG00000007343,ENSCAFG00000006151
	GO:0002312	B cell activation involved in immune response	biological_process	0.032165	10	1550	60	18148	ENSCAFG00000005670,ENSCAFG00000003262,ENSCAFG00000005014,ENSCAFG00000014213,ENSCAFG00000002594,ENSCAFG00000004163,ENSCAFG00000010920,ENSCAFG00000004094,ENSCAFG00000013904,ENSCAFG00000018945
	GO:0008270	zinc ion binding	molecular_function	0.032625	73	1550	670	18148	ENSCAFG00000006244,ENSCAFG00000042866,ENSCAFG00000017091,ENSCAFG00000001489,XLOC_016846,ENSCAFG00000023549,ENSCAFG00000019838,ENSCAFG00000000073,ENSCAFG00000018892,ENSCAFG00000005105,ENSCAFG00000001090,ENSCAFG00000010545,ENSCAFG00000032117,ENSCAFG00000009845,ENSCAFG00000048998,ENSCAFG00000004308,ENSCAFG00000014920,ENSCAFG00000003761,XLOC_017689,ENSCAFG00000012884,ENSCAFG00000005727,XLOC_206511,EN…
	GO:0080090	regulation of primary metabolic process	biological_process	0.032716	414	1550	4419	18148	ENSCAFG00000008557,ENSCAFG00000001669,ENSCAFG00000002699,ENSCAFG00000005383,ENSCAFG00000016193,ENSCAFG00000030228,ENSCAFG00000016925,ENSCAFG00000017078,ENSCAFG00000002002,ENSCAFG00000002540,ENSCAFG00000029135,ENSCAFG00000006569,ENSCAFG00000006027,ENSCAFG00000030893,ENSCAFG00000013230,ENSCAFG00000016208,ENSCAFG00000013332,ENSCAFG00000006065,ENSCAFG00000016972,ENSCAFG00000000140,ENSCAFG00000009343,…
	GO:0002263	cell activation involved in immune response	biological_process	0.032869	23	1550	179	18148	ENSCAFG00000003262,ENSCAFG00000012065,ENSCAFG00000031019,ENSCAFG00000000105,ENSCAFG00000012621,ENSCAFG00000000408,ENSCAFG00000018945,ENSCAFG00000004094,ENSCAFG00000013904,ENSCAFG00000012569,ENSCAFG00000004163,ENSCAFG00000002594,ENSCAFG00000012981,ENSCAFG00000018619,ENSCAFG00000014213,ENSCAFG00000005014,ENSCAFG00000018230,ENSCAFG00000009281,ENSCAFG00000005670,ENSCAFG00000004597,ENSCAFG00000008557,…
	GO:0051254	positive regulation of RNA metabolic process	biological_process	0.032987	134	1550	1324	18148	ENSCAFG00000029463,ENSCAFG00000023139,ENSCAFG00000017091,ENSCAFG00000012058,ENSCAFG00000007832,ENSCAFG00000005014,ENSCAFG00000002671,ENSCAFG00000030114,ENSCAFG00000031321,ENSCAFG00000004597,ENSCAFG00000018892,ENSCAFG00000004125,ENSCAFG00000031499,ENSCAFG00000004436,ENSCAFG00000009284,ENSCAFG00000000855,ENSCAFG00000007626,ENSCAFG00000019625,ENSCAFG00000000409,ENSCAFG00000006500,ENSCAFG00000013169,…
	GO:0000725	recombinational repair	biological_process	0.033069	16	1550	111	18148	ENSCAFG00000032750,ENSCAFG00000017560,ENSCAFG00000010168,ENSCAFG00000017462,ENSCAFG00000001621,ENSCAFG00000025598,ENSCAFG00000020182,ENSCAFG00000006448,ENSCAFG00000014113,ENSCAFG00000014748,ENSCAFG00000005670,ENSCAFG00000004964,ENSCAFG00000023084,ENSCAFG00000006383,ENSCAFG00000013361,ENSCAFG00000017894
	GO:0007623	circadian rhythm	biological_process	0.033191	18	1550	129	18148	ENSCAFG00000009801,ENSCAFG00000001413,ENSCAFG00000010540,ENSCAFG00000003725,ENSCAFG00000018614,ENSCAFG00000001125,ENSCAFG00000000075,ENSCAFG00000017071,ENSCAFG00000001576,ENSCAFG00000004597,ENSCAFG00000016782,ENSCAFG00000005105,ENSCAFG00000007224,ENSCAFG00000014647,ENSCAFG00000001867,ENSCAFG00000000638,ENSCAFG00000017466,ENSCAFG00000049434
	GO:0006023	aminoglycan biosynthetic process	biological_process	0.033353	9	1550	52	18148	ENSCAFG00000007056,ENSCAFG00000005014,ENSCAFG00000007661,ENSCAFG00000017026,ENSCAFG00000015978,ENSCAFG00000003094,ENSCAFG00000011445,XLOC_291472,ENSCAFG00000010542
	GO:0006259	DNA metabolic process	biological_process	0.033484	88	1550	839	18148	ENSCAFG00000017033,ENSCAFG00000010745,ENSCAFG00000011703,ENSCAFG00000010920,ENSCAFG00000017894,ENSCAFG00000042780,ENSCAFG00000006215,ENSCAFG00000014105,ENSCAFG00000044000,ENSCAFG00000005702,ENSCAFG00000004964,ENSCAFG00000023084,ENSCAFG00000016789,ENSCAFG00000010770,ENSCAFG00000004163,ENSCAFG00000008237,ENSCAFG00000000406,ENSCAFG00000017462,ENSCAFG00000043731,ENSCAFG00000005384,ENSCAFG00000010762,…
	GO:0019208	phosphatase regulator activity	molecular_function	0.033776	12	1550	76	18148	ENSCAFG00000005779,ENSCAFG00000012258,ENSCAFG00000000406,ENSCAFG00000014047,ENSCAFG00000012189,ENSCAFG00000000612,ENSCAFG00000010497,ENSCAFG00000000620,ENSCAFG00000015787,ENSCAFG00000019991,ENSCAFG00000014183,ENSCAFG00000015402
	GO:0051276	chromosome organization	biological_process	0.033909	91	1550	864	18148	ENSCAFG00000005702,ENSCAFG00000005839,ENSCAFG00000042780,ENSCAFG00000014105,ENSCAFG00000044000,ENSCAFG00000018587,ENSCAFG00000010920,ENSCAFG00000018675,ENSCAFG00000017894,ENSCAFG00000005139,ENSCAFG00000017466,ENSCAFG00000014099,ENSCAFG00000043731,ENSCAFG00000008237,ENSCAFG00000000406,ENSCAFG00000000109,ENSCAFG00000010770,ENSCAFG00000014445,ENSCAFG00000010615,ENSCAFG00000004988,ENSCAFG00000014185,…
	GO:0032365	intracellular lipid transport	biological_process	0.033943	5	1550	21	18148	ENSCAFG00000032183,ENSCAFG00000007604,ENSCAFG00000000079,ENSCAFG00000009478,ENSCAFG00000002727
	GO:0045321	leukocyte activation	biological_process	0.034025	64	1550	594	18148	ENSCAFG00000006065,ENSCAFG00000002594,ENSCAFG00000002008,ENSCAFG00000004094,ENSCAFG00000025524,ENSCAFG00000014200,ENSCAFG00000000408,ENSCAFG00000017622,ENSCAFG00000031019,ENSCAFG00000000120,ENSCAFG00000006889,ENSCAFG00000004980,ENSCAFG00000004608,ENSCAFG00000008557,ENSCAFG00000018230,ENSCAFG00000014213,ENSCAFG00000018619,ENSCAFG00000003029,ENSCAFG00000014017,ENSCAFG00000012569,ENSCAFG00000008573,…
	GO:0031323	regulation of cellular metabolic process	biological_process	0.034181	426	1550	4554	18148	ENSCAFG00000006074,ENSCAFG00000002505,ENSCAFG00000029853,ENSCAFG00000010177,ENSCAFG00000002701,ENSCAFG00000004087,ENSCAFG00000000120,ENSCAFG00000006123,ENSCAFG00000006162,ENSCAFG00000013049,ENSCAFG00000006568,ENSCAFG00000000807,ENSCAFG00000000408,ENSCAFG00000004452,ENSCAFG00000014200,ENSCAFG00000003733,ENSCAFG00000010094,ENSCAFG00000004080,ENSCAFG00000010168,ENSCAFG00000004320,ENSCAFG00000006448,…
	GO:0002287	alpha-beta T cell activation involved in immune response	biological_process	0.034506	8	1550	45	18148	ENSCAFG00000004597,ENSCAFG00000000408,ENSCAFG00000031019,ENSCAFG00000000105,ENSCAFG00000012621,ENSCAFG00000000120,ENSCAFG00000018619,ENSCAFG00000013904
	GO:0002293	alpha-beta T cell differentiation involved in immune response	biological_process	0.034506	8	1550	45	18148	ENSCAFG00000031019,ENSCAFG00000000105,ENSCAFG00000012621,ENSCAFG00000000408,ENSCAFG00000004597,ENSCAFG00000013904,ENSCAFG00000000120,ENSCAFG00000018619
	GO:0045736	negative regulation of cyclin-dependent protein serine/threonine kinase activity	biological_process	0.034558	5	1550	22	18148	ENSCAFG00000010911,ENSCAFG00000014185,ENSCAFG00000019231,ENSCAFG00000007343,ENSCAFG00000029853
	GO:0006349	regulation of gene expression by genetic imprinting	biological_process	0.034563	4	1550	14	18148	ENSCAFG00000023936,ENSCAFG00000016762,ENSCAFG00000012058,ENSCAFG00000010177
	GO:0003676	nucleic acid binding	molecular_function	0.034579	290	1550	3101	18148	ENSCAFG00000016672,ENSCAFG00000010144,ENSCAFG00000006473,ENSCAFG00000017262,ENSCAFG00000000678,ENSCAFG00000008549,ENSCAFG00000013297,ENSCAFG00000000608,ENSCAFG00000002399,ENSCAFG00000008875,ENSCAFG00000011005,ENSCAFG00000001053,ENSCAFG00000004146,ENSCAFG00000003935,ENSCAFG00000032750,XLOC_291472,ENSCAFG00000010911,ENSCAFG00000019894,ENSCAFG00000017783,ENSCAFG00000007368,ENSCAFG00000028494,ENSCAFG…
	GO:1900133	regulation of renin secretion into blood stream	biological_process	0.03467	2	1550	4	18148	ENSCAFG00000009284,ENSCAFG00000009281
	GO:0048522	positive regulation of cellular process	biological_process	0.035027	360	1550	3797	18148	ENSCAFG00000000608,ENSCAFG00000000643,ENSCAFG00000012206,ENSCAFG00000017342,ENSCAFG00000025345,ENSCAFG00000000992,ENSCAFG00000011005,ENSCAFG00000009306,ENSCAFG00000008549,ENSCAFG00000017622,ENSCAFG00000003935,XLOC_291472,ENSCAFG00000010911,ENSCAFG00000011426,ENSCAFG00000000670,ENSCAFG00000016771,ENSCAFG00000009851,ENSCAFG00000014263,ENSCAFG00000007343,ENSCAFG00000006473,ENSCAFG00000017262,ENSCAFG…
	GO:0090313	regulation of protein targeting to membrane	biological_process	0.035128	5	1550	22	18148	ENSCAFG00000003530,ENSCAFG00000006065,ENSCAFG00000011366,ENSCAFG00000003528,ENSCAFG00000031029
	GO:0030137	COPI-coated vesicle	cellular_component	0.035614	5	1550	22	18148	ENSCAFG00000015746,ENSCAFG00000004255,ENSCAFG00000013552,ENSCAFG00000029025,ENSCAFG00000016828
	GO:0004957	prostaglandin E receptor activity	molecular_function	0.03565	2	1550	4	18148	ENSCAFG00000018619,ENSCAFG00000014701
	GO:0070876	SOSS complex	cellular_component	0.035775	2	1550	4	18148	ENSCAFG00000032750,ENSCAFG00000023084
	GO:0034694	response to prostaglandin stimulus	biological_process	0.03601	4	1550	15	18148	ENSCAFG00000018614,ENSCAFG00000014701,ENSCAFG00000018619,ENSCAFG00000014692
	GO:0042364	water-soluble vitamin biosynthetic process	biological_process	0.036085	2	1550	4	18148	ENSCAFG00000016814,ENSCAFG00000030179
	GO:1901522	positive regulation of transcription from RNA polymerase II promoter involved in cellular response to chemical stimulus	biological_process	0.036115	3	1550	9	18148	ENSCAFG00000001125,ENSCAFG00000002008,ENSCAFG00000002203
	GO:0045672	positive regulation of osteoclast differentiation	biological_process	0.036171	4	1550	16	18148	ENSCAFG00000000120,ENSCAFG00000018275,ENSCAFG00000000408,ENSCAFG00000000638
	GO:0045651	positive regulation of macrophage differentiation	biological_process	0.036266	3	1550	9	18148	ENSCAFG00000005014,ENSCAFG00000004436,ENSCAFG00000020152
	GO:0042771	intrinsic apoptotic signaling pathway in response to DNA damage by p53 class mediator	biological_process	0.036377	6	1550	29	18148	ENSCAFG00000019204,ENSCAFG00000001125,ENSCAFG00000017066,ENSCAFG00000006383,ENSCAFG00000013361,ENSCAFG00000006889
	GO:0002381	immunoglobulin production involved in immunoglobulin mediated immune response	biological_process	0.036612	8	1550	45	18148	ENSCAFG00000005670,ENSCAFG00000003262,ENSCAFG00000010920,ENSCAFG00000004163,ENSCAFG00000002594,ENSCAFG00000005014,ENSCAFG00000018945,ENSCAFG00000013904
	GO:0005886	plasma membrane	cellular_component	0.036864	379	1550	4058	18148	ENSCAFG00000047604,ENSCAFG00000003120,ENSCAFG00000047497,ENSCAFG00000017343,ENSCAFG00000029148,ENSCAFG00000013283,ENSCAFG00000042870,ENSCAFG00000011785,ENSCAFG00000001431,ENSCAFG00000031944,ENSCAFG00000006497,ENSCAFG00000016354,ENSCAFG00000016765,ENSCAFG00000001867,ENSCAFG00000029699,ENSCAFG00000011683,ENSCAFG00000044329,ENSCAFG00000047211,ENSCAFG00000011692,ENSCAFG00000016896,ENSCAFG00000000673,…
	GO:1902267	regulation of polyamine transmembrane transport	biological_process	0.037065	2	1550	4	18148	ENSCAFG00000010369,ENSCAFG00000000643
	GO:0050792	regulation of viral process	biological_process	0.037122	17	1550	124	18148	ENSCAFG00000029972,ENSCAFG00000010168,ENSCAFG00000004308,ENSCAFG00000009617,ENSCAFG00000004057,ENSCAFG00000003029,ENSCAFG00000013121,XLOC_010894,ENSCAFG00000001125,ENSCAFG00000005702,ENSCAFG00000030893,ENSCAFG00000024867,ENSCAFG00000019231,ENSCAFG00000025025,ENSCAFG00000003772,ENSCAFG00000048998,ENSCAFG00000012200
	GO:0008542	visual learning	biological_process	0.037158	7	1550	36	18148	ENSCAFG00000017010,ENSCAFG00000003821,ENSCAFG00000016718,ENSCAFG00000008557,ENSCAFG00000005023,ENSCAFG00000006569,ENSCAFG00000009517
	GO:0034101	erythrocyte homeostasis	biological_process	0.037192	14	1550	96	18148	ENSCAFG00000013904,ENSCAFG00000002102,ENSCAFG00000005139,ENSCAFG00000013169,ENSCAFG00000016939,ENSCAFG00000016719,ENSCAFG00000016819,ENSCAFG00000012200,ENSCAFG00000023936,ENSCAFG00000002141,ENSCAFG00000023139,ENSCAFG00000004125,ENSCAFG00000030013,ENSCAFG00000004436
	GO:2000193	positive regulation of fatty acid transport	biological_process	0.037265	3	1550	9	18148	ENSCAFG00000000075,ENSCAFG00000012981,ENSCAFG00000010214
	GO:0004930	G-protein coupled receptor activity	molecular_function	0.037522	101	1550	1071	18148	ENSCAFG00000031594,ENSCAFG00000006226,ENSCAFG00000049153,ENSCAFG00000029699,ENSCAFG00000047211,ENSCAFG00000011692,ENSCAFG00000011683,ENSCAFG00000044329,ENSCAFG00000011678,ENSCAFG00000047534,ENSCAFG00000018619,ENSCAFG00000046265,ENSCAFG00000014692,ENSCAFG00000023312,ENSCAFG00000018345,ENSCAFG00000031872,ENSCAFG00000010214,ENSCAFG00000042494,ENSCAFG00000011785,ENSCAFG00000042870,ENSCAFG00000029148,…
	GO:0016208	AMP binding	molecular_function	0.037524	3	1550	9	18148	ENSCAFG00000010846,ENSCAFG00000004360,ENSCAFG00000014957
	GO:1901796	regulation of signal transduction by p53 class mediator	biological_process	0.03753	8	1550	45	18148	ENSCAFG00000017066,ENSCAFG00000009801,ENSCAFG00000013361,ENSCAFG00000006889,ENSCAFG00000016819,ENSCAFG00000023098,ENSCAFG00000000602,ENSCAFG00000004080
	GO:0072674	multinuclear osteoclast differentiation	biological_process	0.037575	3	1550	9	18148	ENSCAFG00000024209,ENSCAFG00000000075,ENSCAFG00000000675
	GO:0032303	regulation of icosanoid secretion	biological_process	0.037635	3	1550	9	18148	ENSCAFG00000012981,ENSCAFG00000010214,ENSCAFG00000000075
	GO:0032217	riboflavin transporter activity	molecular_function	0.037812	2	1550	4	18148	ENSCAFG00000006904,ENSCAFG00000001588
	GO:0032218	riboflavin transport	biological_process	0.037812	2	1550	4	18148	ENSCAFG00000006904,ENSCAFG00000001588
	GO:0033555	multicellular organismal response to stress	biological_process	0.037861	9	1550	52	18148	ENSCAFG00000000568,ENSCAFG00000006270,ENSCAFG00000029120,ENSCAFG00000025345,ENSCAFG00000003761,ENSCAFG00000007076,ENSCAFG00000006569,ENSCAFG00000002014,ENSCAFG00000017813
	GO:0031468	nuclear envelope reassembly	biological_process	0.037894	3	1550	9	18148	ENSCAFG00000005713,ENSCAFG00000006101,ENSCAFG00000032538
	GO:0009446	putrescine biosynthetic process	biological_process	0.037912	2	1550	4	18148	ENSCAFG00000010369,ENSCAFG00000000643
	GO:0002376	immune system process	biological_process	0.037976	170	1550	1740	18148	ENSCAFG00000009617,ENSCAFG00000002371,ENSCAFG00000007858,ENSCAFG00000016819,ENSCAFG00000012981,XLOC_206511,ENSCAFG00000010186,ENSCAFG00000020152,ENSCAFG00000011625,ENSCAFG00000004308,ENSCAFG00000003081,ENSCAFG00000008409,ENSCAFG00000002203,ENSCAFG00000024867,ENSCAFG00000031101,ENSCAFG00000025025,ENSCAFG00000018868,ENSCAFG00000012200,ENSCAFG00000006848,ENSCAFG00000009858,ENSCAFG00000007027,ENSCAFG…
	GO:0090322	regulation of superoxide metabolic process	biological_process	0.038011	4	1550	15	18148	ENSCAFG00000011787,ENSCAFG00000005014,ENSCAFG00000010853,ENSCAFG00000009281
	GO:0030029	actin filament-based process	biological_process	0.038103	71	1550	647	18148	ENSCAFG00000005490,ENSCAFG00000003821,ENSCAFG00000014161,ENSCAFG00000008185,ENSCAFG00000019220,ENSCAFG00000011682,ENSCAFG00000017484,ENSCAFG00000017342,ENSCAFG00000017120,ENSCAFG00000007867,ENSCAFG00000016394,ENSCAFG00000002540,ENSCAFG00000017262,ENSCAFG00000008188,ENSCAFG00000013271,ENSCAFG00000030134,ENSCAFG00000008079,ENSCAFG00000010080,ENSCAFG00000031029,ENSCAFG00000007788,ENSCAFG00000001427,…
	GO:0048039	ubiquinone binding	molecular_function	0.038123	2	1550	4	18148	ENSCAFG00000008681,ENSCAFG00000029573
	GO:0009110	vitamin biosynthetic process	biological_process	0.038124	4	1550	16	18148	ENSCAFG00000014943,ENSCAFG00000000408,ENSCAFG00000016814,ENSCAFG00000030179
	GO:0071944	cell periphery	cellular_component	0.038402	389	1550	4171	18148	ENSCAFG00000017532,ENSCAFG00000002233,ENSCAFG00000006960,ENSCAFG00000047255,ENSCAFG00000014853,ENSCAFG00000014170,ENSCAFG00000006889,ENSCAFG00000008188,ENSCAFG00000046131,ENSCAFG00000030470,ENSCAFG00000011041,ENSCAFG00000019609,ENSCAFG00000011047,ENSCAFG00000016462,ENSCAFG00000003821,ENSCAFG00000001607,ENSCAFG00000011684,ENSCAFG00000031463,ENSCAFG00000016394,ENSCAFG00000007224,ENSCAFG00000004094,…
	GO:0009579	thylakoid	cellular_component	0.038542	2	1550	4	18148	XLOC_243114,XLOC_271937
	GO:0034357	photosynthetic membrane	cellular_component	0.038542	2	1550	4	18148	XLOC_243114,XLOC_271937
	GO:0044436	thylakoid part	cellular_component	0.038542	2	1550	4	18148	XLOC_271937,XLOC_243114
	GO:0032930	positive regulation of superoxide anion generation	biological_process	0.038737	3	1550	9	18148	ENSCAFG00000009281,ENSCAFG00000005014,ENSCAFG00000011787
	GO:0004095	carnitine O-palmitoyltransferase activity	molecular_function	0.03889	2	1550	4	18148	ENSCAFG00000010757,ENSCAFG00000000586
	GO:0016416	O-palmitoyltransferase activity	molecular_function	0.03889	2	1550	4	18148	ENSCAFG00000010757,ENSCAFG00000000586
	GO:0006591	ornithine metabolic process	biological_process	0.038912	3	1550	9	18148	ENSCAFG00000000643,ENSCAFG00000010369,ENSCAFG00000016428
	GO:0061050	regulation of cell growth involved in cardiac muscle cell development	biological_process	0.03898	2	1550	4	18148	ENSCAFG00000007304,ENSCAFG00000001438
	GO:0022884	macromolecule transmembrane transporter activity	molecular_function	0.039022	4	1550	16	18148	ENSCAFG00000024085,ENSCAFG00000010612,ENSCAFG00000002727,ENSCAFG00000049889
	GO:0009437	carnitine metabolic process	biological_process	0.039079	3	1550	9	18148	ENSCAFG00000019996,ENSCAFG00000000586,ENSCAFG00000010757
	GO:0060416	response to growth hormone stimulus	biological_process	0.039156	4	1550	15	18148	ENSCAFG00000007626,ENSCAFG00000005534,ENSCAFG00000018579,ENSCAFG00000002102
	GO:0002706	regulation of lymphocyte mediated immunity	biological_process	0.039268	15	1550	107	18148	ENSCAFG00000012579,ENSCAFG00000000105,ENSCAFG00000000185,ENSCAFG00000003262,ENSCAFG00000014200,ENSCAFG00000005670,ENSCAFG00000013904,ENSCAFG00000018356,ENSCAFG00000018703,ENSCAFG00000005014,ENSCAFG00000000120,ENSCAFG00000010920,ENSCAFG00000004163,ENSCAFG00000002594,ENSCAFG00000029891
	GO:0031256	leading edge membrane	cellular_component	0.039281	15	1550	102	18148	ENSCAFG00000003120,ENSCAFG00000001101,ENSCAFG00000003260,ENSCAFG00000019926,ENSCAFG00000006889,ENSCAFG00000007343,ENSCAFG00000003200,ENSCAFG00000032489,ENSCAFG00000011366,ENSCAFG00000003617,ENSCAFG00000000479,ENSCAFG00000003821,ENSCAFG00000020153,ENSCAFG00000006881,ENSCAFG00000014707
	GO:0010001	glial cell differentiation	biological_process	0.039409	19	1550	141	18148	ENSCAFG00000025345,ENSCAFG00000028754,ENSCAFG00000004094,ENSCAFG00000003761,ENSCAFG00000012557,ENSCAFG00000017811,ENSCAFG00000005014,ENSCAFG00000023139,ENSCAFG00000016972,ENSCAFG00000020152,ENSCAFG00000011445,ENSCAFG00000000408,ENSCAFG00000017010,ENSCAFG00000013049,ENSCAFG00000008557,ENSCAFG00000019927,ENSCAFG00000048035,ENSCAFG00000001436,ENSCAFG00000016189
	GO:0051117	ATPase binding	molecular_function	0.039625	10	1550	61	18148	ENSCAFG00000010191,ENSCAFG00000004564,ENSCAFG00000007100,ENSCAFG00000010880,ENSCAFG00000008215,ENSCAFG00000016229,ENSCAFG00000014250,ENSCAFG00000002727,ENSCAFG00000012557,ENSCAFG00000014273
	GO:0051023	regulation of immunoglobulin secretion	biological_process	0.039706	3	1550	10	18148	ENSCAFG00000008400,ENSCAFG00000018945,ENSCAFG00000000855
	GO:0008187	poly-pyrimidine tract binding	molecular_function	0.040005	5	1550	22	18148	ENSCAFG00000030228,ENSCAFG00000003081,ENSCAFG00000007581,ENSCAFG00000008549,ENSCAFG00000002470
	GO:1901363	heterocyclic compound binding	molecular_function	0.040116	452	1550	4905	18148	ENSCAFG00000009797,ENSCAFG00000012186,ENSCAFG00000002008,ENSCAFG00000020182,ENSCAFG00000020187,ENSCAFG00000049882,ENSCAFG00000009629,ENSCAFG00000007867,ENSCAFG00000017103,ENSCAFG00000010198,ENSCAFG00000019828,ENSCAFG00000004507,ENSCAFG00000004157,XLOC_147326,ENSCAFG00000008513,ENSCAFG00000014601,ENSCAFG00000012689,ENSCAFG00000046966,ENSCAFG00000018420,ENSCAFG00000008188,ENSCAFG00000047415,ENSCAFG…
	GO:0060142	regulation of syncytium formation by plasma membrane fusion	biological_process	0.040231	5	1550	23	18148	ENSCAFG00000000675,ENSCAFG00000014128,ENSCAFG00000004095,ENSCAFG00000011625,ENSCAFG00000000444
	GO:0016447	somatic recombination of immunoglobulin gene segments	biological_process	0.040356	8	1550	45	18148	ENSCAFG00000005670,ENSCAFG00000003262,ENSCAFG00000005014,ENSCAFG00000002594,ENSCAFG00000004163,ENSCAFG00000010920,ENSCAFG00000013904,ENSCAFG00000018945
	GO:0019067	viral assembly, maturation, egress, and release	biological_process	0.040407	8	1550	46	18148	XLOC_147326,ENSCAFG00000029972,XLOC_291472,ENSCAFG00000024835,ENSCAFG00000004308,ENSCAFG00000030893,XLOC_228232,ENSCAFG00000029652
	GO:0051574	positive regulation of histone H3-K9 methylation	biological_process	0.040438	3	1550	9	18148	ENSCAFG00000043597,ENSCAFG00000005670,ENSCAFG00000004988
	GO:0019058	viral infectious cycle	biological_process	0.040491	20	1550	154	18148	ENSCAFG00000048998,XLOC_228232,ENSCAFG00000019231,ENSCAFG00000005702,ENSCAFG00000030893,ENSCAFG00000001125,ENSCAFG00000029652,ENSCAFG00000004057,ENSCAFG00000003029,ENSCAFG00000001690,ENSCAFG00000013121,XLOC_010894,ENSCAFG00000009617,ENSCAFG00000012689,ENSCAFG00000029972,XLOC_291472,XLOC_147326,ENSCAFG00000010168,ENSCAFG00000024835,ENSCAFG00000004308
	GO:0035965	cardiolipin acyl-chain remodeling	biological_process	0.040544	2	1550	4	18148	ENSCAFG00000001424,ENSCAFG00000012906
	GO:0051171	regulation of nitrogen compound metabolic process	biological_process	0.040616	317	1550	3353	18148	ENSCAFG00000010525,ENSCAFG00000001697,ENSCAFG00000023067,ENSCAFG00000001095,ENSCAFG00000016896,ENSCAFG00000000673,ENSCAFG00000018690,ENSCAFG00000019688,ENSCAFG00000017524,ENSCAFG00000001867,ENSCAFG00000000638,ENSCAFG00000012065,ENSCAFG00000000105,ENSCAFG00000019894,ENSCAFG00000017783,ENSCAFG00000028494,ENSCAFG00000043597,ENSCAFG00000006294,ENSCAFG00000030459,ENSCAFG00000023815,ENSCAFG00000008549,…
	GO:0004969	histamine receptor activity	molecular_function	0.040621	2	1550	4	18148	ENSCAFG00000016718,ENSCAFG00000005023
	GO:0010660	regulation of muscle cell apoptotic process	biological_process	0.040655	5	1550	23	18148	ENSCAFG00000007858,ENSCAFG00000000406,ENSCAFG00000007304,ENSCAFG00000000408,ENSCAFG00000014200
	GO:0072331	signal transduction by p53 class mediator	biological_process	0.04076	14	1550	96	18148	ENSCAFG00000000602,ENSCAFG00000006383,ENSCAFG00000029853,ENSCAFG00000004080,ENSCAFG00000007194,ENSCAFG00000001125,ENSCAFG00000006889,ENSCAFG00000013361,ENSCAFG00000016819,ENSCAFG00000023098,ENSCAFG00000017066,ENSCAFG00000019204,ENSCAFG00000009801,ENSCAFG00000019231
	GO:0070200	establishment of protein localization to telomere	biological_process	0.040851	2	1550	4	18148	ENSCAFG00000023084,ENSCAFG00000006383
	GO:0008028	monocarboxylic acid transmembrane transporter activity	molecular_function	0.040889	7	1550	37	18148	ENSCAFG00000012368,ENSCAFG00000013356,ENSCAFG00000001429,ENSCAFG00000000840,ENSCAFG00000011086,ENSCAFG00000015358,ENSCAFG00000000316
	GO:1901739	regulation of myoblast fusion	biological_process	0.041027	4	1550	16	18148	ENSCAFG00000004095,ENSCAFG00000011625,ENSCAFG00000014128,ENSCAFG00000000444
	GO:0046427	positive regulation of JAK-STAT cascade	biological_process	0.041062	9	1550	55	18148	ENSCAFG00000018579,ENSCAFG00000011740,ENSCAFG00000007304,ENSCAFG00000000120,ENSCAFG00000014698,ENSCAFG00000014200,ENSCAFG00000009284,ENSCAFG00000000408,ENSCAFG00000000409
	GO:0030309	poly-N-acetyllactosamine metabolic process	biological_process	0.041154	3	1550	10	18148	ENSCAFG00000011445,ENSCAFG00000003094,ENSCAFG00000010542
	GO:0030311	poly-N-acetyllactosamine biosynthetic process	biological_process	0.041154	3	1550	10	18148	ENSCAFG00000010542,ENSCAFG00000011445,ENSCAFG00000003094
	GO:0033634	positive regulation of cell-cell adhesion mediated by integrin	biological_process	0.041345	3	1550	9	18148	ENSCAFG00000017357,ENSCAFG00000001403,ENSCAFG00000000444
	GO:0010800	positive regulation of peptidyl-threonine phosphorylation	biological_process	0.041439	5	1550	22	18148	ENSCAFG00000015961,ENSCAFG00000008557,ENSCAFG00000048998,ENSCAFG00000005014,ENSCAFG00000010732
	GO:0002262	myeloid cell homeostasis	biological_process	0.041615	16	1550	115	18148	ENSCAFG00000012557,ENSCAFG00000013904,ENSCAFG00000013169,ENSCAFG00000016719,ENSCAFG00000016939,ENSCAFG00000023936,ENSCAFG00000016819,ENSCAFG00000023139,ENSCAFG00000005139,ENSCAFG00000002102,ENSCAFG00000002141,ENSCAFG00000012200,ENSCAFG00000030013,ENSCAFG00000001286,ENSCAFG00000004436,ENSCAFG00000004125
	GO:0043903	regulation of symbiosis, encompassing mutualism through parasitism	biological_process	0.041634	18	1550	135	18148	ENSCAFG00000001125,ENSCAFG00000009281,ENSCAFG00000005702,ENSCAFG00000030893,ENSCAFG00000025025,ENSCAFG00000024867,ENSCAFG00000019231,ENSCAFG00000048998,ENSCAFG00000012200,ENSCAFG00000003772,ENSCAFG00000029972,ENSCAFG00000010168,ENSCAFG00000004308,ENSCAFG00000009617,XLOC_010894,ENSCAFG00000013121,ENSCAFG00000004057,ENSCAFG00000003029
	GO:0034205	beta-amyloid formation	biological_process	0.042264	5	1550	22	18148	ENSCAFG00000008557,ENSCAFG00000012557,ENSCAFG00000009801,ENSCAFG00000013270,ENSCAFG00000000408
	GO:0090316	positive regulation of intracellular protein transport	biological_process	0.042573	14	1550	97	18148	ENSCAFG00000011366,ENSCAFG00000005014,ENSCAFG00000007626,ENSCAFG00000006065,ENSCAFG00000000619,ENSCAFG00000002102,ENSCAFG00000011005,ENSCAFG00000006027,ENSCAFG00000000408,ENSCAFG00000003530,ENSCAFG00000006503,ENSCAFG00000031029,ENSCAFG00000010186,ENSCAFG00000003528
	GO:0005351	sugar:hydrogen symporter activity	molecular_function	0.042712	2	1550	4	18148	ENSCAFG00000010144,ENSCAFG00000001232
	GO:0005402	cation:sugar symporter activity	molecular_function	0.042712	2	1550	4	18148	ENSCAFG00000001232,ENSCAFG00000010144
	GO:0008506	sucrose:hydrogen symporter activity	molecular_function	0.042712	2	1550	4	18148	ENSCAFG00000010144,ENSCAFG00000001232
	GO:0008515	sucrose transmembrane transporter activity	molecular_function	0.042712	2	1550	4	18148	ENSCAFG00000010144,ENSCAFG00000001232
	GO:0015154	disaccharide transmembrane transporter activity	molecular_function	0.042712	2	1550	4	18148	ENSCAFG00000001232,ENSCAFG00000010144
	GO:0015157	oligosaccharide transmembrane transporter activity	molecular_function	0.042712	2	1550	4	18148	ENSCAFG00000001232,ENSCAFG00000010144
	GO:0042985	negative regulation of amyloid precursor protein biosynthetic process	biological_process	0.042776	2	1550	4	18148	ENSCAFG00000028707,ENSCAFG00000004447
	GO:2000310	regulation of N-methyl-D-aspartate selective glutamate receptor activity	biological_process	0.043012	3	1550	9	18148	ENSCAFG00000000568,ENSCAFG00000017010,ENSCAFG00000025345
	GO:0003713	transcription coactivator activity	molecular_function	0.043203	24	1550	188	18148	ENSCAFG00000016972,ENSCAFG00000017622,ENSCAFG00000019688,ENSCAFG00000014601,ENSCAFG00000016896,ENSCAFG00000017091,ENSCAFG00000013332,ENSCAFG00000014213,ENSCAFG00000014647,ENSCAFG00000018442,ENSCAFG00000014105,ENSCAFG00000030114,ENSCAFG00000000678,ENSCAFG00000001125,ENSCAFG00000011075,ENSCAFG00000018275,ENSCAFG00000006503,ENSCAFG00000009801,ENSCAFG00000005139,ENSCAFG00000009789,ENSCAFG00000032033,…
	GO:0009416	response to light stimulus	biological_process	0.043588	26	1550	211	18148	ENSCAFG00000012689,ENSCAFG00000014200,ENSCAFG00000006881,ENSCAFG00000017010,ENSCAFG00000015473,ENSCAFG00000016718,ENSCAFG00000003821,ENSCAFG00000014647,ENSCAFG00000009384,ENSCAFG00000014185,ENSCAFG00000001101,ENSCAFG00000018804,ENSCAFG00000017066,ENSCAFG00000006383,ENSCAFG00000001576,ENSCAFG00000000586,ENSCAFG00000016782,ENSCAFG00000001125,ENSCAFG00000009517,ENSCAFG00000006569,ENSCAFG00000018614,…
	GO:0007141	male meiosis I	biological_process	0.043657	4	1550	16	18148	ENSCAFG00000017560,ENSCAFG00000004988,ENSCAFG00000001697,ENSCAFG00000006383
	GO:0043011	myeloid dendritic cell differentiation	biological_process	0.043823	4	1550	16	18148	ENSCAFG00000014017,ENSCAFG00000005014,ENSCAFG00000004597,ENSCAFG00000000675
	GO:0007050	cell cycle arrest	biological_process	0.044175	14	1550	99	18148	ENSCAFG00000011005,ENSCAFG00000017066,ENSCAFG00000016925,ENSCAFG00000019231,ENSCAFG00000007343,ENSCAFG00000005014,ENSCAFG00000003029,ENSCAFG00000011784,ENSCAFG00000031029,ENSCAFG00000014200,ENSCAFG00000000408,ENSCAFG00000000851,ENSCAFG00000004436,ENSCAFG00000029853
	GO:0019960	C-X3-C chemokine binding	molecular_function	0.044516	2	1550	4	18148	ENSCAFG00000014175,ENSCAFG00000003821
	GO:0034762	regulation of transmembrane transport	biological_process	0.044529	33	1550	274	18148	ENSCAFG00000017010,ENSCAFG00000010369,ENSCAFG00000007905,ENSCAFG00000009817,ENSCAFG00000012859,ENSCAFG00000010159,ENSCAFG00000009812,ENSCAFG00000024320,ENSCAFG00000016354,ENSCAFG00000011769,ENSCAFG00000003658,ENSCAFG00000001407,ENSCAFG00000032667,ENSCAFG00000008838,ENSCAFG00000003530,ENSCAFG00000000479,ENSCAFG00000010741,ENSCAFG00000002704,ENSCAFG00000032273,ENSCAFG00000005490,ENSCAFG00000003821,…
	GO:0010815	bradykinin catabolic process	biological_process	0.044579	2	1550	4	18148	ENSCAFG00000014076,ENSCAFG00000014920
	GO:0060155	platelet dense granule organization	biological_process	0.044775	2	1550	4	18148	ENSCAFG00000002727,ENSCAFG00000024085
	GO:0001972	retinoic acid binding	molecular_function	0.044927	3	1550	10	18148	ENSCAFG00000024861,ENSCAFG00000010911,ENSCAFG00000019838
	GO:0071847	TNFSF11-mediated signaling pathway	biological_process	0.04521	2	1550	4	18148	ENSCAFG00000000075,ENSCAFG00000001902
	GO:0060304	regulation of phosphatidylinositol dephosphorylation	biological_process	0.045214	2	1550	4	18148	ENSCAFG00000017513,ENSCAFG00000004092
	GO:0031269	pseudopodium assembly	biological_process	0.045358	3	1550	10	18148	ENSCAFG00000007343,ENSCAFG00000006151,ENSCAFG00000009281
	GO:0014004	microglia differentiation	biological_process	0.045365	2	1550	4	18148	ENSCAFG00000005014,ENSCAFG00000008557
	GO:0042147	retrograde transport, endosome to Golgi	biological_process	0.045624	11	1550	71	18148	ENSCAFG00000013026,ENSCAFG00000010186,ENSCAFG00000028870,ENSCAFG00000002225,ENSCAFG00000017041,ENSCAFG00000002543,ENSCAFG00000016908,ENSCAFG00000010984,ENSCAFG00000010198,ENSCAFG00000007909,ENSCAFG00000003772
	GO:0034260	negative regulation of GTPase activity	biological_process	0.045704	5	1550	23	18148	ENSCAFG00000014170,ENSCAFG00000005651,ENSCAFG00000012666,ENSCAFG00000031029,ENSCAFG00000014273
	GO:0016796	exonuclease activity, active with either ribo- or deoxyribonucleic acids and producing 5'-phosphomonoesters	molecular_function	0.045763	9	1550	55	18148	ENSCAFG00000032033,ENSCAFG00000003725,ENSCAFG00000007783,ENSCAFG00000002699,XLOC_206511,XLOC_291472,ENSCAFG00000000119,ENSCAFG00000006215,ENSCAFG00000008699
	GO:0050650	chondroitin sulfate proteoglycan biosynthetic process	biological_process	0.046282	4	1550	16	18148	ENSCAFG00000015978,ENSCAFG00000017026,ENSCAFG00000007661,ENSCAFG00000007056
	GO:0033063	Rad51B-Rad51C-Rad51D-XRCC2 complex	cellular_component	0.046471	2	1550	4	18148	ENSCAFG00000017560,ENSCAFG00000004964
	GO:0006139	nucleobase-containing compound metabolic process	biological_process	0.046552	446	1550	4845	18148	ENSCAFG00000016474,ENSCAFG00000005139,ENSCAFG00000009801,ENSCAFG00000024655,ENSCAFG00000010920,ENSCAFG00000014250,ENSCAFG00000028916,ENSCAFG00000008672,ENSCAFG00000009443,ENSCAFG00000023084,XLOC_313418,ENSCAFG00000000612,XLOC_133837,ENSCAFG00000014185,ENSCAFG00000006500,ENSCAFG00000004163,ENSCAFG00000019227,ENSCAFG00000014205,ENSCAFG00000023631,ENSCAFG00000009293,ENSCAFG00000010706,ENSCAFG0000000…
	GO:0002366	leukocyte activation involved in immune response	biological_process	0.046631	22	1550	176	18148	ENSCAFG00000018945,ENSCAFG00000004094,ENSCAFG00000012569,ENSCAFG00000013904,ENSCAFG00000004163,ENSCAFG00000002594,ENSCAFG00000012981,ENSCAFG00000018619,ENSCAFG00000014213,ENSCAFG00000005014,ENSCAFG00000003262,ENSCAFG00000012065,ENSCAFG00000031019,ENSCAFG00000000105,ENSCAFG00000012621,ENSCAFG00000000408,ENSCAFG00000010920,ENSCAFG00000000120,ENSCAFG00000018230,ENSCAFG00000009281,ENSCAFG00000005670,…
	GO:0021932	hindbrain radial glia guided cell migration	biological_process	0.046735	3	1550	9	18148	ENSCAFG00000008079,ENSCAFG00000019688,ENSCAFG00000003821
	GO:0006325	chromatin organization	biological_process	0.046785	65	1550	607	18148	ENSCAFG00000029759,ENSCAFG00000014492,ENSCAFG00000045051,ENSCAFG00000017798,ENSCAFG00000014113,ENSCAFG00000005014,ENSCAFG00000016136,ENSCAFG00000023936,ENSCAFG00000013904,ENSCAFG00000012058,ENSCAFG00000018892,ENSCAFG00000005670,ENSCAFG00000016762,ENSCAFG00000017884,ENSCAFG00000002102,ENSCAFG00000014099,ENSCAFG00000043731,ENSCAFG00000017466,ENSCAFG00000000109,ENSCAFG00000010615,ENSCAFG00000014445,…
	GO:0034062	RNA polymerase activity	molecular_function	0.046987	7	1550	40	18148	ENSCAFG00000010756,ENSCAFG00000032117,XLOC_024462,XLOC_049753,ENSCAFG00000001053,ENSCAFG00000007613,ENSCAFG00000001437
	GO:0019205	nucleobase-containing compound kinase activity	molecular_function	0.047129	8	1550	48	18148	ENSCAFG00000000867,ENSCAFG00000017744,ENSCAFG00000010390,ENSCAFG00000013746,ENSCAFG00000010362,ENSCAFG00000019604,ENSCAFG00000005294,XLOC_007011
	GO:0016070	RNA metabolic process	biological_process	0.047145	337	1550	3622	18148	ENSCAFG00000025515,ENSCAFG00000019604,ENSCAFG00000009862,ENSCAFG00000006489,ENSCAFG00000046255,ENSCAFG00000000121,ENSCAFG00000013361,ENSCAFG00000013266,ENSCAFG00000008710,ENSCAFG00000014302,XLOC_024462,ENSCAFG00000023406,ENSCAFG00000014455,ENSCAFG00000029451,ENSCAFG00000043983,ENSCAFG00000016469,ENSCAFG00000049733,ENSCAFG00000014213,ENSCAFG00000008573,ENSCAFG00000002700,ENSCAFG00000001436,ENSCAFG…
	GO:0010467	gene expression	biological_process	0.047451	429	1550	4697	18148	ENSCAFG00000005256,ENSCAFG00000006244,ENSCAFG00000010535,ENSCAFG00000001600,XLOC_007011,ENSCAFG00000016812,ENSCAFG00000010766,ENSCAFG00000001660,ENSCAFG00000020212,ENSCAFG00000010106,ENSCAFG00000013904,ENSCAFG00000007629,ENSCAFG00000012557,ENSCAFG00000019615,ENSCAFG00000030099,ENSCAFG00000014770,ENSCAFG00000003090,ENSCAFG00000004057,ENSCAFG00000012593,ENSCAFG00000044178,ENSCAFG00000016447,ENSCAFG…
	GO:0016634	oxidoreductase activity, acting on the CH-CH group of donors, oxygen as acceptor	molecular_function	0.047554	3	1550	10	18148	ENSCAFG00000014554,ENSCAFG00000019996,ENSCAFG00000042893
	GO:0097159	organic cyclic compound binding	molecular_function	0.047888	456	1550	4966	18148	ENSCAFG00000000119,ENSCAFG00000010168,ENSCAFG00000012170,ENSCAFG00000004320,ENSCAFG00000003733,ENSCAFG00000007613,ENSCAFG00000010094,ENSCAFG00000004080,ENSCAFG00000008838,ENSCAFG00000031549,ENSCAFG00000010813,ENSCAFG00000000867,ENSCAFG00000043412,ENSCAFG00000029066,ENSCAFG00000013178,ENSCAFG00000013121,ENSCAFG00000031202,ENSCAFG00000002701,ENSCAFG00000010177,ENSCAFG00000006074,ENSCAFG00000002505,…
	GO:0002703	regulation of leukocyte mediated immunity	biological_process	0.047934	18	1550	138	18148	ENSCAFG00000005014,ENSCAFG00000004163,ENSCAFG00000029891,ENSCAFG00000002594,ENSCAFG00000013904,ENSCAFG00000012569,ENSCAFG00000014200,ENSCAFG00000000105,ENSCAFG00000000185,ENSCAFG00000003262,ENSCAFG00000000120,ENSCAFG00000010920,ENSCAFG00000018356,ENSCAFG00000018703,ENSCAFG00000005670,ENSCAFG00000012579,ENSCAFG00000009281,ENSCAFG00000018230
	GO:0060340	positive regulation of type I interferon-mediated signaling pathway	biological_process	0.048387	3	1550	10	18148	ENSCAFG00000048998,ENSCAFG00000023783,ENSCAFG00000015961
	GO:0019201	nucleotide kinase activity	molecular_function	0.048433	5	1550	24	18148	XLOC_007011,ENSCAFG00000017744,ENSCAFG00000013746,ENSCAFG00000000867,ENSCAFG00000010390
	GO:0034648	histone demethylase activity (H3-dimethyl-K4 specific)	molecular_function	0.048467	2	1550	4	18148	ENSCAFG00000010177,ENSCAFG00000013361
	GO:0042982	amyloid precursor protein metabolic process	biological_process	0.048827	7	1550	38	18148	ENSCAFG00000028707,ENSCAFG00000013270,ENSCAFG00000000408,ENSCAFG00000004447,ENSCAFG00000008557,ENSCAFG00000012557,ENSCAFG00000009801
	GO:0002250	adaptive immune response	biological_process	0.048994	29	1550	248	18148	ENSCAFG00000002371,ENSCAFG00000013904,ENSCAFG00000018945,ENSCAFG00000005014,ENSCAFG00000011787,ENSCAFG00000004163,ENSCAFG00000029891,ENSCAFG00000002594,ENSCAFG00000000105,ENSCAFG00000000185,ENSCAFG00000031029,ENSCAFG00000017622,ENSCAFG00000012621,ENSCAFG00000003262,ENSCAFG00000000408,ENSCAFG00000014200,ENSCAFG00000018356,ENSCAFG00000031101,ENSCAFG00000018703,ENSCAFG00000000120,ENSCAFG00000004980,…
	GO:0051253	negative regulation of RNA metabolic process	biological_process	0.048996	99	1550	971	18148	ENSCAFG00000000140,ENSCAFG00000004080,ENSCAFG00000000408,ENSCAFG00000003935,ENSCAFG00000029972,ENSCAFG00000010911,ENSCAFG00000004320,ENSCAFG00000008400,ENSCAFG00000002008,ENSCAFG00000013654,ENSCAFG00000009797,ENSCAFG00000000992,ENSCAFG00000011005,ENSCAFG00000017351,ENSCAFG00000001436,ENSCAFG00000006569,ENSCAFG00000004170,ENSCAFG00000000678,ENSCAFG00000010177,ENSCAFG00000000807,ENSCAFG00000016925,…
	GO:0034450	ubiquitin-ubiquitin ligase activity	molecular_function	0.049082	3	1550	10	18148	ENSCAFG00000015961,ENSCAFG00000042866,ENSCAFG00000000619
	GO:0006312	mitotic recombination	biological_process	0.049153	4	1550	16	18148	ENSCAFG00000000867,ENSCAFG00000017560,ENSCAFG00000005404,ENSCAFG00000006383
	GO:0046855	inositol phosphate dephosphorylation	biological_process	0.04923	4	1550	16	18148	ENSCAFG00000007074,ENSCAFG00000004092,ENSCAFG00000012969,ENSCAFG00000018690
	GO:0072542	protein phosphatase activator activity	molecular_function	0.049246	3	1550	10	18148	ENSCAFG00000014047,ENSCAFG00000019991,ENSCAFG00000015787
	GO:0046782	regulation of viral transcription	biological_process	0.049266	6	1550	31	18148	ENSCAFG00000029972,ENSCAFG00000001125,ENSCAFG00000010168,ENSCAFG00000004308,ENSCAFG00000019231,XLOC_010894
	GO:0032688	negative regulation of interferon-beta production	biological_process	0.049616	3	1550	10	18148	ENSCAFG00000004597,ENSCAFG00000005659,ENSCAFG00000017894
	GO:0007265	Ras protein signal transduction	biological_process	0.04969	30	1550	249	18148	ENSCAFG00000011740,ENSCAFG00000002727,ENSCAFG00000012666,ENSCAFG00000003776,ENSCAFG00000007304,ENSCAFG00000024150,ENSCAFG00000010749,ENSCAFG00000017087,ENSCAFG00000008615,ENSCAFG00000000444,ENSCAFG00000003272,ENSCAFG00000009281,ENSCAFG00000017290,ENSCAFG00000017030,ENSCAFG00000006151,ENSCAFG00000014707,ENSCAFG00000011108,ENSCAFG00000004436,ENSCAFG00000007068,ENSCAFG00000009284,ENSCAFG00000006294,…
	GO:0032970	regulation of actin filament-based process	biological_process	0.049709	37	1550	316	18148	ENSCAFG00000017889,ENSCAFG00000029442,ENSCAFG00000017057,ENSCAFG00000009281,ENSCAFG00000007100,ENSCAFG00000017087,ENSCAFG00000007626,ENSCAFG00000008079,ENSCAFG00000008188,ENSCAFG00000003776,ENSCAFG00000014273,ENSCAFG00000030134,ENSCAFG00000011638,ENSCAFG00000005490,ENSCAFG00000044405,ENSCAFG00000008185,ENSCAFG00000005014,ENSCAFG00000007909,ENSCAFG00000017484,ENSCAFG00000017342,ENSCAFG00000017120,…
