# Supplementary material for: RNA sequencing reveals dynamic expression of spleen lncRNAs and mRNAs in Beagle dogs infected by Toxocara canis
Source: Parasit Vectors. 2022 Aug 4;15:279. doi: 10.1186/s13071-022-05380-x (PMC9351231; doi:10.1186/s13071-022-05380-x)
Supplement: Supplementary file 7 — Additional file 7: Table S5. The KEGG pathways of cis target genes of the differentially expressed lncRNA transcripts. [file 13071_2022_5380_MOESM7_ESM.xlsx]

## Sheet: Sheet1
Additional file 7: Table S5.The KEGG pathways of cis target genes of the differentially expressed lncRNA transcripts.
Times after infection	Name	Database	ID	Input number	Background number	P-values	Input	Hyperlink
At 24 hpi	Base excision repair	KEGG PATHWAY	cfa03410	12	34	7.71e-05	ENSCAFG00000049237|ENSCAFG00000041733|ENSCAFG00000043590|ENSCAFG00000046078|ENSCAFG00000043589|ENSCAFG00000046212|ENSCAFG00000043217|ENSCAFG00000047588|ENSCAFG00000046414|ENSCAFG00000048945|ENSCAFG00000044493|ENSCAFG00000049938	http://www.genome.jp/kegg-bin/show_pathway?cfa03410/cfa:482558%09red
	RNA transport	KEGG PATHWAY	cfa03013	24	158	0.00319829	ENSCAFG00000003081|ENSCAFG00000016001|XLOC_332433|ENSCAFG00000010674|ENSCAFG00000032070|ENSCAFG00000014352|ENSCAFG00000028574|ENSCAFG00000000646|ENSCAFG00000011703|ENSCAFG00000008655|ENSCAFG00000011427|ENSCAFG00000007630|ENSCAFG00000017221|ENSCAFG00000012431|ENSCAFG00000014205|ENSCAFG00000017908|ENSCAFG00000003235|ENSCAFG00000002445|ENSCAFG00000000856|ENSCAFG00000003424|ENSCAFG00000046499|ENSCAFG…	http://www.genome.jp/kegg-bin/show_pathway?cfa03013/cfa:403896%09red/cfa:480247%09red/cfa:488137%09red/cfa:482464%09red/cfa:476664%09red/cfa:478874%09red/cfa:475506%09red/cfa:612971%09red/cfa:403971%09red/cfa:486757%09red/cfa:612732%09red/cfa:479317%09red/cfa:612945%09red/cfa:474470%09red/cfa:478152%09red/cfa:489832%09red/cfa:609404%09red/cfa:403506%09red/cfa:474772%09red
	Legionellosis	KEGG PATHWAY	cfa05134	10	50	0.0104714	ENSCAFG00000017221|ENSCAFG00000046499|ENSCAFG00000016881|XLOC_332433|ENSCAFG00000030180|ENSCAFG00000002733|ENSCAFG00000011666|ENSCAFG00000002856|ENSCAFG00000008655|ENSCAFG00000003424	http://www.genome.jp/kegg-bin/show_pathway?cfa05134/cfa:479406%09red/cfa:475258%09red/cfa:403796%09red/cfa:403985%09red/cfa:489928%09red/cfa:403506%09red
	Alcoholism	KEGG PATHWAY	cfa05034	23	167	0.0107029	ENSCAFG00000044066|ENSCAFG00000048378|ENSCAFG00000029066|ENSCAFG00000029759|ENSCAFG00000047415|ENSCAFG00000032188|ENSCAFG00000014275|ENSCAFG00000019377|ENSCAFG00000044000|ENSCAFG00000045051|ENSCAFG00000031581|ENSCAFG00000042780|ENSCAFG00000014451|ENSCAFG00000010615|ENSCAFG00000029078|ENSCAFG00000005238|ENSCAFG00000010740|ENSCAFG00000048797|ENSCAFG00000006340|ENSCAFG00000014435|ENSCAFG00000009282|…	http://www.genome.jp/kegg-bin/show_pathway?cfa05034/cfa:100856225%09red/cfa:479790%09red/cfa:483042%09red/cfa:490682%09red/cfa:488303%09red/cfa:488268%09red/cfa:403558%09red/cfa:488297%09red/cfa:488304%09red/cfa:611124%09red/cfa:478743%09red/cfa:478493%09red/cfa:483636%09red/cfa:403450%09red/cfa:611519%09red/cfa:403451%09red/cfa:479733%09red/cfa:442957%09red
	Glycerophospholipid metabolism	KEGG PATHWAY	cfa00564	14	88	0.0152441	ENSCAFG00000014054|ENSCAFG00000009248|ENSCAFG00000005225|ENSCAFG00000004733|ENSCAFG00000018442|ENSCAFG00000000579|ENSCAFG00000001424|ENSCAFG00000017595|ENSCAFG00000003348|XLOC_018559|ENSCAFG00000005716|ENSCAFG00000003621|ENSCAFG00000010937|ENSCAFG00000009231	http://www.genome.jp/kegg-bin/show_pathway?cfa00564/cfa:481256%09red/cfa:476002%09red/cfa:611194%09red/cfa:607640%09red/cfa:478755%09red/cfa:476932%09red/cfa:475572%09red/cfa:489828%09red/cfa:483635%09red/cfa:479504%09red/cfa:610214%09red/cfa:475670%09red/cfa:606800%09red/cfa:475658%09red
	Ribosome	KEGG PATHWAY	cfa03010	20	147	0.018341	ENSCAFG00000000027|ENSCAFG00000017031|ENSCAFG00000002399|ENSCAFG00000004266|ENSCAFG00000004980|ENSCAFG00000006589|ENSCAFG00000017881|ENSCAFG00000023279|ENSCAFG00000007572|ENSCAFG00000008021|ENSCAFG00000045416|ENSCAFG00000029269|ENSCAFG00000044471|ENSCAFG00000000190|ENSCAFG00000046052|ENSCAFG00000008873|ENSCAFG00000031492|ENSCAFG00000009852|ENSCAFG00000050038|ENSCAFG00000030477	http://www.genome.jp/kegg-bin/show_pathway?cfa03010/cfa:476000%09red/cfa:611398%09red/cfa:483748%09red/cfa:485132%09red/cfa:476450%09red/cfa:100856657%09red/cfa:480221%09red/cfa:100687749%09red/cfa:476206%09red/cfa:403690%09red/cfa:403691%09red/cfa:477912%09red/cfa:490332%09red/cfa:474902%09red/cfa:611273%09red/cfa:478904%09red/cfa:102152573%09red/cfa:610200%09red/cfa:491078%09red
	Fc gamma R-mediated phagocytosis	KEGG PATHWAY	cfa04666	13	87	0.0283498	ENSCAFG00000001424|ENSCAFG00000047423|ENSCAFG00000013341|ENSCAFG00000019951|ENSCAFG00000003617|ENSCAFG00000005073|ENSCAFG00000016982|ENSCAFG00000014707|ENSCAFG00000013035|ENSCAFG00000024150|ENSCAFG00000003370|ENSCAFG00000013015|ENSCAFG00000031581	http://www.genome.jp/kegg-bin/show_pathway?cfa04666/cfa:489128%09red/cfa:483329%09red/cfa:480037%09red/cfa:490679%09red/cfa:475659%09red/cfa:479921%09red/cfa:479790%09red/cfa:478984%09red/cfa:403934%09red/cfa:476022%09red/cfa:100856270%09red/cfa:481256%09red/cfa:475877%09red
	Carbon metabolism	KEGG PATHWAY	cfa01200	15	108	0.0325562	ENSCAFG00000002325|ENSCAFG00000002941|ENSCAFG00000007303|ENSCAFG00000007170|ENSCAFG00000004454|ENSCAFG00000041290|ENSCAFG00000015959|ENSCAFG00000001397|ENSCAFG00000009035|ENSCAFG00000017976|ENSCAFG00000013218|ENSCAFG00000010846|ENSCAFG00000016558|ENSCAFG00000007340|ENSCAFG00000043946	http://www.genome.jp/kegg-bin/show_pathway?cfa01200/cfa:403755%09red/cfa:476574%09red/cfa:403709%09red/cfa:481011%09red/cfa:477076%09red/cfa:481849%09red/cfa:478230%09red/cfa:474933%09red/cfa:487797%09red/cfa:403849%09red/cfa:478217%09red/cfa:488110%09red/cfa:485448%09red/cfa:611942%09red
	Natural killer cell mediated cytotoxicity	KEGG PATHWAY	cfa04650	14	99	0.0338406	ENSCAFG00000009095|ENSCAFG00000028778|ENSCAFG00000011625|ENSCAFG00000029858|ENSCAFG00000006340|ENSCAFG00000031581|ENSCAFG00000013015|ENSCAFG00000019951|ENSCAFG00000008894|ENSCAFG00000031460|ENSCAFG00000010625|ENSCAFG00000014275|ENSCAFG00000031101|ENSCAFG00000012647	http://www.genome.jp/kegg-bin/show_pathway?cfa04650/cfa:483042%09red/cfa:490682%09red/cfa:403975%09red/cfa:100856468%09red/cfa:479790%09red/cfa:478151%09red/cfa:478984%09red/cfa:485930%09red/cfa:488644%09red/cfa:488642%09red/cfa:487739%09red/cfa:479921%09red/cfa:477488%09red/cfa:100856529%09red
	mRNA surveillance pathway	KEGG PATHWAY	cfa03015	13	90	0.0350206	ENSCAFG00000013276|ENSCAFG00000003081|ENSCAFG00000011427|ENSCAFG00000028574|ENSCAFG00000000646|ENSCAFG00000018856|ENSCAFG00000045001|ENSCAFG00000006360|ENSCAFG00000005238|ENSCAFG00000032070|ENSCAFG00000011703|ENSCAFG00000002445|ENSCAFG00000017948	http://www.genome.jp/kegg-bin/show_pathway?cfa03015/cfa:480035%09red/cfa:480247%09red/cfa:482464%09red/cfa:476664%09red/cfa:403558%09red/cfa:476200%09red/cfa:612945%09red/cfa:102156482%09red/cfa:479846%09red/cfa:480436%09red/cfa:609404%09red/cfa:474772%09red
At 96 hpi	Base excision repair	KEGG PATHWAY	cfa03410	24	34	4.78e-10	ENSCAFG00000043816|ENSCAFG00000042622|ENSCAFG00000011629|ENSCAFG00000045861|ENSCAFG00000032033|ENSCAFG00000046552|ENSCAFG00000043217|ENSCAFG00000048802|ENSCAFG00000044894|ENSCAFG00000045295|ENSCAFG00000049008|ENSCAFG00000049351|ENSCAFG00000005389|ENSCAFG00000043864|ENSCAFG00000046078|ENSCAFG00000005484|ENSCAFG00000046728|ENSCAFG00000043759|ENSCAFG00000047696|ENSCAFG00000049834|ENSCAFG00000006030|…	http://www.genome.jp/kegg-bin/show_pathway?cfa03410/cfa:482558%09red/cfa:475392%09red/cfa:611597%09red/cfa:486497%09red/cfa:477166%09red/cfa:611847%09red/cfa:476806%09red
	Systemic lupus erythematosus	KEGG PATHWAY	cfa05322	30	116	0.000122294	ENSCAFG00000011517|ENSCAFG00000044000|ENSCAFG00000048378|ENSCAFG00000044143|ENSCAFG00000029066|ENSCAFG00000029759|ENSCAFG00000047415|ENSCAFG00000025361|ENSCAFG00000044066|ENSCAFG00000045051|ENSCAFG00000045428|ENSCAFG00000048334|ENSCAFG00000043232|ENSCAFG00000044424|ENSCAFG00000011096|ENSCAFG00000018945|ENSCAFG00000044772|ENSCAFG00000029078|ENSCAFG00000011504|ENSCAFG00000048797|ENSCAFG00000032188|…	http://www.genome.jp/kegg-bin/show_pathway?cfa05322/cfa:100856225%09red/cfa:403462%09red/cfa:490595%09red/cfa:607772%09red/cfa:488303%09red/cfa:478743%09red/cfa:480369%09red/cfa:488297%09red/cfa:403468%09red/cfa:488268%09red/cfa:611519%09red/cfa:475916%09red/cfa:483167%09red/cfa:488304%09red/cfa:612779%09red
	T cell receptor signaling pathway	KEGG PATHWAY	cfa04660	28	105	0.000131269	ENSCAFG00000011625|ENSCAFG00000000685|ENSCAFG00000048334|ENSCAFG00000044143|ENSCAFG00000005634|ENSCAFG00000014707|ENSCAFG00000018354|ENSCAFG00000025361|ENSCAFG00000004956|ENSCAFG00000045428|ENSCAFG00000003995|ENSCAFG00000043232|ENSCAFG00000044424|ENSCAFG00000031522|ENSCAFG00000011096|ENSCAFG00000018945|ENSCAFG00000044772|ENSCAFG00000013067|ENSCAFG00000013275|ENSCAFG00000005606|ENSCAFG00000019951|…	http://www.genome.jp/kegg-bin/show_pathway?cfa04660/cfa:484513%09red/cfa:484519%09red/cfa:483042%09red/cfa:607885%09red/cfa:490595%09red/cfa:490878%09red/cfa:488036%09red/cfa:479921%09red/cfa:485004%09red/cfa:475032%09red/cfa:403790%09red/cfa:100271860%09red/cfa:485930%09red/cfa:607019%09red/cfa:403872%09red/cfa:476188%09red/cfa:612814%09red/cfa:403468%09red/cfa:607023%09red/cfa:403934%09red
	Asthma	KEGG PATHWAY	cfa05310	11	24	0.000456485	ENSCAFG00000045428|ENSCAFG00000048334|ENSCAFG00000044143|ENSCAFG00000043232|ENSCAFG00000044772|ENSCAFG00000025361|ENSCAFG00000031739|ENSCAFG00000044424|ENSCAFG00000018945|ENSCAFG00000011096|ENSCAFG00000000855	http://www.genome.jp/kegg-bin/show_pathway?cfa05310/cfa:403790%09red/cfa:490595%09red/cfa:403468%09red
	Intestinal immune network for IgA production	KEGG PATHWAY	cfa04672	15	44	0.000599063	ENSCAFG00000045428|ENSCAFG00000048334|ENSCAFG00000044143|ENSCAFG00000007026|ENSCAFG00000018852|ENSCAFG00000044772|ENSCAFG00000018358|ENSCAFG00000043232|ENSCAFG00000002733|ENSCAFG00000025361|ENSCAFG00000031739|ENSCAFG00000044424|ENSCAFG00000018945|ENSCAFG00000011096|ENSCAFG00000000855	http://www.genome.jp/kegg-bin/show_pathway?cfa04672/cfa:490595%09red/cfa:403985%09red/cfa:448798%09red/cfa:403468%09red/cfa:403790%09red/cfa:449622%09red/cfa:100684674%09red
	Malaria	KEGG PATHWAY	cfa05144	15	50	0.00174514	ENSCAFG00000045428|ENSCAFG00000048334|ENSCAFG00000044143|ENSCAFG00000043232|ENSCAFG00000044772|ENSCAFG00000032615|ENSCAFG00000008975|ENSCAFG00000044424|ENSCAFG00000002733|ENSCAFG00000025361|ENSCAFG00000017017|ENSCAFG00000031739|ENSCAFG00000020004|ENSCAFG00000018945|ENSCAFG00000011096	http://www.genome.jp/kegg-bin/show_pathway?cfa05144/cfa:488930%09red/cfa:490595%09red/cfa:403985%09red/cfa:100855558%09red/cfa:403982%09red/cfa:403468%09red/cfa:610359%09red
	Graft-versus-host disease	KEGG PATHWAY	cfa05332	10	26	0.00234579	ENSCAFG00000045428|ENSCAFG00000048334|ENSCAFG00000044143|ENSCAFG00000043232|ENSCAFG00000044772|ENSCAFG00000002733|ENSCAFG00000025361|ENSCAFG00000031739|ENSCAFG00000044424|ENSCAFG00000011096	http://www.genome.jp/kegg-bin/show_pathway?cfa05332/cfa:403985%09red/cfa:490595%09red
	Allograft rejection	KEGG PATHWAY	cfa05330	11	31	0.00241683	ENSCAFG00000045428|ENSCAFG00000048334|ENSCAFG00000044143|ENSCAFG00000043232|ENSCAFG00000044772|ENSCAFG00000025361|ENSCAFG00000031739|ENSCAFG00000044424|ENSCAFG00000018945|ENSCAFG00000011096|ENSCAFG00000000855	http://www.genome.jp/kegg-bin/show_pathway?cfa05330/cfa:403790%09red/cfa:490595%09red/cfa:403468%09red
	Staphylococcus aureus infection	KEGG PATHWAY	cfa05150	13	45	0.00450576	ENSCAFG00000016007|ENSCAFG00000011504|ENSCAFG00000045428|ENSCAFG00000016881|ENSCAFG00000044143|ENSCAFG00000043232|ENSCAFG00000044772|ENSCAFG00000048334|ENSCAFG00000025361|ENSCAFG00000013838|ENSCAFG00000031739|ENSCAFG00000044424|ENSCAFG00000011096	http://www.genome.jp/kegg-bin/show_pathway?cfa05150/cfa:489928%09red/cfa:488121%09red/cfa:491006%09red/cfa:403462%09red/cfa:490595%09red
	Alcoholism	KEGG PATHWAY	cfa05034	32	167	0.00554701	ENSCAFG00000019499|ENSCAFG00000011517|ENSCAFG00000044066|ENSCAFG00000016119|ENSCAFG00000015115|ENSCAFG00000000688|ENSCAFG00000029066|ENSCAFG00000029759|ENSCAFG00000047415|ENSCAFG00000044000|ENSCAFG00000045051|ENSCAFG00000042780|ENSCAFG00000017395|ENSCAFG00000009532|ENSCAFG00000017156|ENSCAFG00000048378|ENSCAFG00000000304|ENSCAFG00000029078|ENSCAFG00000006340|ENSCAFG00000010740|ENSCAFG00000048797|…	http://www.genome.jp/kegg-bin/show_pathway?cfa05034/cfa:403609%09red/cfa:488297%09red/cfa:403872%09red/cfa:478743%09red/cfa:607032%09red/cfa:403859%09red/cfa:491857%09red/cfa:488303%09red/cfa:490439%09red/cfa:488304%09red/cfa:483167%09red/cfa:442957%09red/cfa:100856225%09red/cfa:494007%09red/cfa:483042%09red/cfa:612779%09red/cfa:403960%09red/cfa:479733%09red/cfa:611519%09red/cfa:475916%09red/cfa:…
	Autoimmune thyroid disease	KEGG PATHWAY	cfa05320	11	39	0.00996473	ENSCAFG00000045428|ENSCAFG00000048334|ENSCAFG00000044143|ENSCAFG00000043232|ENSCAFG00000044772|ENSCAFG00000025361|ENSCAFG00000031739|ENSCAFG00000044424|ENSCAFG00000018945|ENSCAFG00000011096|ENSCAFG00000000855	http://www.genome.jp/kegg-bin/show_pathway?cfa05320/cfa:403790%09red/cfa:490595%09red/cfa:403468%09red
	Viral myocarditis	KEGG PATHWAY	cfa05416	13	51	0.0106286	ENSCAFG00000003995|ENSCAFG00000045428|ENSCAFG00000048334|ENSCAFG00000044143|ENSCAFG00000014975|ENSCAFG00000044772|ENSCAFG00000043232|ENSCAFG00000023562|ENSCAFG00000025361|ENSCAFG00000031739|ENSCAFG00000044424|ENSCAFG00000018945|ENSCAFG00000011096	http://www.genome.jp/kegg-bin/show_pathway?cfa05416/cfa:606758%09red/cfa:475032%09red/cfa:403468%09red/cfa:490595%09red/cfa:478202%09red
	Type I diabetes mellitus	KEGG PATHWAY	cfa04940	10	37	0.0172214	ENSCAFG00000010865|ENSCAFG00000045428|ENSCAFG00000048334|ENSCAFG00000044143|ENSCAFG00000043232|ENSCAFG00000044772|ENSCAFG00000025361|ENSCAFG00000031739|ENSCAFG00000044424|ENSCAFG00000011096	http://www.genome.jp/kegg-bin/show_pathway?cfa04940/cfa:478854%09red/cfa:490595%09red
	Antigen processing and presentation	KEGG PATHWAY	cfa04612	13	57	0.0218371	ENSCAFG00000001580|ENSCAFG00000045428|ENSCAFG00000048334|ENSCAFG00000044143|ENSCAFG00000043232|ENSCAFG00000044772|ENSCAFG00000030114|ENSCAFG00000044424|ENSCAFG00000018036|ENSCAFG00000025361|ENSCAFG00000031739|ENSCAFG00000020196|ENSCAFG00000011096	http://www.genome.jp/kegg-bin/show_pathway?cfa04612/cfa:474897%09red/cfa:480438%09red/cfa:480726%09red/cfa:607367%09red/cfa:490595%09red
	Calcium signaling pathway	KEGG PATHWAY	cfa04020	31	181	0.0228235	ENSCAFG00000019499|ENSCAFG00000000304|ENSCAFG00000015298|ENSCAFG00000048334|ENSCAFG00000044143|ENSCAFG00000006402|ENSCAFG00000019989|ENSCAFG00000049711|ENSCAFG00000025361|ENSCAFG00000009967|ENSCAFG00000016897|ENSCAFG00000045428|ENSCAFG00000043232|ENSCAFG00000044424|ENSCAFG00000016354|ENSCAFG00000011096|ENSCAFG00000044772|ENSCAFG00000010987|ENSCAFG00000007224|ENSCAFG00000005502|ENSCAFG00000029120|…	http://www.genome.jp/kegg-bin/show_pathway?cfa04020/cfa:489692%09red/cfa:477762%09red/cfa:494007%09red/cfa:100686650%09red/cfa:479120%09red/cfa:490595%09red/cfa:414755%09red/cfa:489968%09red/cfa:403812%09red/cfa:485333%09red/cfa:488578%09red/cfa:610502%09red/cfa:403756%09red/cfa:403827%09red/cfa:485445%09red/cfa:610031%09red/cfa:403960%09red/cfa:474584%09red/cfa:450240%09red/cfa:606963%09red/cfa:…
	Ras signaling pathway	KEGG PATHWAY	cfa04014	36	221	0.0274745	ENSCAFG00000019499|ENSCAFG00000000304|ENSCAFG00000048334|ENSCAFG00000044143|ENSCAFG00000014707|ENSCAFG00000018354|ENSCAFG00000019989|ENSCAFG00000025361|ENSCAFG00000044424|ENSCAFG00000004956|ENSCAFG00000045428|ENSCAFG00000009396|ENSCAFG00000043232|ENSCAFG00000010627|ENSCAFG00000017069|ENSCAFG00000017100|ENSCAFG00000011096|ENSCAFG00000044772|ENSCAFG00000013067|ENSCAFG00000017156|ENSCAFG00000008396|…	http://www.genome.jp/kegg-bin/show_pathway?cfa04014/cfa:477762%09red/cfa:607885%09red/cfa:478464%09red/cfa:100271860%09red/cfa:403934%09red/cfa:403872%09red/cfa:612814%09red/cfa:490431%09red/cfa:490433%09red/cfa:490439%09red/cfa:608981%09red/cfa:607952%09red/cfa:610031%09red/cfa:403656%09red/cfa:494007%09red/cfa:483042%09red/cfa:490595%09red/cfa:490878%09red/cfa:489968%09red/cfa:479733%09red/cfa:…
	Glioma	KEGG PATHWAY	cfa05214	14	66	0.0285729	ENSCAFG00000001998|ENSCAFG00000017156|ENSCAFG00000000304|ENSCAFG00000017622|ENSCAFG00000006340|ENSCAFG00000017563|ENSCAFG00000009532|ENSCAFG00000041505|ENSCAFG00000029853|ENSCAFG00000015670|ENSCAFG00000015115|ENSCAFG00000019989|ENSCAFG00000018354|ENSCAFG00000004436	http://www.genome.jp/kegg-bin/show_pathway?cfa05214/cfa:489692%09red/cfa:476915%09red/cfa:483042%09red/cfa:474890%09red/cfa:490878%09red/cfa:490439%09red/cfa:609920%09red/cfa:489968%09red/cfa:403832%09red/cfa:403872%09red/cfa:474584%09red/cfa:491857%09red
	Tryptophan metabolism	KEGG PATHWAY	cfa00380	10	41	0.0294377	ENSCAFG00000048539|ENSCAFG00000005748|ENSCAFG00000017941|ENSCAFG00000005750|ENSCAFG00000005020|ENSCAFG00000006164|ENSCAFG00000044026|ENSCAFG00000024670|ENSCAFG00000017937|XLOC_315143	http://www.genome.jp/kegg-bin/show_pathway?cfa00380/cfa:477748%09red/cfa:482846%09red/cfa:494010%09red/cfa:100683688%09red/cfa:476125%09red/cfa:475574%09red/cfa:483038%09red/cfa:100686778%09red/cfa:475499%09red/cfa:609011%09red
	Chagas disease (American trypanosomiasis)	KEGG PATHWAY	cfa05142	20	107	0.0299164	ENSCAFG00000045428|ENSCAFG00000000685|ENSCAFG00000048334|ENSCAFG00000009396|ENSCAFG00000013909|ENSCAFG00000044143|ENSCAFG00000043232|ENSCAFG00000010740|ENSCAFG00000044772|ENSCAFG00000025361|ENSCAFG00000049665|ENSCAFG00000029360|ENSCAFG00000002733|ENSCAFG00000018354|ENSCAFG00000012998|ENSCAFG00000031739|ENSCAFG00000018946|ENSCAFG00000044424|ENSCAFG00000011096|ENSCAFG00000006453	http://www.genome.jp/kegg-bin/show_pathway?cfa05142/cfa:403476%09red/cfa:490595%09red/cfa:610668%09red/cfa:490878%09red/cfa:403985%09red/cfa:100856208%09red/cfa:611852%09red/cfa:607019%09red/cfa:478464%09red/cfa:482873%09red/cfa:607023%09red/cfa:442957%09red
	NF-kappa B signaling pathway	KEGG PATHWAY	cfa04064	17	87	0.0313244	ENSCAFG00000045428|ENSCAFG00000000075|ENSCAFG00000044143|ENSCAFG00000007026|ENSCAFG00000043232|ENSCAFG00000044772|ENSCAFG00000000105|ENSCAFG00000019989|ENSCAFG00000048334|ENSCAFG00000044424|ENSCAFG00000025361|ENSCAFG00000002371|ENSCAFG00000031739|ENSCAFG00000020004|ENSCAFG00000018945|ENSCAFG00000011096|ENSCAFG00000018946	http://www.genome.jp/kegg-bin/show_pathway?cfa04064/cfa:489692%09red/cfa:490595%09red/cfa:403982%09red/cfa:403468%09red/cfa:611852%09red/cfa:100271860%09red/cfa:483957%09red/cfa:449622%09red/cfa:476188%09red
	Inflammatory bowel disease (IBD)	KEGG PATHWAY	cfa05321	13	61	0.0331167	ENSCAFG00000045428|ENSCAFG00000048334|ENSCAFG00000044143|ENSCAFG00000043232|ENSCAFG00000012884|ENSCAFG00000009797|ENSCAFG00000044772|ENSCAFG00000002733|ENSCAFG00000025361|ENSCAFG00000031739|ENSCAFG00000044424|ENSCAFG00000011096|ENSCAFG00000000855	http://www.genome.jp/kegg-bin/show_pathway?cfa05321/cfa:403985%09red/cfa:483205%09red/cfa:478845%09red/cfa:490595%09red/cfa:403790%09red
	Rap1 signaling pathway	KEGG PATHWAY	cfa04015	34	210	0.0335407	ENSCAFG00000019499|ENSCAFG00000000304|ENSCAFG00000000685|ENSCAFG00000048334|ENSCAFG00000018354|ENSCAFG00000044143|ENSCAFG00000014181|ENSCAFG00000014707|ENSCAFG00000024183|ENSCAFG00000025361|ENSCAFG00000008626|ENSCAFG00000041445|ENSCAFG00000045428|ENSCAFG00000043232|ENSCAFG00000044424|ENSCAFG00000017069|ENSCAFG00000013828|ENSCAFG00000017100|ENSCAFG00000011096|ENSCAFG00000044772|ENSCAFG00000010740|…	http://www.genome.jp/kegg-bin/show_pathway?cfa04015/cfa:403872%09red/cfa:484802%09red/cfa:609521%09red/cfa:607019%09red/cfa:449621%09red/cfa:403859%09red/cfa:474584%09red/cfa:490431%09red/cfa:490433%09red/cfa:477956%09red/cfa:608981%09red/cfa:607952%09red/cfa:489928%09red/cfa:403656%09red/cfa:442957%09red/cfa:494007%09red/cfa:490595%09red/cfa:490878%09red/cfa:489968%09red/cfa:403960%09red/cfa:607…
	Axon guidance	KEGG PATHWAY	cfa04360	22	125	0.039293	ENSCAFG00000011625|ENSCAFG00000003776|ENSCAFG00000014707|ENSCAFG00000003578|ENSCAFG00000004956|ENSCAFG00000047423|ENSCAFG00000003995|ENSCAFG00000003857|ENSCAFG00000019270|ENSCAFG00000017069|ENSCAFG00000017100|ENSCAFG00000010719|ENSCAFG00000017072|ENSCAFG00000013067|ENSCAFG00000019958|ENSCAFG00000005606|ENSCAFG00000010740|ENSCAFG00000009532|ENSCAFG00000000673|ENSCAFG00000003821|ENSCAFG00000006768|…	http://www.genome.jp/kegg-bin/show_pathway?cfa04360/cfa:490431%09red/cfa:482735%09red/cfa:490433%09red/cfa:607885%09red/cfa:477956%09red/cfa:484513%09red/cfa:100856705%09red/cfa:475032%09red/cfa:483191%09red/cfa:485930%09red/cfa:403934%09red/cfa:474459%09red/cfa:403872%09red/cfa:484762%09red/cfa:476022%09red/cfa:612814%09red/cfa:490132%09red/cfa:477955%09red/cfa:483417%09red/cfa:492243%09red/cfa:…
	Ribosome	KEGG PATHWAY	cfa03010	25	147	0.0401945	ENSCAFG00000005639|ENSCAFG00000011435|ENSCAFG00000010653|ENSCAFG00000023279|ENSCAFG00000019840|ENSCAFG00000047016|ENSCAFG00000045429|ENSCAFG00000003564|ENSCAFG00000024468|ENSCAFG00000044348|ENSCAFG00000004980|ENSCAFG00000004266|ENSCAFG00000045082|ENSCAFG00000005623|ENSCAFG00000050038|ENSCAFG00000014958|ENSCAFG00000023247|ENSCAFG00000007757|ENSCAFG00000004922|ENSCAFG00000005722|ENSCAFG00000046244|…	http://www.genome.jp/kegg-bin/show_pathway?cfa03010/cfa:476450%09red/cfa:477887%09red/cfa:403722%09red/cfa:479587%09red/cfa:474902%09red/cfa:611180%09red/cfa:102156089%09red/cfa:100687749%09red/cfa:403677%09red/cfa:476753%09red/cfa:611398%09red/cfa:476378%09red/cfa:485132%09red/cfa:100684296%09red/cfa:607481%09red/cfa:474877%09red/cfa:479612%09red/cfa:478904%09red/cfa:474722%09red/cfa:484517%09re…
	Pertussis	KEGG PATHWAY	cfa05133	14	70	0.041318	ENSCAFG00000047423|ENSCAFG00000000304|ENSCAFG00000000851|ENSCAFG00000000685|ENSCAFG00000016881|ENSCAFG00000009396|ENSCAFG00000041505|ENSCAFG00000017563|ENSCAFG00000003857|ENSCAFG00000003821|ENSCAFG00000049665|ENSCAFG00000002733|ENSCAFG00000010740|ENSCAFG00000018946	http://www.genome.jp/kegg-bin/show_pathway?cfa05133/cfa:477956%09red/cfa:403985%09red/cfa:100855872%09red/cfa:611852%09red/cfa:607019%09red/cfa:478464%09red/cfa:489928%09red/cfa:476022%09red/cfa:607023%09red/cfa:474584%09red/cfa:442957%09red
At 36 dpi	Base excision repair	KEGG PATHWAY	cfa03410	19	34	3.8e-07	ENSCAFG00000005389|ENSCAFG00000049237|ENSCAFG00000045108|ENSCAFG00000043589|ENSCAFG00000042023|ENSCAFG00000042695|ENSCAFG00000046212|ENSCAFG00000046078|ENSCAFG00000041675|ENSCAFG00000048945|ENSCAFG00000049008|ENSCAFG00000049351|ENSCAFG00000049529|ENSCAFG00000049834|ENSCAFG00000044493|ENSCAFG00000049938|ENSCAFG00000046552|ENSCAFG00000032033|ENSCAFG00000006215	http://www.genome.jp/kegg-bin/show_pathway?cfa03410/cfa:482558%09red/cfa:475392%09red/cfa:486223%09red
	Allograft rejection	KEGG PATHWAY	cfa05330	13	31	0.000251749	ENSCAFG00000045428|ENSCAFG00000048334|ENSCAFG00000014200|ENSCAFG00000044143|ENSCAFG00000043232|ENSCAFG00000044424|ENSCAFG00000044772|ENSCAFG00000000408|ENSCAFG00000025361|ENSCAFG00000031739|ENSCAFG00000018945|ENSCAFG00000011096|ENSCAFG00000000855	http://www.genome.jp/kegg-bin/show_pathway?cfa05330/cfa:403790%09red/cfa:403977%09red/cfa:403801%09red/cfa:490595%09red/cfa:403468%09red
	Asthma	KEGG PATHWAY	cfa05310	11	24	0.00041291	ENSCAFG00000045428|ENSCAFG00000048334|ENSCAFG00000044143|ENSCAFG00000043232|ENSCAFG00000044424|ENSCAFG00000044772|ENSCAFG00000025361|ENSCAFG00000031739|ENSCAFG00000018945|ENSCAFG00000011096|ENSCAFG00000000855	http://www.genome.jp/kegg-bin/show_pathway?cfa05310/cfa:403790%09red/cfa:490595%09red/cfa:403468%09red
	Systemic lupus erythematosus	KEGG PATHWAY	cfa05322	27	116	0.000870247	ENSCAFG00000044066|ENSCAFG00000048378|ENSCAFG00000044143|ENSCAFG00000029066|ENSCAFG00000029759|ENSCAFG00000045512|ENSCAFG00000025361|ENSCAFG00000044000|ENSCAFG00000045051|ENSCAFG00000045428|ENSCAFG00000048334|ENSCAFG00000043232|ENSCAFG00000044424|ENSCAFG00000000408|ENSCAFG00000011096|ENSCAFG00000018945|ENSCAFG00000044772|ENSCAFG00000029078|ENSCAFG00000043731|ENSCAFG00000028830|ENSCAFG00000029451|…	http://www.genome.jp/kegg-bin/show_pathway?cfa05322/cfa:100856225%09red/cfa:490595%09red/cfa:488268%09red/cfa:478743%09red/cfa:403801%09red/cfa:488297%09red/cfa:403468%09red/cfa:488303%09red/cfa:478493%09red/cfa:611519%09red/cfa:488304%09red
	Inflammatory bowel disease (IBD)	KEGG PATHWAY	cfa05321	17	61	0.00153402	ENSCAFG00000017447|ENSCAFG00000044143|ENSCAFG00000045428|ENSCAFG00000048334|ENSCAFG00000014200|ENSCAFG00000028978|ENSCAFG00000043232|ENSCAFG00000012884|ENSCAFG00000009797|ENSCAFG00000044772|ENSCAFG00000000408|ENSCAFG00000000120|ENSCAFG00000025361|ENSCAFG00000031739|ENSCAFG00000044424|ENSCAFG00000011096|ENSCAFG00000000855	http://www.genome.jp/kegg-bin/show_pathway?cfa05321/cfa:489957%09red/cfa:490595%09red/cfa:403977%09red/cfa:403801%09red/cfa:481110%09red/cfa:403790%09red/cfa:403851%09red/cfa:483205%09red/cfa:478845%09red
	Malaria	KEGG PATHWAY	cfa05144	15	50	0.00155394	ENSCAFG00000011740|ENSCAFG00000031944|ENSCAFG00000048334|ENSCAFG00000014200|ENSCAFG00000044143|ENSCAFG00000043232|ENSCAFG00000044424|ENSCAFG00000044772|ENSCAFG00000000408|ENSCAFG00000025361|ENSCAFG00000045428|ENSCAFG00000031739|ENSCAFG00000018945|ENSCAFG00000011096|ENSCAFG00000003029	http://www.genome.jp/kegg-bin/show_pathway?cfa05144/cfa:100126181%09red/cfa:490595%09red/cfa:403977%09red/cfa:403801%09red/cfa:403468%09red/cfa:403850%09red/cfa:610775%09red
	T cell receptor signaling pathway	KEGG PATHWAY	cfa04660	24	105	0.00200989	ENSCAFG00000011625|ENSCAFG00000000685|ENSCAFG00000048334|ENSCAFG00000007579|ENSCAFG00000044143|ENSCAFG00000014707|ENSCAFG00000025361|ENSCAFG00000014275|ENSCAFG00000045428|ENSCAFG00000048035|ENSCAFG00000043232|ENSCAFG00000044424|ENSCAFG00000000408|ENSCAFG00000007626|ENSCAFG00000018945|ENSCAFG00000044772|ENSCAFG00000031029|ENSCAFG00000005606|ENSCAFG00000049665|ENSCAFG00000002371|ENSCAFG00000011096|…	http://www.genome.jp/kegg-bin/show_pathway?cfa04660/cfa:484513%09red/cfa:490595%09red/cfa:403735%09red/cfa:477085%09red/cfa:403801%09red/cfa:403468%09red/cfa:403790%09red/cfa:100271860%09red/cfa:485930%09red/cfa:403934%09red/cfa:607019%09red/cfa:476188%09red/cfa:607023%09red/cfa:487235%09red/cfa:612559%09red/cfa:490682%09red
	Graft-versus-host disease	KEGG PATHWAY	cfa05332	10	26	0.00215072	ENSCAFG00000045428|ENSCAFG00000048334|ENSCAFG00000044143|ENSCAFG00000043232|ENSCAFG00000044424|ENSCAFG00000044772|ENSCAFG00000000408|ENSCAFG00000025361|ENSCAFG00000031739|ENSCAFG00000011096	http://www.genome.jp/kegg-bin/show_pathway?cfa05332/cfa:403801%09red/cfa:490595%09red
	Intestinal immune network for IgA production	KEGG PATHWAY	cfa04672	13	44	0.00347682	ENSCAFG00000045428|ENSCAFG00000048334|ENSCAFG00000005109|ENSCAFG00000044143|ENSCAFG00000043232|ENSCAFG00000044424|ENSCAFG00000044772|ENSCAFG00000014175|ENSCAFG00000025361|ENSCAFG00000031739|ENSCAFG00000018945|ENSCAFG00000011096|ENSCAFG00000000855	http://www.genome.jp/kegg-bin/show_pathway?cfa04672/cfa:403790%09red/cfa:488429%09red/cfa:483900%09red/cfa:490595%09red/cfa:403468%09red
	Ribosome	KEGG PATHWAY	cfa03010	29	147	0.00483995	ENSCAFG00000010653|ENSCAFG00000047750|ENSCAFG00000023279|ENSCAFG00000016800|ENSCAFG00000010106|ENSCAFG00000003241|ENSCAFG00000008805|ENSCAFG00000008710|ENSCAFG00000047561|ENSCAFG00000020212|ENSCAFG00000031492|ENSCAFG00000017066|ENSCAFG00000017031|ENSCAFG00000002399|ENSCAFG00000004266|ENSCAFG00000005623|ENSCAFG00000004980|ENSCAFG00000014723|ENSCAFG00000002701|ENSCAFG00000009852|ENSCAFG00000013905|…	http://www.genome.jp/kegg-bin/show_pathway?cfa03010/cfa:476000%09red/cfa:478443%09red/cfa:476387%09red/cfa:483748%09red/cfa:476450%09red/cfa:477887%09red/cfa:403722%09red/cfa:477031%09red/cfa:476206%09red/cfa:608696%09red/cfa:480729%09red/cfa:608162%09red/cfa:102156089%09red/cfa:480221%09red/cfa:100687749%09red/cfa:403690%09red/cfa:607633%09red/cfa:491078%09red/cfa:100688077%09red/cfa:611398%09re…
	Type I diabetes mellitus	KEGG PATHWAY	cfa04940	11	37	0.00666693	ENSCAFG00000045428|ENSCAFG00000048334|ENSCAFG00000014200|ENSCAFG00000044143|ENSCAFG00000043232|ENSCAFG00000044424|ENSCAFG00000044772|ENSCAFG00000000408|ENSCAFG00000025361|ENSCAFG00000031739|ENSCAFG00000011096	http://www.genome.jp/kegg-bin/show_pathway?cfa04940/cfa:403977%09red/cfa:403801%09red/cfa:490595%09red
	Autoimmune thyroid disease	KEGG PATHWAY	cfa05320	11	39	0.00916366	ENSCAFG00000045428|ENSCAFG00000048334|ENSCAFG00000044143|ENSCAFG00000043232|ENSCAFG00000044424|ENSCAFG00000044772|ENSCAFG00000025361|ENSCAFG00000031739|ENSCAFG00000018945|ENSCAFG00000011096|ENSCAFG00000000855	http://www.genome.jp/kegg-bin/show_pathway?cfa05320/cfa:403790%09red/cfa:490595%09red/cfa:403468%09red
	Transcriptional misregulation in cancer	KEGG PATHWAY	cfa05202	28	159	0.0193746	ENSCAFG00000007426|ENSCAFG00000048378|ENSCAFG00000044143|ENSCAFG00000010144|ENSCAFG00000002002|ENSCAFG00000025361|ENSCAFG00000014185|ENSCAFG00000003029|ENSCAFG00000045428|ENSCAFG00000029853|ENSCAFG00000009912|ENSCAFG00000048334|ENSCAFG00000043232|ENSCAFG00000044424|ENSCAFG00000016212|ENSCAFG00000011096|ENSCAFG00000002008|ENSCAFG00000044772|ENSCAFG00000007304|ENSCAFG00000019838|ENSCAFG00000044178|…	http://www.genome.jp/kegg-bin/show_pathway?cfa05202/cfa:488575%09red/cfa:487760%09red/cfa:483758%09red/cfa:490595%09red/cfa:610255%09red/cfa:100683405%09red/cfa:491278%09red/cfa:488124%09red/cfa:609786%09red/cfa:609969%09red/cfa:488530%09red/cfa:403850%09red/cfa:611519%09red/cfa:489928%09red/cfa:474890%09red/cfa:474923%09red/cfa:474922%09red/cfa:609253%09red
	Viral myocarditis	KEGG PATHWAY	cfa05416	12	51	0.0206475	ENSCAFG00000045428|ENSCAFG00000048334|ENSCAFG00000044143|ENSCAFG00000043232|ENSCAFG00000044424|ENSCAFG00000044772|ENSCAFG00000011096|ENSCAFG00000025361|ENSCAFG00000006961|ENSCAFG00000002856|ENSCAFG00000018945|ENSCAFG00000031739	http://www.genome.jp/kegg-bin/show_pathway?cfa05416/cfa:403580%09red/cfa:475258%09red/cfa:490595%09red/cfa:403468%09red
	Staphylococcus aureus infection	KEGG PATHWAY	cfa05150	11	45	0.0210531	ENSCAFG00000025436|ENSCAFG00000045428|ENSCAFG00000016881|ENSCAFG00000044143|ENSCAFG00000043232|ENSCAFG00000044424|ENSCAFG00000044772|ENSCAFG00000048334|ENSCAFG00000025361|ENSCAFG00000031739|ENSCAFG00000011096	http://www.genome.jp/kegg-bin/show_pathway?cfa05150/cfa:489928%09red/cfa:486704%09red/cfa:490595%09red
	Circadian rhythm	KEGG PATHWAY	cfa04710	8	30	0.0313934	ENSCAFG00000014957|ENSCAFG00000001413|ENSCAFG00000018614|ENSCAFG00000042866|ENSCAFG00000002223|ENSCAFG00000012884|ENSCAFG00000042522|ENSCAFG00000043412	http://www.genome.jp/kegg-bin/show_pathway?cfa04710/cfa:479351%09red/cfa:483205%09red/cfa:486559%09red/cfa:488526%09red/cfa:474494%09red/cfa:474510%09red/cfa:474552%09red
	Chagas disease (American trypanosomiasis)	KEGG PATHWAY	cfa05142	19	107	0.0447108	ENSCAFG00000045428|ENSCAFG00000000685|ENSCAFG00000048334|ENSCAFG00000044772|ENSCAFG00000007579|ENSCAFG00000014200|ENSCAFG00000044143|ENSCAFG00000043232|ENSCAFG00000044424|ENSCAFG00000011096|ENSCAFG00000000408|ENSCAFG00000049665|ENSCAFG00000007626|ENSCAFG00000025361|ENSCAFG00000019825|ENSCAFG00000014183|ENSCAFG00000003029|ENSCAFG00000031739|ENSCAFG00000006453	http://www.genome.jp/kegg-bin/show_pathway?cfa05142/cfa:490595%09red/cfa:477085%09red/cfa:403977%09red/cfa:403801%09red/cfa:611810%09red/cfa:403850%09red/cfa:479444%09red/cfa:607019%09red/cfa:482873%09red/cfa:607023%09red/cfa:487235%09red
	RNA degradation	KEGG PATHWAY	cfa03018	14	72	0.0451835	ENSCAFG00000003081|ENSCAFG00000006115|ENSCAFG00000030099|ENSCAFG00000014210|ENSCAFG00000008427|ENSCAFG00000032654|ENSCAFG00000007783|ENSCAFG00000001092|ENSCAFG00000007581|ENSCAFG00000000119|ENSCAFG00000002699|ENSCAFG00000044872|ENSCAFG00000019697|ENSCAFG00000008699	http://www.genome.jp/kegg-bin/show_pathway?cfa03018/cfa:611350%09red/cfa:477300%09red/cfa:481233%09red/cfa:482464%09red/cfa:609696%09red/cfa:474404%09red/cfa:479632%09red/cfa:479597%09red/cfa:484312%09red/cfa:477100%09red/cfa:612549%09red/cfa:489412%09red/cfa:487817%09red
	NF-kappa B signaling pathway	KEGG PATHWAY	cfa04064	16	87	0.049216	ENSCAFG00000045428|ENSCAFG00000000075|ENSCAFG00000018945|ENSCAFG00000044143|ENSCAFG00000043232|ENSCAFG00000018577|ENSCAFG00000044772|ENSCAFG00000000105|ENSCAFG00000048334|ENSCAFG00000025361|ENSCAFG00000002371|ENSCAFG00000031739|ENSCAFG00000044424|ENSCAFG00000004597|ENSCAFG00000011096|ENSCAFG00000003029	http://www.genome.jp/kegg-bin/show_pathway?cfa04064/cfa:442989%09red/cfa:490595%09red/cfa:100271860%09red/cfa:403468%09red/cfa:483957%09red/cfa:403850%09red/cfa:484454%09red/cfa:476188%09red
