# Supplementary material for: RNA sequencing reveals dynamic expression of spleen lncRNAs and mRNAs in Beagle dogs infected by Toxocara canis
Source: Parasit Vectors. 2022 Aug 4;15:279. doi: 10.1186/s13071-022-05380-x (PMC9351231; doi:10.1186/s13071-022-05380-x)
Supplement: Supplementary file 8 — Additional file 8: Table S6. Gene Ontology (GO) terms of the differentially expressed mRNAs. [file 13071_2022_5380_MOESM8_ESM.xlsx]

## Sheet: Sheet1
Additional file 8: Table S6.Gene Ontology (GO) terms of the differentially expressed mRNAs.
Times after infection	GO_accession	Description	Term_type	P-values	CADa_item	CADb_list	Bgc_item	Bgd_list	Gene_ids	Gene_names		a CAD_item:Number of genes associated with the GO
At 24 hpi	GO:0034776	response to histamine	biological_process	0.00016545	3	234	6	18148	ENSCAFG00000004665,ENSCAFG00000030702,ENSCAFG00000013890			b CAD_list:Number of genes with GO annotations
	GO:0004096	catalase activity	molecular_function	0.0013346	2	234	3	18148	ENSCAFG00000017629,ENSCAFG00000043525			c Bg_item:Number of all background genes associated with the GO
	GO:0004601	peroxidase activity	molecular_function	0.001457	4	234	46	18148	ENSCAFG00000000404,ENSCAFG00000024533,ENSCAFG00000043525,ENSCAFG00000017629			d Bg_list:Number of all background genes with GO annotations
	GO:0051482	elevation of cytosolic calcium ion concentration involved in phospholipase C-activating G-protein coupled signaling pathway	biological_process	0.0015932	3	234	21	18148	ENSCAFG00000013890,ENSCAFG00000000338,ENSCAFG00000023772
	GO:0016684	oxidoreductase activity, acting on peroxide as acceptor	molecular_function	0.0021288	4	234	49	18148	ENSCAFG00000017629,ENSCAFG00000043525,ENSCAFG00000000404,ENSCAFG00000024533
	GO:0007215	glutamate receptor signaling pathway	biological_process	0.00269	6	234	67	18148	ENSCAFG00000008653,ENSCAFG00000014053,ENSCAFG00000010306,ENSCAFG00000008768,ENSCAFG00000017571,ENSCAFG00000000338
	GO:0071420	cellular response to histamine	biological_process	0.0028607	2	234	4	18148	ENSCAFG00000004665,ENSCAFG00000030702
	GO:0048037	cofactor binding	molecular_function	0.0029122	10	234	251	18148	ENSCAFG00000019451,ENSCAFG00000000404,ENSCAFG00000004665,ENSCAFG00000011544,ENSCAFG00000015113,ENSCAFG00000022735,ENSCAFG00000017807,ENSCAFG00000005538,ENSCAFG00000011314,ENSCAFG00000030875
	GO:0060487	lung epithelial cell differentiation	biological_process	0.0029435	3	234	18	18148	ENSCAFG00000000587,ENSCAFG00000001520,ENSCAFG00000002437
	GO:0060479	lung cell differentiation	biological_process	0.0032399	3	234	19	18148	ENSCAFG00000000587,ENSCAFG00000002437,ENSCAFG00000001520
	GO:0005753	mitochondrial proton-transporting ATP synthase complex	cellular_component	0.0033359	3	234	46	18148	ENSCAFG00000044475,ENSCAFG00000004703,ENSCAFG00000016063
	GO:0008146	sulfotransferase activity	molecular_function	0.0039761	4	234	46	18148	ENSCAFG00000028530,ENSCAFG00000000894,ENSCAFG00000000899,ENSCAFG00000030242
	GO:0000274	mitochondrial proton-transporting ATP synthase, stator stalk	cellular_component	0.0044129	2	234	19	18148	ENSCAFG00000016063,ENSCAFG00000004703
	GO:0045265	proton-transporting ATP synthase, stator stalk	cellular_component	0.0044129	2	234	19	18148	ENSCAFG00000004703,ENSCAFG00000016063
	GO:0003263	cardioblast proliferation	biological_process	0.0046761	2	234	8	18148	ENSCAFG00000009189,ENSCAFG00000018449
	GO:0003264	regulation of cardioblast proliferation	biological_process	0.0046761	2	234	8	18148	ENSCAFG00000018449,ENSCAFG00000009189
	GO:0003266	regulation of secondary heart field cardioblast proliferation	biological_process	0.0046761	2	234	8	18148	ENSCAFG00000018449,ENSCAFG00000009189
	GO:0000027	ribosomal large subunit assembly	biological_process	0.0052225	3	234	43	18148	ENSCAFG00000000014,ENSCAFG00000016065,ENSCAFG00000008873
	GO:0004565	beta-galactosidase activity	molecular_function	0.0053132	2	234	7	18148	ENSCAFG00000023788,ENSCAFG00000024722
	GO:0070254	mucus secretion	biological_process	0.0061781	2	234	9	18148	ENSCAFG00000010298,ENSCAFG00000002437
	GO:0019911	structural constituent of myelin sheath	molecular_function	0.0063136	2	234	9	18148	ENSCAFG00000028865,ENSCAFG00000005106
	GO:0048755	branching morphogenesis of a nerve	biological_process	0.0070011	2	234	7	18148	ENSCAFG00000003332,ENSCAFG00000013890
	GO:0048934	peripheral nervous system neuron differentiation	biological_process	0.0072182	2	234	8	18148	ENSCAFG00000018449,ENSCAFG00000000127
	GO:0048935	peripheral nervous system neuron development	biological_process	0.0072182	2	234	8	18148	ENSCAFG00000018449,ENSCAFG00000000127
	GO:0016209	antioxidant activity	molecular_function	0.007446	4	234	71	18148	ENSCAFG00000017629,ENSCAFG00000043525,ENSCAFG00000024533,ENSCAFG00000000404
	GO:0051287	NAD binding	molecular_function	0.0076393	4	234	60	18148	ENSCAFG00000005538,ENSCAFG00000015113,ENSCAFG00000030875,ENSCAFG00000011544
	GO:0060359	response to ammonium ion	biological_process	0.0077227	3	234	21	18148	ENSCAFG00000030702,ENSCAFG00000004665,ENSCAFG00000013890
	GO:0032281	alpha-amino-3-hydroxy-5-methyl-4-isoxazolepropionic acid selective glutamate receptor complex	cellular_component	0.00789	3	234	23	18148	ENSCAFG00000009491,ENSCAFG00000008653,ENSCAFG00000017571
	GO:0051930	regulation of sensory perception of pain	biological_process	0.0082022	2	234	9	18148	ENSCAFG00000010298,ENSCAFG00000000338
	GO:0051931	regulation of sensory perception	biological_process	0.0082022	2	234	9	18148	ENSCAFG00000010298,ENSCAFG00000000338
	GO:0071242	cellular response to ammonium ion	biological_process	0.0084029	2	234	8	18148	ENSCAFG00000030702,ENSCAFG00000004665
	GO:0010607	negative regulation of cytoplasmic mRNA processing body assembly	biological_process	0.0085317	1	234	1	18148	ENSCAFG00000013629
	GO:0015925	galactosidase activity	molecular_function	0.008545	2	234	9	18148	ENSCAFG00000024722,ENSCAFG00000023788
	GO:0005310	dicarboxylic acid transmembrane transporter activity	molecular_function	0.0090638	3	234	29	18148	ENSCAFG00000016174,ENSCAFG00000009051,ENSCAFG00000018704
	GO:0045259	proton-transporting ATP synthase complex	cellular_component	0.009128	3	234	63	18148	ENSCAFG00000044475,ENSCAFG00000004703,ENSCAFG00000016063
	GO:0035249	synaptic transmission, glutamatergic	biological_process	0.0094757	5	234	59	18148	ENSCAFG00000008768,ENSCAFG00000013890,ENSCAFG00000017571,ENSCAFG00000015890,ENSCAFG00000000338
	GO:0005184	neuropeptide hormone activity	molecular_function	0.0094853	2	234	18	18148	ENSCAFG00000005976,ENSCAFG00000012247
	GO:0047127	thiomorpholine-carboxylate dehydrogenase activity	molecular_function	0.0099551	1	234	1	18148	ENSCAFG00000017807
	GO:0004990	oxytocin receptor activity	molecular_function	0.010362	1	234	1	18148	ENSCAFG00000005553
	GO:0005154	epidermal growth factor receptor binding	molecular_function	0.010501	3	234	26	18148	ENSCAFG00000002919,ENSCAFG00000009013,ENSCAFG00000002437
	GO:0032290	peripheral nervous system myelin formation	biological_process	0.010566	1	234	1	18148	ENSCAFG00000028865
	GO:0060428	lung epithelium development	biological_process	0.011334	3	234	29	18148	ENSCAFG00000000587,ENSCAFG00000001520,ENSCAFG00000002437
	GO:0042273	ribosomal large subunit biogenesis	biological_process	0.01145	4	234	97	18148	ENSCAFG00000008873,ENSCAFG00000016065,ENSCAFG00000005880,ENSCAFG00000000014
	GO:0016782	transferase activity, transferring sulfur-containing groups	molecular_function	0.011542	4	234	60	18148	ENSCAFG00000000894,ENSCAFG00000028530,ENSCAFG00000030242,ENSCAFG00000000899
	GO:0018969	thiocyanate metabolic process	biological_process	0.012029	1	234	1	18148	ENSCAFG00000024533
	GO:0036393	thiocyanate peroxidase activity	molecular_function	0.012029	1	234	1	18148	ENSCAFG00000024533
	GO:0016469	proton-transporting two-sector ATPase complex	cellular_component	0.012222	4	234	102	18148	ENSCAFG00000044475,ENSCAFG00000016063,ENSCAFG00000004703,ENSCAFG00000016617
	GO:0048038	quinone binding	molecular_function	0.013119	2	234	14	18148	ENSCAFG00000004665,ENSCAFG00000022735
	GO:0001228	RNA polymerase II transcription regulatory region sequence-specific DNA binding transcription factor activity involved in positive regulation of transcription	molecular_function	0.013204	11	234	380	18148	ENSCAFG00000009976,ENSCAFG00000000587,ENSCAFG00000001520,ENSCAFG00000000915,ENSCAFG00000009189,ENSCAFG00000003978,ENSCAFG00000023337,ENSCAFG00000000127,ENSCAFG00000018449,ENSCAFG00000013690,ENSCAFG00000003859
	GO:0060413	atrial septum morphogenesis	biological_process	0.014317	2	234	13	18148	ENSCAFG00000009189,ENSCAFG00000018449
	GO:0016206	catechol O-methyltransferase activity	molecular_function	0.014562	1	234	2	18148	ENSCAFG00000005785
	GO:0005313	L-glutamate transmembrane transporter activity	molecular_function	0.015424	2	234	11	18148	ENSCAFG00000016174,ENSCAFG00000018704
	GO:0016153	urocanate hydratase activity	molecular_function	0.015472	1	234	1	18148	ENSCAFG00000003843
	GO:0061323	cell proliferation involved in heart morphogenesis	biological_process	0.015473	2	234	13	18148	ENSCAFG00000009189,ENSCAFG00000018449
	GO:2000136	regulation of cell proliferation involved in heart morphogenesis	biological_process	0.015473	2	234	13	18148	ENSCAFG00000009189,ENSCAFG00000018449
	GO:0097123	cyclin A1-CDK2 complex	cellular_component	0.015496	1	234	2	18148	ENSCAFG00000006189
	GO:0016339	calcium-dependent cell-cell adhesion	biological_process	0.01581	3	234	26	18148	ENSCAFG00000018973,ENSCAFG00000018996,ENSCAFG00000009144
	GO:0018958	phenol-containing compound metabolic process	biological_process	0.016159	4	234	66	18148	ENSCAFG00000000404,ENSCAFG00000005785,ENSCAFG00000017807,ENSCAFG00000013890
	GO:0033177	proton-transporting two-sector ATPase complex, proton-transporting domain	cellular_component	0.016866	3	234	69	18148	ENSCAFG00000016063,ENSCAFG00000016617,ENSCAFG00000004703
	GO:0019244	lactate biosynthetic process from pyruvate	biological_process	0.016942	1	234	1	18148	ENSCAFG00000009239
	GO:0019249	lactate biosynthetic process	biological_process	0.016942	1	234	1	18148	ENSCAFG00000009239
	GO:0019516	lactate oxidation	biological_process	0.016942	1	234	1	18148	ENSCAFG00000009239
	GO:0015172	acidic amino acid transmembrane transporter activity	molecular_function	0.017239	2	234	12	18148	ENSCAFG00000018704,ENSCAFG00000016174
	GO:0050662	coenzyme binding	molecular_function	0.017302	7	234	189	18148	ENSCAFG00000030875,ENSCAFG00000015113,ENSCAFG00000011544,ENSCAFG00000000404,ENSCAFG00000005538,ENSCAFG00000019451,ENSCAFG00000017807
	GO:0019060	intracellular transport of viral proteins in host cell	biological_process	0.017413	1	234	1	18148	ENSCAFG00000009617
	GO:0030581	symbiont intracellular protein transport in host	biological_process	0.017413	1	234	1	18148	ENSCAFG00000009617
	GO:0051097	negative regulation of helicase activity	biological_process	0.017413	1	234	1	18148	ENSCAFG00000009617
	GO:0051708	intracellular protein transport in other organism involved in symbiotic interaction	biological_process	0.017413	1	234	1	18148	ENSCAFG00000009617
	GO:0051969	regulation of transmission of nerve impulse	biological_process	0.018011	11	234	300	18148	ENSCAFG00000015890,ENSCAFG00000017571,ENSCAFG00000010298,ENSCAFG00000000338,ENSCAFG00000014053,ENSCAFG00000018704,ENSCAFG00000002402,ENSCAFG00000013890,ENSCAFG00000008768,ENSCAFG00000028865,ENSCAFG00000010431
	GO:0071657	positive regulation of granulocyte colony-stimulating factor production	biological_process	0.018351	1	234	2	18148	ENSCAFG00000018449
	GO:1901258	positive regulation of macrophage colony-stimulating factor production	biological_process	0.018351	1	234	2	18148	ENSCAFG00000018449
	GO:0003311	pancreatic D cell differentiation	biological_process	0.018418	1	234	1	18148	ENSCAFG00000000915
	GO:0090104	pancreatic epsilon cell differentiation	biological_process	0.018418	1	234	1	18148	ENSCAFG00000000915
	GO:1900453	negative regulation of long term synaptic depression	biological_process	0.018698	1	234	2	18148	ENSCAFG00000010298
	GO:0004155	6,7-dihydropteridine reductase activity	molecular_function	0.018889	1	234	1	18148	ENSCAFG00000015113
	GO:0033626	positive regulation of integrin activation by cell surface receptor linked signal transduction	biological_process	0.018933	1	234	1	18148	ENSCAFG00000009144
	GO:0047196	long-chain-alcohol O-fatty-acyltransferase activity	molecular_function	0.019292	1	234	1	18148	ENSCAFG00000023208
	GO:0007268	synaptic transmission	biological_process	0.019294	17	234	575	18148	ENSCAFG00000002402,ENSCAFG00000010475,ENSCAFG00000017571,ENSCAFG00000015890,ENSCAFG00000018854,ENSCAFG00000003332,ENSCAFG00000010431,ENSCAFG00000013890,ENSCAFG00000014053,ENSCAFG00000018704,ENSCAFG00000000338,ENSCAFG00000023431,ENSCAFG00000010298,ENSCAFG00000001567,ENSCAFG00000030702,ENSCAFG00000004994,ENSCAFG00000008768
	GO:0035586	purinergic receptor activity	molecular_function	0.019769	2	234	25	18148	ENSCAFG00000008528,ENSCAFG00000010298
	GO:0060913	cardiac cell fate determination	biological_process	0.020063	1	234	3	18148	ENSCAFG00000018449
	GO:0035588	G-protein coupled purinergic receptor signaling pathway	biological_process	0.020271	2	234	23	18148	ENSCAFG00000010298,ENSCAFG00000008528
	GO:0043540	6-phosphofructo-2-kinase/fructose-2,6-biphosphatase 1 complex	cellular_component	0.02042	1	234	1	18148	ENSCAFG00000016476
	GO:0035874	cellular response to copper ion starvation	biological_process	0.020462	1	234	1	18148	ENSCAFG00000004665
	GO:0052597	diamine oxidase activity	molecular_function	0.020462	1	234	1	18148	ENSCAFG00000004665
	GO:0097184	response to azide	biological_process	0.020462	1	234	1	18148	ENSCAFG00000004665
	GO:0097185	cellular response to azide	biological_process	0.020462	1	234	1	18148	ENSCAFG00000004665
	GO:0009449	gamma-aminobutyric acid biosynthetic process	biological_process	0.020464	1	234	1	18148	ENSCAFG00000018704
	GO:0006818	hydrogen transport	biological_process	0.02066	3	234	75	18148	ENSCAFG00000016063,ENSCAFG00000004703,ENSCAFG00000022735
	GO:0015992	proton transport	biological_process	0.02066	3	234	75	18148	ENSCAFG00000016063,ENSCAFG00000004703,ENSCAFG00000022735
	GO:0031644	regulation of neurological system process	biological_process	0.021187	11	234	308	18148	ENSCAFG00000017571,ENSCAFG00000015890,ENSCAFG00000010298,ENSCAFG00000000338,ENSCAFG00000014053,ENSCAFG00000018704,ENSCAFG00000002402,ENSCAFG00000013890,ENSCAFG00000008768,ENSCAFG00000028865,ENSCAFG00000010431
	GO:0000276	mitochondrial proton-transporting ATP synthase complex, coupling factor F(o)	cellular_component	0.021488	2	234	37	18148	ENSCAFG00000016063,ENSCAFG00000004703
	GO:0003839	gamma-glutamylcyclotransferase activity	molecular_function	0.022138	1	234	3	18148	ENSCAFG00000003077
	GO:0003218	cardiac left ventricle formation	biological_process	0.022446	1	234	2	18148	ENSCAFG00000009189
	GO:0050459	ethanolamine-phosphate phospho-lyase activity	molecular_function	0.022485	1	234	1	18148	ENSCAFG00000011314
	GO:0005216	ion channel activity	molecular_function	0.02251	12	234	391	18148	ENSCAFG00000008906,ENSCAFG00000017571,ENSCAFG00000008768,ENSCAFG00000006520,ENSCAFG00000010306,ENSCAFG00000029765,ENSCAFG00000010431,ENSCAFG00000001105,ENSCAFG00000009051,ENSCAFG00000008653,ENSCAFG00000008211,ENSCAFG00000030702
	GO:0016342	catenin complex	cellular_component	0.023148	3	234	32	18148	ENSCAFG00000018996,ENSCAFG00000009144,ENSCAFG00000018973
	GO:0015990	electron transport coupled proton transport	biological_process	0.024068	1	234	4	18148	ENSCAFG00000022735
	GO:0050804	regulation of synaptic transmission	biological_process	0.024129	10	234	268	18148	ENSCAFG00000010431,ENSCAFG00000013890,ENSCAFG00000008768,ENSCAFG00000014053,ENSCAFG00000018704,ENSCAFG00000002402,ENSCAFG00000017571,ENSCAFG00000015890,ENSCAFG00000010298,ENSCAFG00000000338
	GO:0048880	sensory system development	biological_process	0.024338	1	234	3	18148	ENSCAFG00000018449
	GO:0070256	negative regulation of mucus secretion	biological_process	0.024608	1	234	2	18148	ENSCAFG00000010298
	GO:0022838	substrate-specific channel activity	molecular_function	0.024661	12	234	400	18148	ENSCAFG00000017571,ENSCAFG00000008906,ENSCAFG00000006520,ENSCAFG00000008768,ENSCAFG00000008211,ENSCAFG00000030702,ENSCAFG00000009051,ENSCAFG00000010431,ENSCAFG00000001105,ENSCAFG00000008653,ENSCAFG00000029765,ENSCAFG00000010306
	GO:0004447	iodide peroxidase activity	molecular_function	0.024694	1	234	2	18148	ENSCAFG00000000404
	GO:0048666	neuron development	biological_process	0.024942	21	234	762	18148	ENSCAFG00000023431,ENSCAFG00000032668,ENSCAFG00000005785,ENSCAFG00000014053,ENSCAFG00000000127,ENSCAFG00000014374,ENSCAFG00000018704,ENSCAFG00000001520,ENSCAFG00000030702,ENSCAFG00000001567,ENSCAFG00000020056,ENSCAFG00000011869,ENSCAFG00000003332,ENSCAFG00000018854,ENSCAFG00000018449,ENSCAFG00000005854,ENSCAFG00000013890,ENSCAFG00000009491,ENSCAFG00000010306,ENSCAFG00000010398,ENSCAFG00000018829
	GO:0010002	cardioblast differentiation	biological_process	0.025021	2	234	17	18148	ENSCAFG00000018449,ENSCAFG00000009189
	GO:0006754	ATP biosynthetic process	biological_process	0.025121	3	234	77	18148	ENSCAFG00000016063,ENSCAFG00000004703,ENSCAFG00000009239
	GO:0017077	oxidative phosphorylation uncoupler activity	molecular_function	0.025216	1	234	3	18148	ENSCAFG00000042759
	GO:0035065	regulation of histone acetylation	biological_process	0.025241	3	234	44	18148	ENSCAFG00000011229,ENSCAFG00000014800,ENSCAFG00000018449
	GO:0044381	glucose import in response to insulin stimulus	biological_process	0.025937	1	234	3	18148	ENSCAFG00000019071
	GO:0008066	glutamate receptor activity	molecular_function	0.026035	3	234	25	18148	ENSCAFG00000000338,ENSCAFG00000008768,ENSCAFG00000008653
	GO:0035566	regulation of metanephros size	biological_process	0.026187	1	234	2	18148	ENSCAFG00000009709
	GO:0007200	phospholipase C-activating G-protein coupled receptor signaling pathway	biological_process	0.026598	3	234	55	18148	ENSCAFG00000013890,ENSCAFG00000000338,ENSCAFG00000023772
	GO:0021524	visceral motor neuron differentiation	biological_process	0.026692	1	234	2	18148	ENSCAFG00000018449
	GO:0035815	positive regulation of renal sodium excretion	biological_process	0.026996	1	234	2	18148	ENSCAFG00000013890
	GO:0004373	glycogen (starch) synthase activity	molecular_function	0.027175	1	234	2	18148	ENSCAFG00000025047
	GO:0003310	pancreatic A cell differentiation	biological_process	0.027207	1	234	2	18148	ENSCAFG00000000915
	GO:0001102	RNA polymerase II activating transcription factor binding	molecular_function	0.028039	3	234	46	18148	ENSCAFG00000009189,ENSCAFG00000009976,ENSCAFG00000018449
	GO:0003283	atrial septum development	biological_process	0.028297	2	234	18	18148	ENSCAFG00000018449,ENSCAFG00000009189
	GO:0019233	sensory perception of pain	biological_process	0.028313	3	234	47	18148	ENSCAFG00000007966,ENSCAFG00000010298,ENSCAFG00000000338
	GO:0071611	granulocyte colony-stimulating factor production	biological_process	0.02888	1	234	3	18148	ENSCAFG00000018449
	GO:0071655	regulation of granulocyte colony-stimulating factor production	biological_process	0.02888	1	234	3	18148	ENSCAFG00000018449
	GO:2000795	negative regulation of epithelial cell proliferation involved in lung morphogenesis	biological_process	0.028886	1	234	1	18148	ENSCAFG00000001520
	GO:0004180	carboxypeptidase activity	molecular_function	0.028948	3	234	39	18148	ENSCAFG00000007568,ENSCAFG00000003017,ENSCAFG00000008235
	GO:0004991	parathyroid hormone receptor activity	molecular_function	0.029024	1	234	2	18148	ENSCAFG00000013703
	GO:0030182	neuron differentiation	biological_process	0.030006	24	234	953	18148	ENSCAFG00000001567,ENSCAFG00000030702,ENSCAFG00000001520,ENSCAFG00000018704,ENSCAFG00000014053,ENSCAFG00000000127,ENSCAFG00000014374,ENSCAFG00000009443,ENSCAFG00000009672,ENSCAFG00000023431,ENSCAFG00000005785,ENSCAFG00000032668,ENSCAFG00000010306,ENSCAFG00000010398,ENSCAFG00000018829,ENSCAFG00000010624,ENSCAFG00000009491,ENSCAFG00000013890,ENSCAFG00000018449,ENSCAFG00000005854,ENSCAFG00000003332,…
	GO:0045296	cadherin binding	molecular_function	0.030494	4	234	55	18148	ENSCAFG00000007966,ENSCAFG00000018973,ENSCAFG00000009144,ENSCAFG00000018996
	GO:0016646	oxidoreductase activity, acting on the CH-NH group of donors, NAD or NADP as acceptor	molecular_function	0.030617	2	234	21	18148	ENSCAFG00000015113,ENSCAFG00000017807
	GO:0038038	G-protein coupled receptor homodimeric complex	cellular_component	0.030877	1	234	1	18148	ENSCAFG00000000338
	GO:0005615	extracellular space	cellular_component	0.031093	19	234	988	18148	ENSCAFG00000002437,ENSCAFG00000008235,ENSCAFG00000024533,ENSCAFG00000004665,ENSCAFG00000002919,ENSCAFG00000017675,ENSCAFG00000009672,ENSCAFG00000023219,ENSCAFG00000032668,ENSCAFG00000011016,ENSCAFG00000030900,ENSCAFG00000032731,ENSCAFG00000029939,ENSCAFG00000008121,ENSCAFG00000009491,ENSCAFG00000009013,ENSCAFG00000031108,ENSCAFG00000012247,ENSCAFG00000007568
	GO:0004802	transketolase activity	molecular_function	0.031102	1	234	2	18148	ENSCAFG00000019451
	GO:0015267	channel activity	molecular_function	0.031161	12	234	426	18148	ENSCAFG00000029765,ENSCAFG00000010306,ENSCAFG00000030702,ENSCAFG00000008211,ENSCAFG00000009051,ENSCAFG00000010431,ENSCAFG00000008653,ENSCAFG00000001105,ENSCAFG00000006520,ENSCAFG00000008768,ENSCAFG00000017571,ENSCAFG00000008906
	GO:0022803	passive transmembrane transporter activity	molecular_function	0.031161	12	234	426	18148	ENSCAFG00000008906,ENSCAFG00000017571,ENSCAFG00000010306,ENSCAFG00000029765,ENSCAFG00000001105,ENSCAFG00000010431,ENSCAFG00000009051,ENSCAFG00000008653,ENSCAFG00000008211,ENSCAFG00000030702,ENSCAFG00000006520,ENSCAFG00000008768
	GO:0022839	ion gated channel activity	molecular_function	0.031227	10	234	309	18148	ENSCAFG00000029765,ENSCAFG00000008653,ENSCAFG00000010431,ENSCAFG00000001105,ENSCAFG00000008211,ENSCAFG00000030702,ENSCAFG00000006520,ENSCAFG00000008768,ENSCAFG00000008906,ENSCAFG00000017571
	GO:0060078	regulation of postsynaptic membrane potential	biological_process	0.031249	5	234	98	18148	ENSCAFG00000000338,ENSCAFG00000008768,ENSCAFG00000018854,ENSCAFG00000010298,ENSCAFG00000030702
	GO:0022836	gated channel activity	molecular_function	0.031703	10	234	310	18148	ENSCAFG00000008768,ENSCAFG00000006520,ENSCAFG00000010431,ENSCAFG00000008653,ENSCAFG00000001105,ENSCAFG00000030702,ENSCAFG00000008211,ENSCAFG00000029765,ENSCAFG00000017571,ENSCAFG00000008906
	GO:0003164	His-Purkinje system development	biological_process	0.031704	1	234	3	18148	ENSCAFG00000009189
	GO:0003166	bundle of His development	biological_process	0.031704	1	234	3	18148	ENSCAFG00000009189
	GO:2000826	regulation of heart morphogenesis	biological_process	0.03179	2	234	23	18148	ENSCAFG00000009189,ENSCAFG00000018449
	GO:0050661	NADP binding	molecular_function	0.031834	3	234	52	18148	ENSCAFG00000015113,ENSCAFG00000005538,ENSCAFG00000017807
	GO:0015813	L-glutamate transport	biological_process	0.032107	2	234	17	18148	ENSCAFG00000018704,ENSCAFG00000016174
	GO:0042403	thyroid hormone metabolic process	biological_process	0.032112	2	234	23	18148	ENSCAFG00000000404,ENSCAFG00000017807
	GO:2001065	mannan binding	molecular_function	0.03219	1	234	3	18148	ENSCAFG00000029705
	GO:0019774	proteasome core complex, beta-subunit complex	cellular_component	0.03231	1	234	3	18148	ENSCAFG00000003032
	GO:2000756	regulation of peptidyl-lysine acetylation	biological_process	0.032374	3	234	50	18148	ENSCAFG00000018449,ENSCAFG00000011229,ENSCAFG00000014800
	GO:0006407	rRNA export from nucleus	biological_process	0.03238	1	234	4	18148	ENSCAFG00000005880
	GO:0035838	growing cell tip	cellular_component	0.032714	1	234	2	18148	ENSCAFG00000010306
	GO:0035841	new growing cell tip	cellular_component	0.032714	1	234	2	18148	ENSCAFG00000010306
	GO:0060081	membrane hyperpolarization	biological_process	0.033039	2	234	17	18148	ENSCAFG00000001105,ENSCAFG00000030702
	GO:0042255	ribosome assembly	biological_process	0.033455	3	234	79	18148	ENSCAFG00000008873,ENSCAFG00000016065,ENSCAFG00000000014
	GO:0001871	pattern binding	molecular_function	0.03377	2	234	24	18148	ENSCAFG00000029705,ENSCAFG00000003339
	GO:0030247	polysaccharide binding	molecular_function	0.03377	2	234	24	18148	ENSCAFG00000029705,ENSCAFG00000003339
	GO:0097124	cyclin A2-CDK2 complex	cellular_component	0.033926	1	234	5	18148	ENSCAFG00000006189
	GO:0005262	calcium channel activity	molecular_function	0.034332	5	234	97	18148	ENSCAFG00000008211,ENSCAFG00000010431,ENSCAFG00000029765,ENSCAFG00000010306,ENSCAFG00000017571
	GO:0001591	dopamine neurotransmitter receptor activity, coupled via Gi/Go	molecular_function	0.034598	1	234	2	18148	ENSCAFG00000013890
	GO:0005179	hormone activity	molecular_function	0.034715	3	234	87	18148	ENSCAFG00000005976,ENSCAFG00000001672,ENSCAFG00000012247
	GO:0009072	aromatic amino acid family metabolic process	biological_process	0.034802	2	234	21	18148	ENSCAFG00000000404,ENSCAFG00000015113
	GO:0005245	voltage-gated calcium channel activity	molecular_function	0.035064	3	234	37	18148	ENSCAFG00000010431,ENSCAFG00000008211,ENSCAFG00000017571
	GO:0061141	lung ciliated cell differentiation	biological_process	0.035536	1	234	2	18148	ENSCAFG00000001520
	GO:0042417	dopamine metabolic process	biological_process	0.03579	2	234	19	18148	ENSCAFG00000005785,ENSCAFG00000013890
	GO:0021983	pituitary gland development	biological_process	0.035883	2	234	26	18148	ENSCAFG00000013890,ENSCAFG00000018449
	GO:0005427	proton-dependent oligopeptide secondary active transmembrane transporter activity	molecular_function	0.036296	1	234	2	18148	ENSCAFG00000009144
	GO:0015322	secondary active oligopeptide transmembrane transporter activity	molecular_function	0.036296	1	234	2	18148	ENSCAFG00000009144
	GO:0051586	positive regulation of dopamine uptake involved in synaptic transmission	biological_process	0.037243	1	234	2	18148	ENSCAFG00000013890
	GO:0051944	positive regulation of catecholamine uptake involved in synaptic transmission	biological_process	0.037243	1	234	2	18148	ENSCAFG00000013890
	GO:0006835	dicarboxylic acid transport	biological_process	0.037648	3	234	50	18148	ENSCAFG00000009051,ENSCAFG00000018704,ENSCAFG00000016174
	GO:0035270	endocrine system development	biological_process	0.037825	4	234	97	18148	ENSCAFG00000013890,ENSCAFG00000000915,ENSCAFG00000018449,ENSCAFG00000000127
	GO:0005785	signal recognition particle receptor complex	cellular_component	0.037995	1	234	4	18148	ENSCAFG00000024731
	GO:0060689	cell differentiation involved in salivary gland development	biological_process	0.038435	1	234	2	18148	ENSCAFG00000001520
	GO:0016838	carbon-oxygen lyase activity, acting on phosphates	molecular_function	0.038446	1	234	3	18148	ENSCAFG00000011314
	GO:0016903	oxidoreductase activity, acting on the aldehyde or oxo group of donors	molecular_function	0.038526	3	234	71	18148	ENSCAFG00000005538,ENSCAFG00000049586,ENSCAFG00000011544
	GO:0015800	acidic amino acid transport	biological_process	0.038641	2	234	20	18148	ENSCAFG00000016174,ENSCAFG00000018704
	GO:0051286	cell tip	cellular_component	0.03921	1	234	3	18148	ENSCAFG00000010306
	GO:0051966	regulation of synaptic transmission, glutamatergic	biological_process	0.039446	3	234	36	18148	ENSCAFG00000000338,ENSCAFG00000013890,ENSCAFG00000017571
	GO:0035587	purinergic receptor signaling pathway	biological_process	0.040046	2	234	31	18148	ENSCAFG00000010298,ENSCAFG00000008528
	GO:0009206	purine ribonucleoside triphosphate biosynthetic process	biological_process	0.040098	3	234	90	18148	ENSCAFG00000016063,ENSCAFG00000004703,ENSCAFG00000009239
	GO:2000171	negative regulation of dendrite development	biological_process	0.040116	1	234	2	18148	ENSCAFG00000010398
	GO:0048688	negative regulation of sprouting of injured axon	biological_process	0.040269	1	234	2	18148	ENSCAFG00000010398
	GO:0048692	negative regulation of axon extension involved in regeneration	biological_process	0.040269	1	234	2	18148	ENSCAFG00000010398
	GO:0038001	paracrine signaling	biological_process	0.040289	1	234	3	18148	ENSCAFG00000003978
	GO:0004952	dopamine neurotransmitter receptor activity	molecular_function	0.040297	1	234	3	18148	ENSCAFG00000013890
	GO:0004144	diacylglycerol O-acyltransferase activity	molecular_function	0.040622	1	234	4	18148	ENSCAFG00000013896
	GO:0019226	transmission of nerve impulse	biological_process	0.040657	18	234	690	18148	ENSCAFG00000010431,ENSCAFG00000013890,ENSCAFG00000028865,ENSCAFG00000002402,ENSCAFG00000018854,ENSCAFG00000003332,ENSCAFG00000017571,ENSCAFG00000015890,ENSCAFG00000010475,ENSCAFG00000030702,ENSCAFG00000001567,ENSCAFG00000008768,ENSCAFG00000004994,ENSCAFG00000018704,ENSCAFG00000014053,ENSCAFG00000010298,ENSCAFG00000023431,ENSCAFG00000000338
	GO:0003846	2-acylglycerol O-acyltransferase activity	molecular_function	0.041216	1	234	4	18148	ENSCAFG00000013896
	GO:0060914	heart formation	biological_process	0.041247	2	234	24	18148	ENSCAFG00000018449,ENSCAFG00000009189
	GO:0031290	retinal ganglion cell axon guidance	biological_process	0.041274	2	234	15	18148	ENSCAFG00000018449,ENSCAFG00000003332
	GO:0022008	neurogenesis	biological_process	0.041338	27	234	1145	18148	ENSCAFG00000014374,ENSCAFG00000014053,ENSCAFG00000000127,ENSCAFG00000018704,ENSCAFG00000009443,ENSCAFG00000009672,ENSCAFG00000023431,ENSCAFG00000032668,ENSCAFG00000005785,ENSCAFG00000001567,ENSCAFG00000030702,ENSCAFG00000007966,ENSCAFG00000001520,ENSCAFG00000005854,ENSCAFG00000018449,ENSCAFG00000011869,ENSCAFG00000020056,ENSCAFG00000018854,ENSCAFG00000003332,ENSCAFG00000009491,ENSCAFG00000000799,…
	GO:0007267	cell-cell signaling	biological_process	0.04199	20	234	834	18148	ENSCAFG00000004994,ENSCAFG00000000915,ENSCAFG00000008768,ENSCAFG00000003978,ENSCAFG00000001567,ENSCAFG00000030702,ENSCAFG00000023431,ENSCAFG00000010298,ENSCAFG00000000338,ENSCAFG00000014053,ENSCAFG00000018704,ENSCAFG00000013890,ENSCAFG00000009189,ENSCAFG00000010431,ENSCAFG00000017571,ENSCAFG00000015890,ENSCAFG00000003332,ENSCAFG00000018854,ENSCAFG00000010475,ENSCAFG00000002402
	GO:0007216	G-protein coupled glutamate receptor signaling pathway	biological_process	0.042038	2	234	15	18148	ENSCAFG00000000338,ENSCAFG00000010306
	GO:0045202	synapse	cellular_component	0.042211	17	234	620	18148	ENSCAFG00000005854,ENSCAFG00000010475,ENSCAFG00000015890,ENSCAFG00000029431,ENSCAFG00000013890,ENSCAFG00000031994,ENSCAFG00000005685,ENSCAFG00000029131,ENSCAFG00000000338,ENSCAFG00000010298,ENSCAFG00000023431,ENSCAFG00000015595,ENSCAFG00000008653,ENSCAFG00000030702,ENSCAFG00000008768,ENSCAFG00000004994,ENSCAFG00000008491
	GO:0030545	receptor regulator activity	molecular_function	0.042221	3	234	59	18148	ENSCAFG00000009672,ENSCAFG00000005976,ENSCAFG00000031994
	GO:0045742	positive regulation of epidermal growth factor receptor signaling pathway	biological_process	0.042326	2	234	24	18148	ENSCAFG00000002437,ENSCAFG00000009013
	GO:0004185	serine-type carboxypeptidase activity	molecular_function	0.042604	1	234	3	18148	ENSCAFG00000003017
	GO:0010469	regulation of receptor activity	biological_process	0.043274	4	234	87	18148	ENSCAFG00000014053,ENSCAFG00000031994,ENSCAFG00000017571,ENSCAFG00000009013
	GO:0031016	pancreas development	biological_process	0.043807	3	234	56	18148	ENSCAFG00000018449,ENSCAFG00000000127,ENSCAFG00000000915
	GO:0005006	epidermal growth factor-activated receptor activity	molecular_function	0.043826	1	234	2	18148	ENSCAFG00000002919
	GO:0048039	ubiquinone binding	molecular_function	0.044082	1	234	4	18148	ENSCAFG00000022735
	GO:0070268	cornification	biological_process	0.044558	1	234	4	18148	ENSCAFG00000010691
	GO:0060160	negative regulation of dopamine receptor signaling pathway	biological_process	0.044694	1	234	3	18148	ENSCAFG00000013890
	GO:0009145	purine nucleoside triphosphate biosynthetic process	biological_process	0.044726	3	234	91	18148	ENSCAFG00000016063,ENSCAFG00000004703,ENSCAFG00000009239
	GO:0048018	receptor agonist activity	molecular_function	0.044801	2	234	26	18148	ENSCAFG00000005976,ENSCAFG00000009672
	GO:0004617	phosphoglycerate dehydrogenase activity	molecular_function	0.044986	1	234	2	18148	ENSCAFG00000030875
	GO:0021853	cerebral cortex GABAergic interneuron migration	biological_process	0.045064	1	234	4	18148	ENSCAFG00000013890
	GO:0021894	cerebral cortex GABAergic interneuron development	biological_process	0.045064	1	234	4	18148	ENSCAFG00000013890
	GO:0060748	tertiary branching involved in mammary gland duct morphogenesis	biological_process	0.045398	1	234	2	18148	ENSCAFG00000003978
	GO:0035066	positive regulation of histone acetylation	biological_process	0.045572	2	234	23	18148	ENSCAFG00000018449,ENSCAFG00000011229
	GO:0005251	delayed rectifier potassium channel activity	molecular_function	0.046026	2	234	25	18148	ENSCAFG00000001105,ENSCAFG00000006520
	GO:0045263	proton-transporting ATP synthase complex, coupling factor F(o)	cellular_component	0.04618	2	234	53	18148	ENSCAFG00000016063,ENSCAFG00000004703
	GO:0014046	dopamine secretion	biological_process	0.046227	2	234	24	18148	ENSCAFG00000013890,ENSCAFG00000010475
	GO:0014059	regulation of dopamine secretion	biological_process	0.046227	2	234	24	18148	ENSCAFG00000010475,ENSCAFG00000013890
	GO:0007422	peripheral nervous system development	biological_process	0.046379	3	234	52	18148	ENSCAFG00000028865,ENSCAFG00000000127,ENSCAFG00000018449
	GO:1901983	regulation of protein acetylation	biological_process	0.046661	3	234	58	18148	ENSCAFG00000018449,ENSCAFG00000014800,ENSCAFG00000011229
	GO:0048936	peripheral nervous system neuron axonogenesis	biological_process	0.046901	1	234	3	18148	ENSCAFG00000018449
	GO:0070404	NADH binding	molecular_function	0.047487	1	234	2	18148	ENSCAFG00000015113
	GO:0051284	positive regulation of sequestering of calcium ion	biological_process	0.047648	1	234	3	18148	ENSCAFG00000048216
	GO:0035240	dopamine binding	molecular_function	0.048076	1	234	3	18148	ENSCAFG00000013890
	GO:0015275	stretch-activated, cation-selective, calcium channel activity	molecular_function	0.048188	1	234	2	18148	ENSCAFG00000029765
	GO:0033165	interphotoreceptor matrix	cellular_component	0.048491	1	234	3	18148	ENSCAFG00000002768
	GO:0031225	anchored to membrane	cellular_component	0.048517	3	234	60	18148	ENSCAFG00000015595,ENSCAFG00000009491,ENSCAFG00000014164
	GO:1901186	positive regulation of ERBB signaling pathway	biological_process	0.048526	2	234	25	18148	ENSCAFG00000002437,ENSCAFG00000009013
	GO:0060510	Type II pneumocyte differentiation	biological_process	0.048716	1	234	2	18148	ENSCAFG00000001520
	GO:0060480	lung goblet cell differentiation	biological_process	0.049784	1	234	4	18148	ENSCAFG00000002437
	GO:0010996	response to auditory stimulus	biological_process	0.049354	2	234	17	18148	ENSCAFG00000018704,ENSCAFG00000010398
At 96 hpi	GO:0003735	structural constituent of ribosome	molecular_function	4.6239e-45	87	809	416	18148	ENSCAFG00000045833,ENSCAFG00000015605,ENSCAFG00000002585,ENSCAFG00000024581,ENSCAFG00000048970,ENSCAFG00000016268,ENSCAFG00000019259,ENSCAFG00000013232,ENSCAFG00000045671,ENSCAFG00000004980,ENSCAFG00000030896,ENSCAFG00000030034,ENSCAFG00000009601,ENSCAFG00000005138,ENSCAFG00000014370,ENSCAFG00000042533,ENSCAFG00000031952,ENSCAFG00000044878,ENSCAFG00000042212,ENSCAFG00000008021,ENSCAFG00000017031,…
	GO:0005840	ribosome	cellular_component	5.2373e-43	92	809	484	18148	ENSCAFG00000011382,ENSCAFG00000043616,ENSCAFG00000017151,ENSCAFG00000010850,XLOC_004930,ENSCAFG00000001346,ENSCAFG00000017386,ENSCAFG00000019840,ENSCAFG00000018174,ENSCAFG00000015445,ENSCAFG00000004996,ENSCAFG00000032122,ENSCAFG00000003263,ENSCAFG00000012395,ENSCAFG00000010507,ENSCAFG00000017031,ENSCAFG00000014630,ENSCAFG00000045062,ENSCAFG00000001214,ENSCAFG00000000940,ENSCAFG00000003126,ENSCAFG…
	GO:0022626	cytosolic ribosome	cellular_component	5.3611e-37	58	809	212	18148	ENSCAFG00000020212,ENSCAFG00000016268,ENSCAFG00000012725,ENSCAFG00000045671,ENSCAFG00000004980,ENSCAFG00000028955,ENSCAFG00000013232,ENSCAFG00000024581,ENSCAFG00000013934,ENSCAFG00000008873,ENSCAFG00000002585,ENSCAFG00000001318,ENSCAFG00000002701,ENSCAFG00000008021,ENSCAFG00000019348,ENSCAFG00000018545,ENSCAFG00000005428,ENSCAFG00000017688,ENSCAFG00000017066,ENSCAFG00000005138,ENSCAFG00000009601,…
	GO:0044391	ribosomal subunit	cellular_component	4.1879e-35	66	809	297	18148	ENSCAFG00000014723,ENSCAFG00000005764,ENSCAFG00000029884,ENSCAFG00000017346,ENSCAFG00000024307,ENSCAFG00000020136,ENSCAFG00000012676,ENSCAFG00000014614,ENSCAFG00000016493,ENSCAFG00000005402,ENSCAFG00000000190,ENSCAFG00000029892,ENSCAFG00000043193,ENSCAFG00000004745,ENSCAFG00000031632,ENSCAFG00000000950,ENSCAFG00000001318,ENSCAFG00000008873,ENSCAFG00000013934,ENSCAFG00000012706,ENSCAFG00000003507,…
	GO:0030529	ribonucleoprotein complex	cellular_component	2.8707e-31	122	809	987	18148	ENSCAFG00000003631,ENSCAFG00000007368,ENSCAFG00000003957,ENSCAFG00000023471,ENSCAFG00000014958,ENSCAFG00000045167,ENSCAFG00000032595,ENSCAFG00000006936,ENSCAFG00000046992,ENSCAFG00000043173,ENSCAFG00000005428,ENSCAFG00000019348,ENSCAFG00000002701,ENSCAFG00000030257,ENSCAFG00000017066,ENSCAFG00000001255,ENSCAFG00000017688,ENSCAFG00000001318,ENSCAFG00000008873,ENSCAFG00000013934,ENSCAFG00000018247,…
	GO:0044445	cytosolic part	cellular_component	9.6051e-29	65	809	339	18148	ENSCAFG00000002585,ENSCAFG00000024581,ENSCAFG00000013232,ENSCAFG00000004980,ENSCAFG00000045671,XLOC_319156,ENSCAFG00000016268,ENSCAFG00000031952,ENSCAFG00000011856,ENSCAFG00000030034,ENSCAFG00000030896,ENSCAFG00000005138,ENSCAFG00000009601,ENSCAFG00000008021,ENSCAFG00000018545,ENSCAFG00000012395,ENSCAFG00000003263,ENSCAFG00000032122,ENSCAFG00000004996,ENSCAFG00000014630,ENSCAFG00000010507,ENSCAFG…
	GO:0006412	translation	biological_process	8.0119e-27	100	809	779	18148	ENSCAFG00000001346,XLOC_004930,ENSCAFG00000017386,ENSCAFG00000025466,ENSCAFG00000025295,ENSCAFG00000019840,ENSCAFG00000011382,ENSCAFG00000043616,ENSCAFG00000017151,ENSCAFG00000010850,ENSCAFG00000000940,ENSCAFG00000003126,ENSCAFG00000016008,ENSCAFG00000005101,ENSCAFG00000017362,ENSCAFG00000049043,ENSCAFG00000031270,ENSCAFG00000018174,ENSCAFG00000015445,ENSCAFG00000032122,ENSCAFG00000017221,ENSCAFG…
	GO:0005198	structural molecule activity	molecular_function	6.8045e-26	96	809	735	18148	ENSCAFG00000032122,ENSCAFG00000004996,ENSCAFG00000018174,ENSCAFG00000015445,ENSCAFG00000012395,ENSCAFG00000003263,ENSCAFG00000010507,ENSCAFG00000014630,ENSCAFG00000045062,ENSCAFG00000017031,ENSCAFG00000001214,ENSCAFG00000000940,ENSCAFG00000016008,ENSCAFG00000003126,ENSCAFG00000017362,ENSCAFG00000005101,ENSCAFG00000049043,ENSCAFG00000011382,ENSCAFG00000017151,ENSCAFG00000043616,ENSCAFG00000010850,…
	GO:0015934	large ribosomal subunit	cellular_component	1.2244e-21	41	809	201	18148	ENSCAFG00000020212,ENSCAFG00000016268,ENSCAFG00000012725,ENSCAFG00000003507,ENSCAFG00000013232,ENSCAFG00000028955,ENSCAFG00000024581,ENSCAFG00000002585,ENSCAFG00000008873,ENSCAFG00000001318,ENSCAFG00000012706,ENSCAFG00000008021,ENSCAFG00000017688,ENSCAFG00000017066,ENSCAFG00000005138,ENSCAFG00000009601,ENSCAFG00000030034,ENSCAFG00000031952,ENSCAFG00000046992,ENSCAFG00000006936,ENSCAFG00000014614,…
	GO:0022625	cytosolic large ribosomal subunit	cellular_component	3.6899e-21	34	809	142	18148	ENSCAFG00000004996,ENSCAFG00000032122,ENSCAFG00000014630,ENSCAFG00000005764,ENSCAFG00000010507,ENSCAFG00000016008,ENSCAFG00000003126,ENSCAFG00000017346,ENSCAFG00000020136,ENSCAFG00000024307,ENSCAFG00000029892,ENSCAFG00000011382,ENSCAFG00000016493,ENSCAFG00000001346,ENSCAFG00000019840,ENSCAFG00000043193,ENSCAFG00000031632,ENSCAFG00000008873,ENSCAFG00000002585,ENSCAFG00000001318,ENSCAFG00000024581,…
	GO:0022627	cytosolic small ribosomal subunit	cellular_component	3.1795e-17	23	809	65	18148	ENSCAFG00000023471,ENSCAFG00000030896,ENSCAFG00000003631,ENSCAFG00000000190,ENSCAFG00000017151,ENSCAFG00000005402,ENSCAFG00000004745,ENSCAFG00000005428,ENSCAFG00000018545,ENSCAFG00000019348,ENSCAFG00000002701,ENSCAFG00000017386,ENSCAFG00000000950,ENSCAFG00000014723,ENSCAFG00000029884,ENSCAFG00000013934,ENSCAFG00000003263,ENSCAFG00000012395,ENSCAFG00000012676,ENSCAFG00000005101,ENSCAFG00000001214,…
	GO:0070469	respiratory chain	cellular_component	1.3587e-15	26	809	105	18148	ENSCAFG00000044483,ENSCAFG00000042877,ENSCAFG00000002703,ENSCAFG00000012111,ENSCAFG00000009698,ENSCAFG00000018753,ENSCAFG00000029609,ENSCAFG00000025112,ENSCAFG00000000982,ENSCAFG00000006232,ENSCAFG00000017667,ENSCAFG00000029155,ENSCAFG00000030143,ENSCAFG00000009449,ENSCAFG00000000919,ENSCAFG00000005861,ENSCAFG00000022726,ENSCAFG00000032040,ENSCAFG00000022735,ENSCAFG00000048804,ENSCAFG00000006913,…
	GO:0015935	small ribosomal subunit	cellular_component	9.155e-15	25	809	96	18148	ENSCAFG00000000950,ENSCAFG00000017386,ENSCAFG00000019348,ENSCAFG00000002701,ENSCAFG00000018545,ENSCAFG00000004745,ENSCAFG00000005428,ENSCAFG00000014370,ENSCAFG00000017151,ENSCAFG00000005402,ENSCAFG00000000190,ENSCAFG00000003631,ENSCAFG00000023471,ENSCAFG00000030896,ENSCAFG00000045671,ENSCAFG00000004980,ENSCAFG00000001214,ENSCAFG00000012676,ENSCAFG00000005101,ENSCAFG00000049043,ENSCAFG00000012395,…
	GO:0005746	mitochondrial respiratory chain	cellular_component	7.2065e-14	23	809	92	18148	ENSCAFG00000000919,ENSCAFG00000032040,ENSCAFG00000005861,ENSCAFG00000048804,ENSCAFG00000022735,ENSCAFG00000014244,ENSCAFG00000028837,ENSCAFG00000004260,ENSCAFG00000003930,XLOC_240545,ENSCAFG00000042877,ENSCAFG00000002703,ENSCAFG00000012111,ENSCAFG00000009698,ENSCAFG00000029609,ENSCAFG00000018753,ENSCAFG00000025112,ENSCAFG00000000982,ENSCAFG00000006232,ENSCAFG00000017667,ENSCAFG00000029155,ENSCAFG…
	GO:0005743	mitochondrial inner membrane	cellular_component	6.036e-12	45	809	374	18148	ENSCAFG00000009449,ENSCAFG00000017667,ENSCAFG00000005024,ENSCAFG00000006232,ENSCAFG00000029155,ENSCAFG00000009698,ENSCAFG00000019738,ENSCAFG00000025112,ENSCAFG00000000982,ENSCAFG00000018753,ENSCAFG00000031852,ENSCAFG00000042877,ENSCAFG00000048541,ENSCAFG00000028837,ENSCAFG00000022735,ENSCAFG00000042572,ENSCAFG00000014244,ENSCAFG00000002387,ENSCAFG00000048078,ENSCAFG00000000919,ENSCAFG00000005861,…
	GO:0002181	cytoplasmic translation	biological_process	8.5318e-11	21	809	103	18148	ENSCAFG00000005764,ENSCAFG00000008873,ENSCAFG00000004996,ENSCAFG00000010674,ENSCAFG00000012725,ENSCAFG00000045671,ENSCAFG00000013232,ENSCAFG00000016008,ENSCAFG00000009601,ENSCAFG00000014958,ENSCAFG00000013659,ENSCAFG00000030034,ENSCAFG00000016493,ENSCAFG00000007368,ENSCAFG00000011382,ENSCAFG00000018545,ENSCAFG00000031632,ENSCAFG00000043193,ENSCAFG00000000702,ENSCAFG00000017066,ENSCAFG00000016761
	GO:0005747	mitochondrial respiratory chain complex I	cellular_component	1.1041e-10	16	809	56	18148	XLOC_240545,ENSCAFG00000003930,ENSCAFG00000014244,ENSCAFG00000048804,ENSCAFG00000022735,ENSCAFG00000005861,ENSCAFG00000030143,ENSCAFG00000017667,ENSCAFG00000006232,ENSCAFG00000025112,ENSCAFG00000000982,ENSCAFG00000018753,ENSCAFG00000029609,ENSCAFG00000012111,ENSCAFG00000009698,ENSCAFG00000002703
	GO:0045271	respiratory chain complex I	cellular_component	1.1041e-10	16	809	56	18148	ENSCAFG00000030143,ENSCAFG00000006232,ENSCAFG00000017667,ENSCAFG00000002703,ENSCAFG00000018753,ENSCAFG00000029609,ENSCAFG00000025112,ENSCAFG00000000982,ENSCAFG00000012111,ENSCAFG00000009698,ENSCAFG00000014244,ENSCAFG00000048804,ENSCAFG00000022735,ENSCAFG00000003930,XLOC_240545,ENSCAFG00000005861
	GO:0030964	NADH dehydrogenase complex	cellular_component	1.7321e-10	16	809	58	18148	ENSCAFG00000017667,ENSCAFG00000006232,ENSCAFG00000030143,ENSCAFG00000012111,ENSCAFG00000009698,ENSCAFG00000025112,ENSCAFG00000000982,ENSCAFG00000029609,ENSCAFG00000018753,ENSCAFG00000002703,XLOC_240545,ENSCAFG00000003930,ENSCAFG00000022735,ENSCAFG00000048804,ENSCAFG00000014244,ENSCAFG00000005861
	GO:0005740	mitochondrial envelope	cellular_component	2.0762e-10	57	809	577	18148	ENSCAFG00000002703,ENSCAFG00000028791,ENSCAFG00000031270,ENSCAFG00000015832,ENSCAFG00000044483,ENSCAFG00000046442,ENSCAFG00000029477,ENSCAFG00000013800,ENSCAFG00000012111,ENSCAFG00000029609,ENSCAFG00000030967,ENSCAFG00000030143,ENSCAFG00000007596,ENSCAFG00000009692,ENSCAFG00000041860,ENSCAFG00000044677,ENSCAFG00000003293,ENSCAFG00000032040,ENSCAFG00000022726,ENSCAFG00000013979,ENSCAFG00000011959,…
	GO:0019866	organelle inner membrane	cellular_component	4.0521e-10	45	809	417	18148	ENSCAFG00000030143,ENSCAFG00000007596,ENSCAFG00000009692,ENSCAFG00000044483,ENSCAFG00000015832,ENSCAFG00000031270,ENSCAFG00000002703,ENSCAFG00000046442,ENSCAFG00000029477,ENSCAFG00000012111,ENSCAFG00000029609,ENSCAFG00000048804,ENSCAFG00000030059,ENSCAFG00000005402,ENSCAFG00000004260,ENSCAFG00000003930,XLOC_240545,ENSCAFG00000044677,ENSCAFG00000041860,ENSCAFG00000022726,ENSCAFG00000032040,ENSCAFG…
	GO:0031966	mitochondrial membrane	cellular_component	4.498e-10	54	809	541	18148	ENSCAFG00000000919,ENSCAFG00000005861,ENSCAFG00000048078,ENSCAFG00000042572,ENSCAFG00000022735,ENSCAFG00000014244,ENSCAFG00000002387,ENSCAFG00000028837,ENSCAFG00000031852,ENSCAFG00000042877,ENSCAFG00000048541,ENSCAFG00000019738,ENSCAFG00000009698,ENSCAFG00000000982,ENSCAFG00000025112,ENSCAFG00000031816,ENSCAFG00000018753,ENSCAFG00000017667,ENSCAFG00000005024,ENSCAFG00000006232,ENSCAFG00000015726,…
	GO:0003723	RNA binding	molecular_function	2.0894e-09	91	809	1128	18148	ENSCAFG00000010511,ENSCAFG00000049411,ENSCAFG00000001807,ENSCAFG00000029884,ENSCAFG00000005764,ENSCAFG00000006406,ENSCAFG00000017169,ENSCAFG00000010674,ENSCAFG00000024307,ENSCAFG00000001125,ENSCAFG00000020136,ENSCAFG00000019506,ENSCAFG00000029892,ENSCAFG00000005402,ENSCAFG00000016493,ENSCAFG00000000950,ENSCAFG00000001317,ENSCAFG00000000702,ENSCAFG00000023556,ENSCAFG00000006051,ENSCAFG00000009617,…
	GO:0044455	mitochondrial membrane part	cellular_component	2.3633e-09	32	809	253	18148	ENSCAFG00000019738,ENSCAFG00000009698,ENSCAFG00000018753,ENSCAFG00000025112,ENSCAFG00000031816,ENSCAFG00000000982,ENSCAFG00000042877,ENSCAFG00000009449,ENSCAFG00000031129,ENSCAFG00000006232,ENSCAFG00000017667,ENSCAFG00000005024,ENSCAFG00000029155,ENSCAFG00000000919,ENSCAFG00000005861,ENSCAFG00000028837,ENSCAFG00000022735,ENSCAFG00000014244,ENSCAFG00000013800,ENSCAFG00000012111,ENSCAFG00000029477,…
	GO:0044429	mitochondrial part	cellular_component	1.3627e-08	64	809	761	18148	ENSCAFG00000048541,ENSCAFG00000018753,ENSCAFG00000019738,ENSCAFG00000009698,ENSCAFG00000015726,ENSCAFG00000006232,ENSCAFG00000018828,ENSCAFG00000031129,ENSCAFG00000000919,ENSCAFG00000048078,ENSCAFG00000014244,ENSCAFG00000014370,ENSCAFG00000042572,ENSCAFG00000022735,ENSCAFG00000031270,ENSCAFG00000044483,ENSCAFG00000000940,ENSCAFG00000030967,ENSCAFG00000007596,ENSCAFG00000017031,ENSCAFG00000009692,…
	GO:0045071	negative regulation of viral genome replication	biological_process	1.3816e-08	12	809	35	18148	ENSCAFG00000013763,ENSCAFG00000012445,ENSCAFG00000003293,ENSCAFG00000006051,ENSCAFG00000009617,ENSCAFG00000019348,ENSCAFG00000008929,ENSCAFG00000023556,ENSCAFG00000023107,ENSCAFG00000013121,ENSCAFG00000010511,ENSCAFG00000028626
	GO:0032991	macromolecular complex	cellular_component	4.1673e-08	298	809	5112	18148	ENSCAFG00000012706,ENSCAFG00000009449,ENSCAFG00000009877,ENSCAFG00000046253,ENSCAFG00000020198,ENSCAFG00000013934,ENSCAFG00000008873,ENSCAFG00000005024,ENSCAFG00000017667,ENSCAFG00000006113,ENSCAFG00000031719,ENSCAFG00000028955,ENSCAFG00000007870,ENSCAFG00000012725,ENSCAFG00000005520,ENSCAFG00000000338,ENSCAFG00000028837,ENSCAFG00000032595,ENSCAFG00000006936,ENSCAFG00000018937,ENSCAFG00000009257,…
	GO:0019843	rRNA binding	molecular_function	8.3827e-08	15	809	76	18148	ENSCAFG00000012706,ENSCAFG00000003631,ENSCAFG00000010507,ENSCAFG00000017151,ENSCAFG00000024581,ENSCAFG00000013232,ENSCAFG00000028955,ENSCAFG00000003126,ENSCAFG00000016008,ENSCAFG00000000950,ENSCAFG00000020136,ENSCAFG00000024307,ENSCAFG00000016268,ENSCAFG00000002701,ENSCAFG00000019259
	GO:0022613	ribonucleoprotein complex biogenesis	biological_process	9.7799e-08	44	809	447	18148	ENSCAFG00000014630,ENSCAFG00000020311,ENSCAFG00000014445,ENSCAFG00000003263,ENSCAFG00000010674,ENSCAFG00000012676,ENSCAFG00000005101,ENSCAFG00000020136,ENSCAFG00000006406,ENSCAFG00000001214,ENSCAFG00000017169,ENSCAFG00000014900,ENSCAFG00000042472,ENSCAFG00000016971,ENSCAFG00000029892,ENSCAFG00000019506,ENSCAFG00000032740,ENSCAFG00000004745,ENSCAFG00000000702,ENSCAFG00000001346,ENSCAFG00000017386,…
	GO:0048525	negative regulation of viral process	biological_process	1.1582e-07	14	809	58	18148	ENSCAFG00000023107,ENSCAFG00000023556,ENSCAFG00000008929,ENSCAFG00000025384,ENSCAFG00000019348,ENSCAFG00000009617,ENSCAFG00000012445,ENSCAFG00000013763,ENSCAFG00000006051,ENSCAFG00000003293,ENSCAFG00000028626,ENSCAFG00000010511,ENSCAFG00000017390,ENSCAFG00000013121
	GO:0051707	response to other organism	biological_process	1.1917e-07	56	809	609	18148	ENSCAFG00000007334,ENSCAFG00000001998,ENSCAFG00000009612,ENSCAFG00000019348,ENSCAFG00000046034,ENSCAFG00000031333,ENSCAFG00000049763,ENSCAFG00000047810,ENSCAFG00000048078,ENSCAFG00000015720,ENSCAFG00000025097,ENSCAFG00000014587,ENSCAFG00000006540,ENSCAFG00000004537,ENSCAFG00000010498,ENSCAFG00000007807,ENSCAFG00000002902,ENSCAFG00000000880,ENSCAFG00000006674,ENSCAFG00000011098,ENSCAFG00000023107,…
	GO:0009607	response to biotic stimulus	biological_process	2.2571e-07	57	809	636	18148	ENSCAFG00000028626,ENSCAFG00000009781,ENSCAFG00000007167,ENSCAFG00000025410,ENSCAFG00000008692,ENSCAFG00000030698,ENSCAFG00000013121,ENSCAFG00000030900,ENSCAFG00000009820,ENSCAFG00000010167,ENSCAFG00000023556,ENSCAFG00000013633,ENSCAFG00000009617,ENSCAFG00000003293,ENSCAFG00000006051,ENSCAFG00000009003,ENSCAFG00000010511,ENSCAFG00000001807,ENSCAFG00000003404,ENSCAFG00000008929,ENSCAFG00000010161,…
	GO:0042273	ribosomal large subunit biogenesis	biological_process	5.1267e-07	16	809	97	18148	ENSCAFG00000008021,ENSCAFG00000017066,ENSCAFG00000001346,ENSCAFG00000009601,ENSCAFG00000005138,ENSCAFG00000005880,ENSCAFG00000020136,ENSCAFG00000012725,ENSCAFG00000016268,ENSCAFG00000020212,ENSCAFG00000019259,ENSCAFG00000013232,ENSCAFG00000020311,ENSCAFG00000008873,ENSCAFG00000001318,ENSCAFG00000012706
	GO:0022900	electron transport chain	biological_process	1.6817e-06	18	809	127	18148	ENSCAFG00000042877,ENSCAFG00000015832,ENSCAFG00000046442,ENSCAFG00000009698,ENSCAFG00000012111,ENSCAFG00000025112,ENSCAFG00000006232,ENSCAFG00000024975,ENSCAFG00000029155,ENSCAFG00000009449,ENSCAFG00000000919,ENSCAFG00000032040,ENSCAFG00000022726,ENSCAFG00000022735,ENSCAFG00000002387,ENSCAFG00000013280,ENSCAFG00000028837,ENSCAFG00000004260
	GO:0043900	regulation of multi-organism process	biological_process	1.8428e-06	28	809	228	18148	ENSCAFG00000001807,ENSCAFG00000004054,ENSCAFG00000010511,ENSCAFG00000017390,ENSCAFG00000048528,ENSCAFG00000017169,ENSCAFG00000023107,ENSCAFG00000008761,ENSCAFG00000003404,ENSCAFG00000008929,ENSCAFG00000000880,ENSCAFG00000006674,ENSCAFG00000001125,ENSCAFG00000012445,ENSCAFG00000013763,ENSCAFG00000028626,ENSCAFG00000009269,ENSCAFG00000002902,ENSCAFG00000013121,ENSCAFG00000015720,ENSCAFG00000023556,…
	GO:0045069	regulation of viral genome replication	biological_process	1.897e-06	13	809	60	18148	ENSCAFG00000019348,ENSCAFG00000009617,ENSCAFG00000012445,ENSCAFG00000006051,ENSCAFG00000013763,ENSCAFG00000003293,ENSCAFG00000017169,ENSCAFG00000023556,ENSCAFG00000023107,ENSCAFG00000008929,ENSCAFG00000013121,ENSCAFG00000028626,ENSCAFG00000010511
	GO:0043901	negative regulation of multi-organism process	biological_process	2.7117e-06	14	809	73	18148	ENSCAFG00000025384,ENSCAFG00000012445,ENSCAFG00000013763,ENSCAFG00000003293,ENSCAFG00000006051,ENSCAFG00000019348,ENSCAFG00000009617,ENSCAFG00000023556,ENSCAFG00000023107,ENSCAFG00000008929,ENSCAFG00000017390,ENSCAFG00000013121,ENSCAFG00000010511,ENSCAFG00000028626
	GO:0006119	oxidative phosphorylation	biological_process	3.5833e-06	14	809	88	18148	ENSCAFG00000028837,ENSCAFG00000009449,ENSCAFG00000004260,ENSCAFG00000006232,ENSCAFG00000022735,ENSCAFG00000002387,ENSCAFG00000029155,ENSCAFG00000009698,ENSCAFG00000031270,ENSCAFG00000042877,ENSCAFG00000000919,ENSCAFG00000032040,ENSCAFG00000022726,ENSCAFG00000046442
	GO:0042254	ribosome biogenesis	biological_process	3.6654e-06	30	809	297	18148	ENSCAFG00000008021,ENSCAFG00000005428,ENSCAFG00000004745,ENSCAFG00000032740,ENSCAFG00000001346,ENSCAFG00000017066,ENSCAFG00000017386,ENSCAFG00000009601,ENSCAFG00000005138,ENSCAFG00000016971,ENSCAFG00000005880,ENSCAFG00000005101,ENSCAFG00000012676,ENSCAFG00000012725,ENSCAFG00000016268,ENSCAFG00000019259,ENSCAFG00000020212,ENSCAFG00000020136,ENSCAFG00000001214,ENSCAFG00000004980,ENSCAFG00000045671,…
	GO:0071826	ribonucleoprotein complex subunit organization	biological_process	4.5613e-06	27	809	245	18148	ENSCAFG00000009601,ENSCAFG00000007368,ENSCAFG00000019506,ENSCAFG00000029892,ENSCAFG00000032595,ENSCAFG00000018545,ENSCAFG00000001346,ENSCAFG00000000702,ENSCAFG00000008505,ENSCAFG00000004403,ENSCAFG00000017386,ENSCAFG00000008606,ENSCAFG00000008873,ENSCAFG00000012706,ENSCAFG00000018247,ENSCAFG00000010674,ENSCAFG00000005101,ENSCAFG00000016268,ENSCAFG00000019259,ENSCAFG00000020136,ENSCAFG00000001214,…
	GO:0031967	organelle envelope	cellular_component	4.7257e-06	66	809	874	18148	ENSCAFG00000003930,ENSCAFG00000004260,ENSCAFG00000030059,ENSCAFG00000048804,ENSCAFG00000005402,ENSCAFG00000011959,ENSCAFG00000018796,ENSCAFG00000010167,ENSCAFG00000041860,ENSCAFG00000032040,ENSCAFG00000030143,ENSCAFG00000014473,ENSCAFG00000012111,ENSCAFG00000029477,ENSCAFG00000013800,ENSCAFG00000029609,ENSCAFG00000028791,ENSCAFG00000002703,ENSCAFG00000015832,ENSCAFG00000046442,ENSCAFG00000028837,…
	GO:0031975	envelope	cellular_component	4.7257e-06	66	809	874	18148	ENSCAFG00000010178,ENSCAFG00000002387,ENSCAFG00000028837,ENSCAFG00000011029,ENSCAFG00000002701,ENSCAFG00000005861,ENSCAFG00000007419,ENSCAFG00000017667,ENSCAFG00000005024,ENSCAFG00000029155,ENSCAFG00000002316,ENSCAFG00000009449,ENSCAFG00000042877,ENSCAFG00000031852,ENSCAFG00000000982,ENSCAFG00000031816,ENSCAFG00000025112,ENSCAFG00000048804,ENSCAFG00000030059,ENSCAFG00000005402,ENSCAFG00000003930,…
	GO:0022618	ribonucleoprotein complex assembly	biological_process	6.0371e-06	26	809	235	18148	ENSCAFG00000004403,ENSCAFG00000017386,ENSCAFG00000000702,ENSCAFG00000001346,ENSCAFG00000018545,ENSCAFG00000032595,ENSCAFG00000029892,ENSCAFG00000019506,ENSCAFG00000007368,ENSCAFG00000009601,ENSCAFG00000013232,ENSCAFG00000049108,ENSCAFG00000017169,ENSCAFG00000014900,ENSCAFG00000001214,ENSCAFG00000004980,ENSCAFG00000006406,ENSCAFG00000020136,ENSCAFG00000005101,ENSCAFG00000010674,ENSCAFG00000016268,…
	GO:0033108	mitochondrial respiratory chain complex assembly	biological_process	9.4063e-06	13	809	73	18148	ENSCAFG00000041734,ENSCAFG00000009449,ENSCAFG00000003930,ENSCAFG00000048804,ENSCAFG00000014244,ENSCAFG00000030143,ENSCAFG00000011959,ENSCAFG00000012111,ENSCAFG00000018753,ENSCAFG00000029609,ENSCAFG00000030967,ENSCAFG00000011029,ENSCAFG00000031270
	GO:0019079	viral genome replication	biological_process	1.097e-05	13	809	71	18148	ENSCAFG00000013763,ENSCAFG00000012445,ENSCAFG00000003293,ENSCAFG00000006051,ENSCAFG00000019348,ENSCAFG00000009617,ENSCAFG00000023107,ENSCAFG00000023556,ENSCAFG00000017169,ENSCAFG00000008929,ENSCAFG00000013121,ENSCAFG00000010511,ENSCAFG00000028626
	GO:0034622	cellular macromolecular complex assembly	biological_process	1.4525e-05	70	809	924	18148	ENSCAFG00000009850,XLOC_240545,ENSCAFG00000018782,ENSCAFG00000017386,ENSCAFG00000001346,ENSCAFG00000008210,ENSCAFG00000031270,ENSCAFG00000005101,ENSCAFG00000014900,ENSCAFG00000029445,ENSCAFG00000016665,ENSCAFG00000030967,ENSCAFG00000001214,ENSCAFG00000009601,ENSCAFG00000014244,ENSCAFG00000015168,ENSCAFG00000018545,ENSCAFG00000047865,ENSCAFG00000013208,ENSCAFG00000015357,ENSCAFG00000008606,XLOC_31…
	GO:0031386	protein tag	molecular_function	2.0193e-05	5	809	10	18148	ENSCAFG00000019348,ENSCAFG00000023471,ENSCAFG00000014723,ENSCAFG00000012097,ENSCAFG00000004724
	GO:0006952	defense response	biological_process	2.8559e-05	70	809	980	18148	ENSCAFG00000000075,ENSCAFG00000017390,ENSCAFG00000009273,ENSCAFG00000023107,ENSCAFG00000006674,ENSCAFG00000011098,ENSCAFG00000004537,ENSCAFG00000015205,ENSCAFG00000002902,ENSCAFG00000017568,ENSCAFG00000031333,ENSCAFG00000048078,ENSCAFG00000049763,ENSCAFG00000007334,ENSCAFG00000025384,ENSCAFG00000006072,ENSCAFG00000009612,ENSCAFG00000017130,ENSCAFG00000013495,ENSCAFG00000004055,ENSCAFG00000010161,…
	GO:0042255	ribosome assembly	biological_process	2.9661e-05	12	809	79	18148	ENSCAFG00000009601,ENSCAFG00000008873,ENSCAFG00000012706,ENSCAFG00000016268,ENSCAFG00000005101,ENSCAFG00000019259,ENSCAFG00000020136,ENSCAFG00000004980,ENSCAFG00000001214,ENSCAFG00000001346,ENSCAFG00000013232,ENSCAFG00000017386
	GO:0043903	regulation of symbiosis, encompassing mutualism through parasitism	biological_process	3.7783e-05	18	809	135	18148	ENSCAFG00000009617,ENSCAFG00000019348,ENSCAFG00000006051,ENSCAFG00000003293,ENSCAFG00000025384,ENSCAFG00000023556,ENSCAFG00000013121,ENSCAFG00000028626,ENSCAFG00000012445,ENSCAFG00000013763,ENSCAFG00000001125,ENSCAFG00000003404,ENSCAFG00000008929,ENSCAFG00000017169,ENSCAFG00000023107,ENSCAFG00000017390,ENSCAFG00000010511,ENSCAFG00000004054
	GO:0001730	2'-5'-oligoadenylate synthetase activity	molecular_function	4.0917e-05	4	809	6	18148	ENSCAFG00000023556,ENSCAFG00000023107,ENSCAFG00000008929,ENSCAFG00000010511
	GO:0050792	regulation of viral process	biological_process	4.1446e-05	17	809	124	18148	ENSCAFG00000017390,ENSCAFG00000010511,ENSCAFG00000004054,ENSCAFG00000012445,ENSCAFG00000013763,ENSCAFG00000001125,ENSCAFG00000008929,ENSCAFG00000017169,ENSCAFG00000023107,ENSCAFG00000013121,ENSCAFG00000028626,ENSCAFG00000009617,ENSCAFG00000019348,ENSCAFG00000003293,ENSCAFG00000006051,ENSCAFG00000025384,ENSCAFG00000023556
	GO:0022904	respiratory electron transport chain	biological_process	4.5801e-05	11	809	64	18148	ENSCAFG00000009449,ENSCAFG00000028837,ENSCAFG00000004260,ENSCAFG00000022735,ENSCAFG00000006232,ENSCAFG00000002387,ENSCAFG00000009698,ENSCAFG00000025112,ENSCAFG00000000919,ENSCAFG00000015832,ENSCAFG00000022726
	GO:0015078	hydrogen ion transmembrane transporter activity	molecular_function	4.9354e-05	18	809	166	18148	ENSCAFG00000029155,ENSCAFG00000005024,ENSCAFG00000031898,XLOC_319156,ENSCAFG00000016369,ENSCAFG00000046442,ENSCAFG00000042877,ENSCAFG00000019738,ENSCAFG00000002387,ENSCAFG00000016617,ENSCAFG00000030059,ENSCAFG00000004260,ENSCAFG00000016151,ENSCAFG00000001620,ENSCAFG00000022726,ENSCAFG00000032040,ENSCAFG00000000919,ENSCAFG00000044677
	GO:0030532	small nuclear ribonucleoprotein complex	cellular_component	5.9944e-05	12	809	80	18148	ENSCAFG00000006406,ENSCAFG00000001090,ENSCAFG00000014900,ENSCAFG00000004403,ENSCAFG00000049108,ENSCAFG00000047363,ENSCAFG00000016943,ENSCAFG00000005520,ENSCAFG00000041236,ENSCAFG00000018247,ENSCAFG00000032595,ENSCAFG00000003957
	GO:0042773	ATP synthesis coupled electron transport	biological_process	7.2737e-05	9	809	48	18148	ENSCAFG00000028837,ENSCAFG00000009449,ENSCAFG00000004260,ENSCAFG00000006232,ENSCAFG00000022735,ENSCAFG00000002387,ENSCAFG00000009698,ENSCAFG00000000919,ENSCAFG00000022726
	GO:0010257	NADH dehydrogenase complex assembly	biological_process	8.2617e-05	8	809	35	18148	ENSCAFG00000018753,ENSCAFG00000029609,ENSCAFG00000012111,ENSCAFG00000011959,ENSCAFG00000003930,ENSCAFG00000014244,ENSCAFG00000030143,ENSCAFG00000048804
	GO:0032981	mitochondrial respiratory chain complex I assembly	biological_process	8.2617e-05	8	809	35	18148	ENSCAFG00000029609,ENSCAFG00000018753,ENSCAFG00000012111,ENSCAFG00000011959,ENSCAFG00000003930,ENSCAFG00000014244,ENSCAFG00000030143,ENSCAFG00000048804
	GO:0097031	mitochondrial respiratory chain complex I biogenesis	biological_process	8.2617e-05	8	809	35	18148	ENSCAFG00000003930,ENSCAFG00000014244,ENSCAFG00000030143,ENSCAFG00000048804,ENSCAFG00000029609,ENSCAFG00000018753,ENSCAFG00000012111,ENSCAFG00000011959
	GO:0070180	LSU rRNA binding	molecular_function	0.00010138	4	809	8	18148	ENSCAFG00000020136,ENSCAFG00000010507,ENSCAFG00000028955,ENSCAFG00000012706
	GO:0043228	non-membrane-bounded organelle	cellular_component	0.0001014	213	809	3672	18148	ENSCAFG00000032137,ENSCAFG00000005138,ENSCAFG00000009601,ENSCAFG00000049597,ENSCAFG00000016761,ENSCAFG00000005385,ENSCAFG00000000810,ENSCAFG00000011938,ENSCAFG00000004013,ENSCAFG00000015168,ENSCAFG00000016465,ENSCAFG00000025384,ENSCAFG00000008021,ENSCAFG00000018545,ENSCAFG00000002585,ENSCAFG00000045833,ENSCAFG00000017390,ENSCAFG00000008606,ENSCAFG00000015605,ENSCAFG00000017274,ENSCAFG00000002640,…
	GO:0043232	intracellular non-membrane-bounded organelle	cellular_component	0.0001014	213	809	3672	18148	ENSCAFG00000019348,ENSCAFG00000030257,ENSCAFG00000001998,ENSCAFG00000001255,ENSCAFG00000017066,ENSCAFG00000014958,ENSCAFG00000010260,ENSCAFG00000016211,ENSCAFG00000031250,ENSCAFG00000002008,ENSCAFG00000020212,ENSCAFG00000024295,ENSCAFG00000003507,ENSCAFG00000006041,ENSCAFG00000015722,ENSCAFG00000015167,ENSCAFG00000048528,ENSCAFG00000012707,ENSCAFG00000001318,ENSCAFG00000017875,ENSCAFG00000028759,…
	GO:0000027	ribosomal large subunit assembly	biological_process	0.00010761	8	809	43	18148	ENSCAFG00000009601,ENSCAFG00000008873,ENSCAFG00000012706,ENSCAFG00000019259,ENSCAFG00000016268,ENSCAFG00000020136,ENSCAFG00000001346,ENSCAFG00000013232
	GO:0009615	response to virus	biological_process	0.00010997	22	809	206	18148	ENSCAFG00000006231,ENSCAFG00000001807,ENSCAFG00000010511,ENSCAFG00000048528,ENSCAFG00000023107,ENSCAFG00000017169,ENSCAFG00000008929,ENSCAFG00000000880,ENSCAFG00000004537,ENSCAFG00000010498,ENSCAFG00000013121,ENSCAFG00000023556,ENSCAFG00000015720,ENSCAFG00000010167,ENSCAFG00000001998,ENSCAFG00000009003,ENSCAFG00000003293,ENSCAFG00000006051,ENSCAFG00000009612,ENSCAFG00000009617,ENSCAFG00000046034,…
	GO:0051704	multi-organism process	biological_process	0.00011476	68	809	949	18148	ENSCAFG00000017474,ENSCAFG00000048528,ENSCAFG00000010888,ENSCAFG00000013934,ENSCAFG00000004054,ENSCAFG00000000880,ENSCAFG00000012445,XLOC_300417,ENSCAFG00000006540,ENSCAFG00000010498,ENSCAFG00000009269,ENSCAFG00000001998,ENSCAFG00000046034,ENSCAFG00000019348,ENSCAFG00000025097,ENSCAFG00000015720,ENSCAFG00000014587,ENSCAFG00000047810,ENSCAFG00000001807,ENSCAFG00000010511,ENSCAFG00000001125,ENSCAFG…
	GO:0005750	mitochondrial respiratory chain complex III	cellular_component	0.00013326	4	809	9	18148	ENSCAFG00000000919,ENSCAFG00000004260,ENSCAFG00000028837,ENSCAFG00000009449
	GO:0016651	oxidoreductase activity, acting on NAD(P)H	molecular_function	0.00014622	12	809	80	18148	ENSCAFG00000013693,ENSCAFG00000022735,XLOC_300417,ENSCAFG00000009820,ENSCAFG00000017568,ENSCAFG00000042572,ENSCAFG00000006232,ENSCAFG00000014244,ENSCAFG00000015726,ENSCAFG00000009698,ENSCAFG00000025112,ENSCAFG00000007520
	GO:0009617	response to bacterium	biological_process	0.00015376	35	809	406	18148	ENSCAFG00000009273,ENSCAFG00000017474,ENSCAFG00000010888,ENSCAFG00000013934,ENSCAFG00000000075,ENSCAFG00000006674,ENSCAFG00000011098,ENSCAFG00000023107,ENSCAFG00000006540,ENSCAFG00000007807,ENSCAFG00000002902,ENSCAFG00000007334,ENSCAFG00000019348,ENSCAFG00000025097,ENSCAFG00000015720,ENSCAFG00000014587,ENSCAFG00000048078,ENSCAFG00000031333,ENSCAFG00000047810,ENSCAFG00000006008,ENSCAFG00000002727,…
	GO:0005686	U2 snRNP	cellular_component	0.00016233	6	809	23	18148	ENSCAFG00000001090,ENSCAFG00000018247,ENSCAFG00000032595,ENSCAFG00000049108,ENSCAFG00000004403,ENSCAFG00000003957
	GO:0060700	regulation of ribonuclease activity	biological_process	0.0001861	4	809	8	18148	ENSCAFG00000023107,ENSCAFG00000023556,ENSCAFG00000008929,ENSCAFG00000010511
	GO:0045275	respiratory chain complex III	cellular_component	0.0002055	4	809	10	18148	ENSCAFG00000000919,ENSCAFG00000028837,ENSCAFG00000009449,ENSCAFG00000004260
	GO:0034645	cellular macromolecule biosynthetic process	biological_process	0.00024721	222	809	4040	18148	ENSCAFG00000008507,ENSCAFG00000016268,ENSCAFG00000019259,XLOC_319156,ENSCAFG00000045833,ENSCAFG00000017390,ENSCAFG00000013269,ENSCAFG00000015605,ENSCAFG00000002585,ENSCAFG00000002656,ENSCAFG00000018545,ENSCAFG00000025384,ENSCAFG00000000230,ENSCAFG00000000810,ENSCAFG00000016761,ENSCAFG00000009601,ENSCAFG00000005138,ENSCAFG00000025047,ENSCAFG00000017362,ENSCAFG00000003978,ENSCAFG00000001988,ENSCAFG…
	GO:0006122	mitochondrial electron transport, ubiquinol to cytochrome c	biological_process	0.00026726	4	809	10	18148	ENSCAFG00000009449,ENSCAFG00000028837,ENSCAFG00000004260,ENSCAFG00000000919
	GO:0042274	ribosomal small subunit biogenesis	biological_process	0.00027507	11	809	77	18148	ENSCAFG00000003263,ENSCAFG00000005880,ENSCAFG00000005101,ENSCAFG00000012676,ENSCAFG00000032740,ENSCAFG00000005428,ENSCAFG00000004745,ENSCAFG00000045671,ENSCAFG00000004980,ENSCAFG00000001214,ENSCAFG00000017386
	GO:0003954	NADH dehydrogenase activity	molecular_function	0.00032518	7	809	35	18148	ENSCAFG00000006232,ENSCAFG00000042572,XLOC_300417,ENSCAFG00000022735,ENSCAFG00000014244,ENSCAFG00000009698,ENSCAFG00000025112
	GO:0009059	macromolecule biosynthetic process	biological_process	0.00033017	224	809	4102	18148	ENSCAFG00000006231,ENSCAFG00000000075,ENSCAFG00000019351,ENSCAFG00000003792,ENSCAFG00000018814,ENSCAFG00000024581,ENSCAFG00000010483,ENSCAFG00000013232,ENSCAFG00000045671,ENSCAFG00000004980,ENSCAFG00000009709,ENSCAFG00000048970,ENSCAFG00000007309,ENSCAFG00000042533,ENSCAFG00000005880,ENSCAFG00000015205,ENSCAFG00000007807,ENSCAFG00000017568,ENSCAFG00000030034,ENSCAFG00000030896,ENSCAFG00000014244,…
	GO:0006091	generation of precursor metabolites and energy	biological_process	0.00033607	28	809	336	18148	ENSCAFG00000004260,ENSCAFG00000025047,ENSCAFG00000011891,ENSCAFG00000028837,ENSCAFG00000013280,ENSCAFG00000002387,ENSCAFG00000022735,ENSCAFG00000016584,ENSCAFG00000007987,ENSCAFG00000022726,ENSCAFG00000032040,ENSCAFG00000024967,ENSCAFG00000000919,ENSCAFG00000009449,ENSCAFG00000029155,ENSCAFG00000024975,ENSCAFG00000017130,ENSCAFG00000006232,ENSCAFG00000006729,ENSCAFG00000025112,ENSCAFG00000009698,…
	GO:0016530	metallochaperone activity	molecular_function	0.00033797	3	809	4	18148	ENSCAFG00000006540,ENSCAFG00000011029,ENSCAFG00000017846
	GO:0065003	macromolecular complex assembly	biological_process	0.00035049	87	809	1321	18148	ENSCAFG00000048804,ENSCAFG00000041734,ENSCAFG00000010101,ENSCAFG00000028760,ENSCAFG00000029892,ENSCAFG00000019506,ENSCAFG00000018965,ENSCAFG00000003930,ENSCAFG00000032740,ENSCAFG00000032040,ENSCAFG00000018879,ENSCAFG00000006051,ENSCAFG00000011959,ENSCAFG00000004403,ENSCAFG00000007875,ENSCAFG00000010167,ENSCAFG00000000702,ENSCAFG00000011928,ENSCAFG00000000491,ENSCAFG00000030143,ENSCAFG00000001125,…
	GO:0006955	immune response	biological_process	0.00038192	68	809	1024	18148	ENSCAFG00000006072,ENSCAFG00000000230,ENSCAFG00000025384,ENSCAFG00000029467,ENSCAFG00000020343,ENSCAFG00000002902,ENSCAFG00000011098,ENSCAFG00000031101,ENSCAFG00000006674,ENSCAFG00000004980,ENSCAFG00000029286,ENSCAFG00000023107,ENSCAFG00000023062,ENSCAFG00000017390,ENSCAFG00000000075,ENSCAFG00000013633,ENSCAFG00000020342,ENSCAFG00000009003,XLOC_319183,ENSCAFG00000003293,ENSCAFG00000043712,ENSCAFG…
	GO:0051607	defense response to virus	biological_process	0.00043701	18	809	169	18148	ENSCAFG00000001807,ENSCAFG00000010511,ENSCAFG00000048528,ENSCAFG00000023107,ENSCAFG00000008929,ENSCAFG00000000880,ENSCAFG00000010498,ENSCAFG00000004537,ENSCAFG00000013121,ENSCAFG00000015720,ENSCAFG00000023556,ENSCAFG00000010167,ENSCAFG00000019348,ENSCAFG00000009617,ENSCAFG00000046034,ENSCAFG00000009612,ENSCAFG00000003293,ENSCAFG00000009003
	GO:0003725	double-stranded RNA binding	molecular_function	0.00046352	11	809	68	18148	ENSCAFG00000001807,ENSCAFG00000010498,ENSCAFG00000010511,ENSCAFG00000006051,ENSCAFG00000009003,ENSCAFG00000023556,ENSCAFG00000023107,ENSCAFG00000015720,ENSCAFG00000017169,ENSCAFG00000004013,ENSCAFG00000008929
	GO:0004601	peroxidase activity	molecular_function	0.00049033	8	809	46	18148	ENSCAFG00000000404,ENSCAFG00000049763,ENSCAFG00000004567,ENSCAFG00000017629,ENSCAFG00000029471,ENSCAFG00000017474,ENSCAFG00000013693,ENSCAFG00000028869
	GO:0005739	mitochondrion	cellular_component	0.00049274	83	809	1353	18148	ENSCAFG00000009692,ENSCAFG00000017031,ENSCAFG00000007596,ENSCAFG00000000940,ENSCAFG00000030967,ENSCAFG00000044483,ENSCAFG00000031270,XLOC_240545,ENSCAFG00000013979,ENSCAFG00000016584,ENSCAFG00000032423,ENSCAFG00000044677,ENSCAFG00000003293,ENSCAFG00000022726,ENSCAFG00000031129,ENSCAFG00000003792,ENSCAFG00000018828,ENSCAFG00000006232,ENSCAFG00000015726,ENSCAFG00000009698,ENSCAFG00000019738,ENSCAFG…
	GO:0042788	polysomal ribosome	cellular_component	0.00049608	5	809	17	18148	ENSCAFG00000009601,ENSCAFG00000043193,ENSCAFG00000016493,ENSCAFG00000045671,ENSCAFG00000013232
	GO:0045333	cellular respiration	biological_process	0.00050904	14	809	121	18148	ENSCAFG00000025112,ENSCAFG00000007987,ENSCAFG00000009698,ENSCAFG00000022726,ENSCAFG00000015832,ENSCAFG00000003129,ENSCAFG00000000919,ENSCAFG00000004260,ENSCAFG00000028837,ENSCAFG00000009449,ENSCAFG00000002387,ENSCAFG00000006232,ENSCAFG00000022735,ENSCAFG00000006729
	GO:0019058	viral infectious cycle	biological_process	0.00053868	17	809	154	18148	ENSCAFG00000017390,ENSCAFG00000010511,ENSCAFG00000001125,ENSCAFG00000012445,ENSCAFG00000013763,ENSCAFG00000017169,ENSCAFG00000023107,ENSCAFG00000008929,ENSCAFG00000013121,ENSCAFG00000028626,ENSCAFG00000025384,ENSCAFG00000009617,ENSCAFG00000019348,ENSCAFG00000003293,ENSCAFG00000018545,ENSCAFG00000006051,ENSCAFG00000023556
	GO:0055114	oxidation-reduction process	biological_process	0.00056329	62	809	933	18148	ENSCAFG00000005861,ENSCAFG00000000919,ENSCAFG00000049763,ENSCAFG00000012195,ENSCAFG00000023441,ENSCAFG00000014244,ENSCAFG00000002387,ENSCAFG00000016211,ENSCAFG00000022735,ENSCAFG00000010617,XLOC_300417,ENSCAFG00000017568,ENSCAFG00000042572,ENSCAFG00000009009,ENSCAFG00000025047,ENSCAFG00000013693,ENSCAFG00000028869,ENSCAFG00000028837,ENSCAFG00000011839,ENSCAFG00000042877,ENSCAFG00000000404,ENSCAFG…
	GO:0016655	oxidoreductase activity, acting on NAD(P)H, quinone or similar compound as acceptor	molecular_function	0.00060375	7	809	38	18148	ENSCAFG00000014244,XLOC_300417,ENSCAFG00000022735,ENSCAFG00000006232,ENSCAFG00000025112,ENSCAFG00000007520,ENSCAFG00000009698
	GO:0044444	cytoplasmic part	cellular_component	0.00080932	362	809	6930	18148	ENSCAFG00000019071,ENSCAFG00000014445,ENSCAFG00000029884,ENSCAFG00000015800,ENSCAFG00000030910,ENSCAFG00000013800,ENSCAFG00000046442,ENSCAFG00000001903,ENSCAFG00000010674,ENSCAFG00000015832,ENSCAFG00000001125,ENSCAFG00000028791,ENSCAFG00000024307,ENSCAFG00000003930,ENSCAFG00000013053,ENSCAFG00000041734,ENSCAFG00000046934,ENSCAFG00000000393,ENSCAFG00000002533,ENSCAFG00000004544,ENSCAFG00000009820,…
	GO:0016684	oxidoreductase activity, acting on peroxide as acceptor	molecular_function	0.00085348	8	809	49	18148	ENSCAFG00000049763,ENSCAFG00000004567,ENSCAFG00000029471,ENSCAFG00000017629,ENSCAFG00000000404,ENSCAFG00000013693,ENSCAFG00000028869,ENSCAFG00000017474
	GO:0008137	NADH dehydrogenase (ubiquinone) activity	molecular_function	0.00094261	6	809	30	18148	ENSCAFG00000025112,ENSCAFG00000009698,ENSCAFG00000014244,ENSCAFG00000006232,XLOC_300417,ENSCAFG00000022735
	GO:0050136	NADH dehydrogenase (quinone) activity	molecular_function	0.00094261	6	809	30	18148	ENSCAFG00000025112,ENSCAFG00000009698,ENSCAFG00000014244,ENSCAFG00000006232,XLOC_300417,ENSCAFG00000022735
	GO:0042775	mitochondrial ATP synthesis coupled electron transport	biological_process	0.0011298	7	809	42	18148	ENSCAFG00000004260,ENSCAFG00000009449,ENSCAFG00000009698,ENSCAFG00000028837,ENSCAFG00000002387,ENSCAFG00000000919,ENSCAFG00000006232
	GO:0071011	precatalytic spliceosome	cellular_component	0.0011525	8	809	51	18148	ENSCAFG00000001090,ENSCAFG00000014900,ENSCAFG00000004403,ENSCAFG00000019346,ENSCAFG00000047363,ENSCAFG00000018247,ENSCAFG00000032595,ENSCAFG00000003957
	GO:0015077	monovalent inorganic cation transmembrane transporter activity	molecular_function	0.0012428	30	809	375	18148	ENSCAFG00000001620,ENSCAFG00000032040,ENSCAFG00000022726,ENSCAFG00000000919,ENSCAFG00000044677,ENSCAFG00000005826,ENSCAFG00000002387,ENSCAFG00000009522,ENSCAFG00000016617,ENSCAFG00000000929,ENSCAFG00000046962,ENSCAFG00000030059,ENSCAFG00000004260,ENSCAFG00000002404,ENSCAFG00000016151,ENSCAFG00000010498,ENSCAFG00000010741,XLOC_319156,ENSCAFG00000046442,ENSCAFG00000016369,ENSCAFG00000042877,ENSCAFG…
	GO:0022891	substrate-specific transmembrane transporter activity	molecular_function	0.0012545	64	809	927	18148	ENSCAFG00000032040,ENSCAFG00000029471,ENSCAFG00000012368,ENSCAFG00000009536,ENSCAFG00000025130,ENSCAFG00000009051,ENSCAFG00000030059,ENSCAFG00000000929,ENSCAFG00000002533,ENSCAFG00000004260,ENSCAFG00000002404,ENSCAFG00000016151,ENSCAFG00000046442,ENSCAFG00000006008,ENSCAFG00000028612,ENSCAFG00000029477,ENSCAFG00000006512,ENSCAFG00000017571,ENSCAFG00000029809,ENSCAFG00000010689,ENSCAFG00000001849,…
	GO:0002831	regulation of response to biotic stimulus	biological_process	0.0012693	12	809	94	18148	ENSCAFG00000002902,ENSCAFG00000001807,ENSCAFG00000048528,ENSCAFG00000018356,ENSCAFG00000008761,ENSCAFG00000015720,ENSCAFG00000009617,ENSCAFG00000046034,ENSCAFG00000013763,ENSCAFG00000009003,ENSCAFG00000000880,ENSCAFG00000006674
	GO:0005685	U1 snRNP	cellular_component	0.0012796	6	809	32	18148	ENSCAFG00000005520,ENSCAFG00000018247,ENSCAFG00000032595,ENSCAFG00000049108,ENSCAFG00000004403,ENSCAFG00000006406
	GO:0005682	U5 snRNP	cellular_component	0.0012836	5	809	22	18148	ENSCAFG00000018247,ENSCAFG00000032595,ENSCAFG00000004403,ENSCAFG00000049108,ENSCAFG00000016943
	GO:0097250	mitochondrial respiratory chain supercomplex assembly	biological_process	0.001292	3	809	7	18148	ENSCAFG00000032040,ENSCAFG00000029155,ENSCAFG00000031852
	GO:0042742	defense response to bacterium	biological_process	0.001385	17	809	187	18148	ENSCAFG00000002902,ENSCAFG00000028626,ENSCAFG00000008692,ENSCAFG00000030698,ENSCAFG00000030900,ENSCAFG00000048078,ENSCAFG00000031333,ENSCAFG00000047810,ENSCAFG00000025097,ENSCAFG00000019348,ENSCAFG00000007334,ENSCAFG00000013934,ENSCAFG00000017474,ENSCAFG00000009273,ENSCAFG00000013763,ENSCAFG00000011098,ENSCAFG00000006674
	GO:0016491	oxidoreductase activity	molecular_function	0.0014192	51	809	762	18148	ENSCAFG00000045013,ENSCAFG00000008728,ENSCAFG00000024975,ENSCAFG00000003895,ENSCAFG00000009832,ENSCAFG00000004567,ENSCAFG00000017629,ENSCAFG00000015832,ENSCAFG00000046442,ENSCAFG00000013280,ENSCAFG00000002026,ENSCAFG00000004260,ENSCAFG00000015113,ENSCAFG00000009820,ENSCAFG00000032339,ENSCAFG00000029471,ENSCAFG00000032040,ENSCAFG00000022726,ENSCAFG00000016949,ENSCAFG00000009350,ENSCAFG00000004215,…
	GO:0009055	electron carrier activity	molecular_function	0.0015021	7	809	41	18148	ENSCAFG00000006232,ENSCAFG00000015832,ENSCAFG00000024975,ENSCAFG00000029155,ENSCAFG00000032040,XLOC_079959,ENSCAFG00000013280
	GO:0016531	copper chaperone activity	molecular_function	0.0015717	2	809	2	18148	ENSCAFG00000017846,ENSCAFG00000011029
	GO:0035455	response to interferon-alpha	biological_process	0.0016501	4	809	13	18148	ENSCAFG00000017169,ENSCAFG00000010167,ENSCAFG00000009612,ENSCAFG00000006051
	GO:0005576	extracellular region	cellular_component	0.0016896	102	809	1738	18148	XLOC_319156,ENSCAFG00000024259,ENSCAFG00000011098,ENSCAFG00000006674,ENSCAFG00000012963,ENSCAFG00000004151,ENSCAFG00000006680,ENSCAFG00000023105,ENSCAFG00000017274,ENSCAFG00000002717,ENSCAFG00000009288,ENSCAFG00000025301,ENSCAFG00000029467,ENSCAFG00000015357,ENSCAFG00000015215,ENSCAFG00000032565,ENSCAFG00000002902,ENSCAFG00000004537,ENSCAFG00000004499,ENSCAFG00000015205,ENSCAFG00000013763,ENSCAFG…
	GO:0051240	positive regulation of multicellular organismal process	biological_process	0.0017774	45	809	604	18148	ENSCAFG00000008761,ENSCAFG00000010161,ENSCAFG00000003404,ENSCAFG00000002727,ENSCAFG00000017571,ENSCAFG00000001807,ENSCAFG00000005766,ENSCAFG00000020276,ENSCAFG00000001778,ENSCAFG00000030292,ENSCAFG00000003580,ENSCAFG00000008210,ENSCAFG00000001097,ENSCAFG00000013633,ENSCAFG00000009003,ENSCAFG00000003293,ENSCAFG00000006051,ENSCAFG00000010559,ENSCAFG00000006704,ENSCAFG00000007167,ENSCAFG00000006138,…
	GO:0010467	gene expression	biological_process	0.0018468	245	809	4697	18148	ENSCAFG00000014445,ENSCAFG00000009623,ENSCAFG00000029884,ENSCAFG00000014723,ENSCAFG00000003116,ENSCAFG00000007698,ENSCAFG00000003404,ENSCAFG00000008761,ENSCAFG00000018810,ENSCAFG00000010674,ENSCAFG00000024307,ENSCAFG00000001125,ENSCAFG00000008776,ENSCAFG00000013053,ENSCAFG00000007167,ENSCAFG00000046934,ENSCAFG00000000190,ENSCAFG00000049375,ENSCAFG00000009820,ENSCAFG00000000929,ENSCAFG00000011769,…
	GO:0008320	protein transmembrane transporter activity	molecular_function	0.0018787	4	809	14	18148	ENSCAFG00000029477,ENSCAFG00000003459,ENSCAFG00000002727,ENSCAFG00000002533
	GO:0060900	embryonic camera-type eye formation	biological_process	0.0020159	3	809	6	18148	ENSCAFG00000012445,ENSCAFG00000010617,ENSCAFG00000011801
	GO:0002786	regulation of antibacterial peptide production	biological_process	0.0021962	2	809	2	18148	ENSCAFG00000006674,ENSCAFG00000002902
	GO:0016032	viral process	biological_process	0.0022861	21	809	235	18148	ENSCAFG00000028626,ENSCAFG00000013121,XLOC_300417,ENSCAFG00000023556,ENSCAFG00000006051,ENSCAFG00000003293,ENSCAFG00000018545,ENSCAFG00000019348,ENSCAFG00000009617,ENSCAFG00000025384,ENSCAFG00000010511,ENSCAFG00000004054,ENSCAFG00000048528,ENSCAFG00000017390,ENSCAFG00000008929,ENSCAFG00000003404,ENSCAFG00000023107,ENSCAFG00000017169,ENSCAFG00000012445,ENSCAFG00000013763,ENSCAFG00000001125
	GO:0009058	biosynthetic process	biological_process	0.0023787	257	809	4954	18148	ENSCAFG00000012211,ENSCAFG00000012676,ENSCAFG00000020136,ENSCAFG00000017346,ENSCAFG00000045333,ENSCAFG00000029925,ENSCAFG00000001778,ENSCAFG00000007016,ENSCAFG00000032740,ENSCAFG00000043193,ENSCAFG00000001097,ENSCAFG00000006138,ENSCAFG00000019506,ENSCAFG00000043730,ENSCAFG00000005402,ENSCAFG00000016493,ENSCAFG00000049844,ENSCAFG00000024295,ENSCAFG00000015722,ENSCAFG00000003507,ENSCAFG00000048528,…
	GO:0005791	rough endoplasmic reticulum	cellular_component	0.0024566	7	809	43	18148	ENSCAFG00000003459,ENSCAFG00000024731,ENSCAFG00000012676,ENSCAFG00000004596,ENSCAFG00000030896,ENSCAFG00000014630,ENSCAFG00000002533
	GO:0033688	regulation of osteoblast proliferation	biological_process	0.0025888	5	809	21	18148	ENSCAFG00000006051,ENSCAFG00000004825,ENSCAFG00000013763,ENSCAFG00000020276,ENSCAFG00000008210
	GO:0044249	cellular biosynthetic process	biological_process	0.0026161	250	809	4809	18148	ENSCAFG00000013934,ENSCAFG00000002316,ENSCAFG00000017667,ENSCAFG00000005024,ENSCAFG00000008873,ENSCAFG00000015183,ENSCAFG00000012706,ENSCAFG00000004054,ENSCAFG00000012725,ENSCAFG00000012445,ENSCAFG00000015268,ENSCAFG00000000880,XLOC_054326,ENSCAFG00000007520,ENSCAFG00000028955,ENSCAFG00000019064,ENSCAFG00000031719,ENSCAFG00000018632,ENSCAFG00000031860,ENSCAFG00000008336,ENSCAFG00000009257,ENSCAFG…
	GO:0032069	regulation of nuclease activity	biological_process	0.002636	4	809	15	18148	ENSCAFG00000008929,ENSCAFG00000010511,ENSCAFG00000023556,ENSCAFG00000023107
	GO:0044764	multi-organism cellular process	biological_process	0.0026504	21	809	238	18148	ENSCAFG00000023556,ENSCAFG00000006051,ENSCAFG00000003293,ENSCAFG00000018545,ENSCAFG00000019348,ENSCAFG00000009617,ENSCAFG00000025384,ENSCAFG00000028626,ENSCAFG00000013121,XLOC_300417,ENSCAFG00000003404,ENSCAFG00000008929,ENSCAFG00000023107,ENSCAFG00000017169,ENSCAFG00000012445,ENSCAFG00000013763,ENSCAFG00000001125,ENSCAFG00000010511,ENSCAFG00000004054,ENSCAFG00000048528,ENSCAFG00000017390
	GO:0022892	substrate-specific transporter activity	molecular_function	0.0027059	67	809	1005	18148	ENSCAFG00000001883,ENSCAFG00000003580,ENSCAFG00000022726,ENSCAFG00000031160,ENSCAFG00000044677,ENSCAFG00000025410,ENSCAFG00000046962,ENSCAFG00000016617,ENSCAFG00000017343,ENSCAFG00000002727,ENSCAFG00000003459,ENSCAFG00000007596,ENSCAFG00000031898,ENSCAFG00000005826,ENSCAFG00000003334,ENSCAFG00000017480,ENSCAFG00000017251,ENSCAFG00000016174,ENSCAFG00000030702,ENSCAFG00000001620,ENSCAFG00000000919,…
	GO:0015450	P-P-bond-hydrolysis-driven protein transmembrane transporter activity	molecular_function	0.0027197	3	809	8	18148	ENSCAFG00000029477,ENSCAFG00000003459,ENSCAFG00000002533
	GO:0015405	P-P-bond-hydrolysis-driven transmembrane transporter activity	molecular_function	0.0027414	13	809	114	18148	ENSCAFG00000002727,ENSCAFG00000001620,ENSCAFG00000016369,ENSCAFG00000029477,ENSCAFG00000019738,ENSCAFG00000009536,ENSCAFG00000002654,ENSCAFG00000003334,ENSCAFG00000005024,ENSCAFG00000002533,ENSCAFG00000016151,ENSCAFG00000003429,ENSCAFG00000003459
	GO:0022857	transmembrane transporter activity	molecular_function	0.0028241	70	809	1069	18148	ENSCAFG00000029477,ENSCAFG00000028612,ENSCAFG00000000858,ENSCAFG00000006008,ENSCAFG00000046442,ENSCAFG00000017571,ENSCAFG00000006512,ENSCAFG00000009536,ENSCAFG00000012368,ENSCAFG00000025130,ENSCAFG00000029471,ENSCAFG00000032040,ENSCAFG00000016151,ENSCAFG00000002404,ENSCAFG00000004260,ENSCAFG00000030059,ENSCAFG00000000929,ENSCAFG00000002533,ENSCAFG00000009051,XLOC_054326,ENSCAFG00000042877,ENSCAFG…
	GO:0015399	primary active transmembrane transporter activity	molecular_function	0.0028746	13	809	115	18148	ENSCAFG00000002727,ENSCAFG00000001620,ENSCAFG00000016369,ENSCAFG00000009536,ENSCAFG00000019738,ENSCAFG00000029477,ENSCAFG00000002654,ENSCAFG00000003334,ENSCAFG00000005024,ENSCAFG00000002533,ENSCAFG00000016151,ENSCAFG00000003459,ENSCAFG00000003429
	GO:1901576	organic substance biosynthetic process	biological_process	0.0029024	253	809	4884	18148	ENSCAFG00000017362,ENSCAFG00000001988,ENSCAFG00000003978,ENSCAFG00000009026,ENSCAFG00000010161,ENSCAFG00000000940,ENSCAFG00000003094,ENSCAFG00000032628,ENSCAFG00000010507,ENSCAFG00000012260,ENSCAFG00000004055,ENSCAFG00000017130,ENSCAFG00000045062,ENSCAFG00000014630,ENSCAFG00000018174,ENSCAFG00000020276,ENSCAFG00000020243,ENSCAFG00000042176,ENSCAFG00000011005,ENSCAFG00000017524,XLOC_319183,ENSCAFG…
	GO:0005887	integral to plasma membrane	cellular_component	0.0029823	65	809	926	18148	ENSCAFG00000010498,ENSCAFG00000013693,ENSCAFG00000002802,ENSCAFG00000001547,ENSCAFG00000009269,ENSCAFG00000003070,ENSCAFG00000000338,ENSCAFG00000001790,ENSCAFG00000009522,ENSCAFG00000018937,ENSCAFG00000006655,ENSCAFG00000010689,ENSCAFG00000029809,ENSCAFG00000002805,ENSCAFG00000009877,ENSCAFG00000004870,ENSCAFG00000010888,ENSCAFG00000008653,ENSCAFG00000020198,ENSCAFG00000018940,ENSCAFG00000014051,…
	GO:0045087	innate immune response	biological_process	0.0030792	34	809	470	18148	ENSCAFG00000015720,ENSCAFG00000025097,ENSCAFG00000025384,ENSCAFG00000006072,ENSCAFG00000019348,ENSCAFG00000010498,ENSCAFG00000032693,ENSCAFG00000018937,ENSCAFG00000023107,ENSCAFG00000030919,ENSCAFG00000000880,ENSCAFG00000011098,ENSCAFG00000017390,ENSCAFG00000013482,ENSCAFG00000013934,ENSCAFG00000048528,ENSCAFG00000023556,ENSCAFG00000043712,ENSCAFG00000010167,ENSCAFG00000003293,ENSCAFG00000009003,…
	GO:0071677	positive regulation of mononuclear cell migration	biological_process	0.0031008	2	809	3	18148	ENSCAFG00000032693,ENSCAFG00000000880
	GO:0042776	mitochondrial ATP synthesis coupled proton transport	biological_process	0.0031856	3	809	9	18148	ENSCAFG00000005024,ENSCAFG00000002387,ENSCAFG00000019738
	GO:0043933	macromolecular complex subunit organization	biological_process	0.0032656	103	809	1705	18148	ENSCAFG00000015054,ENSCAFG00000005101,ENSCAFG00000002727,ENSCAFG00000031270,ENSCAFG00000001214,ENSCAFG00000010161,ENSCAFG00000030967,ENSCAFG00000016665,ENSCAFG00000029445,ENSCAFG00000014900,ENSCAFG00000017130,ENSCAFG00000016837,ENSCAFG00000018782,ENSCAFG00000013633,ENSCAFG00000008210,ENSCAFG00000001346,ENSCAFG00000008505,ENSCAFG00000017386,ENSCAFG00000009850,XLOC_240545,ENSCAFG00000016268,ENSCAFG…
	GO:0033689	negative regulation of osteoblast proliferation	biological_process	0.0033581	3	809	7	18148	ENSCAFG00000006051,ENSCAFG00000004825,ENSCAFG00000008210
	GO:0004129	cytochrome-c oxidase activity	molecular_function	0.0034147	6	809	47	18148	ENSCAFG00000042877,ENSCAFG00000002387,ENSCAFG00000022726,ENSCAFG00000046442,ENSCAFG00000032040,ENSCAFG00000029155
	GO:0015002	heme-copper terminal oxidase activity	molecular_function	0.0034147	6	809	47	18148	ENSCAFG00000022726,ENSCAFG00000002387,ENSCAFG00000029155,ENSCAFG00000032040,ENSCAFG00000046442,ENSCAFG00000042877
	GO:0016675	oxidoreductase activity, acting on a heme group of donors	molecular_function	0.0034147	6	809	47	18148	ENSCAFG00000042877,ENSCAFG00000002387,ENSCAFG00000022726,ENSCAFG00000032040,ENSCAFG00000029155,ENSCAFG00000046442
	GO:0016676	oxidoreductase activity, acting on a heme group of donors, oxygen as acceptor	molecular_function	0.0034147	6	809	47	18148	ENSCAFG00000042877,ENSCAFG00000032040,ENSCAFG00000022726,ENSCAFG00000002387,ENSCAFG00000029155,ENSCAFG00000046442
	GO:0016469	proton-transporting two-sector ATPase complex	cellular_component	0.0034754	10	809	102	18148	ENSCAFG00000016151,ENSCAFG00000005024,ENSCAFG00000031898,ENSCAFG00000030059,ENSCAFG00000016617,ENSCAFG00000019738,ENSCAFG00000044677,ENSCAFG00000001620,ENSCAFG00000016369,XLOC_319156
	GO:0022884	macromolecule transmembrane transporter activity	molecular_function	0.0035245	4	809	16	18148	ENSCAFG00000002727,ENSCAFG00000002533,ENSCAFG00000029477,ENSCAFG00000003459
	GO:1902255	positive regulation of intrinsic apoptotic signaling pathway by p53 class mediator	biological_process	0.0036465	2	809	3	18148	ENSCAFG00000013232,ENSCAFG00000017066
	GO:0005041	low-density lipoprotein receptor activity	molecular_function	0.0036816	3	809	7	18148	ENSCAFG00000007334,ENSCAFG00000009273,ENSCAFG00000013495
	GO:0001819	positive regulation of cytokine production	biological_process	0.0037524	24	809	291	18148	ENSCAFG00000000880,ENSCAFG00000008761,ENSCAFG00000010161,ENSCAFG00000001778,ENSCAFG00000030292,ENSCAFG00000048528,ENSCAFG00000001807,ENSCAFG00000015168,ENSCAFG00000009596,ENSCAFG00000006051,ENSCAFG00000003293,ENSCAFG00000009003,ENSCAFG00000046034,ENSCAFG00000013633,ENSCAFG00000049763,ENSCAFG00000014587,ENSCAFG00000015720,ENSCAFG00000017568,ENSCAFG00000032693,ENSCAFG00000019901,ENSCAFG00000006704,…
	GO:0032612	interleukin-1 production	biological_process	0.0038923	8	809	59	18148	ENSCAFG00000006704,ENSCAFG00000001778,ENSCAFG00000007888,ENSCAFG00000017542,ENSCAFG00000010161,ENSCAFG00000025384,ENSCAFG00000002727,ENSCAFG00000015168
	GO:0031226	intrinsic to plasma membrane	cellular_component	0.0039264	67	809	970	18148	ENSCAFG00000002727,ENSCAFG00000017343,ENSCAFG00000001883,ENSCAFG00000003580,ENSCAFG00000000404,ENSCAFG00000001103,ENSCAFG00000000316,ENSCAFG00000024995,ENSCAFG00000017247,ENSCAFG00000002654,ENSCAFG00000002067,ENSCAFG00000019781,ENSCAFG00000004156,ENSCAFG00000009273,ENSCAFG00000002061,ENSCAFG00000007334,ENSCAFG00000019851,ENSCAFG00000030702,ENSCAFG00000005826,ENSCAFG00000017251,ENSCAFG00000017568,…
	GO:0002252	immune effector process	biological_process	0.0039497	35	809	487	18148	ENSCAFG00000023107,ENSCAFG00000030919,ENSCAFG00000000880,ENSCAFG00000006674,ENSCAFG00000011098,ENSCAFG00000004765,ENSCAFG00000013482,ENSCAFG00000017474,ENSCAFG00000048528,ENSCAFG00000015720,ENSCAFG00000007419,ENSCAFG00000000230,ENSCAFG00000046034,ENSCAFG00000019348,ENSCAFG00000009612,ENSCAFG00000010498,ENSCAFG00000004537,ENSCAFG00000002902,ENSCAFG00000018356,ENSCAFG00000018937,ENSCAFG00000008929,…
	GO:0046540	U4/U6 x U5 tri-snRNP complex	cellular_component	0.0040491	6	809	42	18148	ENSCAFG00000014900,ENSCAFG00000018247,ENSCAFG00000004403,ENSCAFG00000049108,ENSCAFG00000041236,ENSCAFG00000047363
	GO:0019731	antibacterial humoral response	biological_process	0.0041221	5	809	30	18148	ENSCAFG00000028626,ENSCAFG00000002902,ENSCAFG00000006674,ENSCAFG00000013934,ENSCAFG00000013763
	GO:0032908	regulation of transforming growth factor beta1 production	biological_process	0.0041415	3	809	8	18148	ENSCAFG00000006138,ENSCAFG00000008761,ENSCAFG00000006704
	GO:0002227	innate immune response in mucosa	biological_process	0.0042346	3	809	10	18148	ENSCAFG00000013763,ENSCAFG00000013934,ENSCAFG00000000880
	GO:0000387	spliceosomal snRNP assembly	biological_process	0.0043361	6	809	42	18148	ENSCAFG00000049108,ENSCAFG00000004403,ENSCAFG00000018247,ENSCAFG00000014900,ENSCAFG00000032595,ENSCAFG00000006406
	GO:0009060	aerobic respiration	biological_process	0.0045807	7	809	52	18148	ENSCAFG00000006729,ENSCAFG00000022735,ENSCAFG00000015832,ENSCAFG00000003129,ENSCAFG00000009449,ENSCAFG00000007987,ENSCAFG00000004260
	GO:0033687	osteoblast proliferation	biological_process	0.0047011	5	809	25	18148	ENSCAFG00000020276,ENSCAFG00000008210,ENSCAFG00000006051,ENSCAFG00000004825,ENSCAFG00000013763
	GO:0072139	glomerular parietal epithelial cell differentiation	biological_process	0.0047875	2	809	3	18148	ENSCAFG00000005050,ENSCAFG00000015233
	GO:0008565	protein transporter activity	molecular_function	0.0048767	5	809	25	18148	ENSCAFG00000002533,ENSCAFG00000002727,ENSCAFG00000003459,ENSCAFG00000029477,ENSCAFG00000009928
	GO:0031467	Cul7-RING ubiquitin ligase complex	cellular_component	0.0048881	2	809	3	18148	ENSCAFG00000042866,ENSCAFG00000000994
	GO:0045581	negative regulation of T cell differentiation	biological_process	0.0049224	5	809	28	18148	ENSCAFG00000000880,ENSCAFG00000001778,ENSCAFG00000005050,ENSCAFG00000006704,ENSCAFG00000003535
	GO:0002183	cytoplasmic translational initiation	biological_process	0.0049308	5	809	27	18148	ENSCAFG00000018545,ENSCAFG00000010674,ENSCAFG00000013659,ENSCAFG00000007368,ENSCAFG00000000702
	GO:2000977	regulation of forebrain neuron differentiation	biological_process	0.0050083	2	809	3	18148	ENSCAFG00000013633,ENSCAFG00000012445
	GO:0002778	antibacterial peptide production	biological_process	0.0051217	2	809	3	18148	ENSCAFG00000002902,ENSCAFG00000006674
	GO:0044403	symbiosis, encompassing mutualism through parasitism	biological_process	0.005214	22	809	270	18148	ENSCAFG00000008929,ENSCAFG00000003404,ENSCAFG00000023107,ENSCAFG00000017169,ENSCAFG00000012445,ENSCAFG00000013763,ENSCAFG00000001125,ENSCAFG00000010511,ENSCAFG00000004054,ENSCAFG00000048528,ENSCAFG00000017390,ENSCAFG00000048078,ENSCAFG00000023556,ENSCAFG00000003293,ENSCAFG00000018545,ENSCAFG00000006051,ENSCAFG00000019348,ENSCAFG00000009617,ENSCAFG00000025384,ENSCAFG00000028626,ENSCAFG00000013121,…
	GO:0044419	interspecies interaction between organisms	biological_process	0.005214	22	809	270	18148	ENSCAFG00000004054,ENSCAFG00000010511,ENSCAFG00000017390,ENSCAFG00000048528,ENSCAFG00000023107,ENSCAFG00000017169,ENSCAFG00000003404,ENSCAFG00000008929,ENSCAFG00000001125,ENSCAFG00000013763,ENSCAFG00000012445,ENSCAFG00000028626,XLOC_300417,ENSCAFG00000013121,ENSCAFG00000048078,ENSCAFG00000023556,ENSCAFG00000025384,ENSCAFG00000018545,ENSCAFG00000006051,ENSCAFG00000003293,ENSCAFG00000019348,ENSCAFG…
	GO:0044571	[2Fe-2S] cluster assembly	biological_process	0.0052374	2	809	3	18148	ENSCAFG00000011928,ENSCAFG00000013280
	GO:0060384	innervation	biological_process	0.0054242	5	809	21	18148	ENSCAFG00000030702,ENSCAFG00000007167,ENSCAFG00000006680,ENSCAFG00000017251,ENSCAFG00000013028
	GO:0021675	nerve development	biological_process	0.0055069	9	809	66	18148	ENSCAFG00000007167,ENSCAFG00000003535,ENSCAFG00000013028,ENSCAFG00000009601,ENSCAFG00000015278,ENSCAFG00000030702,ENSCAFG00000006680,ENSCAFG00000017251,ENSCAFG00000009777
	GO:0050663	cytokine secretion	biological_process	0.0055735	8	809	61	18148	ENSCAFG00000018828,ENSCAFG00000032693,ENSCAFG00000017542,ENSCAFG00000013482,ENSCAFG00000007888,ENSCAFG00000009877,ENSCAFG00000046034,ENSCAFG00000010161
	GO:0006706	steroid catabolic process	biological_process	0.0056446	4	809	17	18148	ENSCAFG00000002026,ENSCAFG00000011925,ENSCAFG00000011839,ENSCAFG00000003895
	GO:0044085	cellular component biogenesis	biological_process	0.0056731	128	809	2212	18148	ENSCAFG00000009809,ENSCAFG00000013028,ENSCAFG00000010260,ENSCAFG00000001849,ENSCAFG00000017066,ENSCAFG00000018247,ENSCAFG00000001318,ENSCAFG00000004215,ENSCAFG00000018996,ENSCAFG00000029155,ENSCAFG00000019951,ENSCAFG00000015167,ENSCAFG00000020212,ENSCAFG00000024295,ENSCAFG00000010101,ENSCAFG00000013280,ENSCAFG00000028760,ENSCAFG00000019506,ENSCAFG00000029892,ENSCAFG00000048804,ENSCAFG00000004403,…
	GO:0060008	Sertoli cell differentiation	biological_process	0.0057351	4	809	15	18148	ENSCAFG00000018814,ENSCAFG00000001982,ENSCAFG00000017362,ENSCAFG00000002698
	GO:0003338	metanephros morphogenesis	biological_process	0.0059896	5	809	25	18148	ENSCAFG00000005050,ENSCAFG00000008752,ENSCAFG00000009709,ENSCAFG00000008210,ENSCAFG00000007309
	GO:0005215	transporter activity	molecular_function	0.0060702	72	809	1139	18148	ENSCAFG00000046442,ENSCAFG00000000858,ENSCAFG00000006008,ENSCAFG00000028612,ENSCAFG00000029477,ENSCAFG00000006512,ENSCAFG00000017571,ENSCAFG00000032040,ENSCAFG00000029471,ENSCAFG00000012368,ENSCAFG00000009536,ENSCAFG00000025130,ENSCAFG00000009051,ENSCAFG00000002533,ENSCAFG00000000929,ENSCAFG00000030059,ENSCAFG00000002404,ENSCAFG00000004260,ENSCAFG00000016151,ENSCAFG00000042877,XLOC_054326,ENSCAFG…
	GO:0006364	rRNA processing	biological_process	0.006074	16	809	188	18148	ENSCAFG00000012676,ENSCAFG00000012725,ENSCAFG00000020212,ENSCAFG00000013232,ENSCAFG00000045671,ENSCAFG00000020311,ENSCAFG00000014630,ENSCAFG00000001318,ENSCAFG00000014445,ENSCAFG00000003263,ENSCAFG00000032740,ENSCAFG00000004745,ENSCAFG00000005428,ENSCAFG00000008021,ENSCAFG00000017066,ENSCAFG00000016971
	GO:0042056	chemoattractant activity	molecular_function	0.0062052	4	809	18	18148	ENSCAFG00000015278,ENSCAFG00000031108,ENSCAFG00000008761,ENSCAFG00000023226
	GO:0032905	transforming growth factor beta1 production	biological_process	0.0064434	3	809	9	18148	ENSCAFG00000008761,ENSCAFG00000006138,ENSCAFG00000006704
	GO:0090197	positive regulation of chemokine secretion	biological_process	0.0064811	3	809	10	18148	ENSCAFG00000046034,ENSCAFG00000032693,ENSCAFG00000010161
	GO:0006953	acute-phase response	biological_process	0.0067265	4	809	19	18148	ENSCAFG00000015205,ENSCAFG00000000075,ENSCAFG00000015206,ENSCAFG00000009135
	GO:0033077	T cell differentiation in thymus	biological_process	0.0068616	8	809	60	18148	ENSCAFG00000006808,ENSCAFG00000001998,ENSCAFG00000013633,ENSCAFG00000031719,ENSCAFG00000005050,ENSCAFG00000012780,ENSCAFG00000006704,ENSCAFG00000003535
	GO:0090043	regulation of tubulin deacetylation	biological_process	0.0071896	2	809	3	18148	ENSCAFG00000005385,ENSCAFG00000001125
	GO:0015075	ion transmembrane transporter activity	molecular_function	0.0074252	57	809	869	18148	ENSCAFG00000010498,ENSCAFG00000003429,ENSCAFG00000031583,ENSCAFG00000019901,ENSCAFG00000001849,ENSCAFG00000009522,ENSCAFG00000002387,ENSCAFG00000016174,ENSCAFG00000030702,ENSCAFG00000005826,ENSCAFG00000029809,ENSCAFG00000017251,ENSCAFG00000010689,ENSCAFG00000000919,ENSCAFG00000001620,ENSCAFG00000018761,ENSCAFG00000005024,ENSCAFG00000029155,ENSCAFG00000020198,ENSCAFG00000008653,ENSCAFG00000019738,…
	GO:1900245	positive regulation of MDA-5 signaling pathway	biological_process	0.0076467	2	809	3	18148	ENSCAFG00000009003,ENSCAFG00000015720
	GO:0005688	U6 snRNP	cellular_component	0.0079566	3	809	13	18148	ENSCAFG00000047363,ENSCAFG00000014900,ENSCAFG00000041236
	GO:0002072	optic cup morphogenesis involved in camera-type eye development	biological_process	0.0079966	2	809	3	18148	ENSCAFG00000011801,ENSCAFG00000010617
	GO:0005737	cytoplasm	cellular_component	0.008239	443	809	8853	18148	ENSCAFG00000018478,ENSCAFG00000029892,ENSCAFG00000011108,ENSCAFG00000013280,ENSCAFG00000010101,ENSCAFG00000028760,ENSCAFG00000011801,ENSCAFG00000009051,ENSCAFG00000015278,ENSCAFG00000012882,ENSCAFG00000000702,ENSCAFG00000023556,ENSCAFG00000000497,ENSCAFG00000000141,ENSCAFG00000010511,ENSCAFG00000018090,ENSCAFG00000015233,ENSCAFG00000000968,ENSCAFG00000001807,ENSCAFG00000005764,ENSCAFG00000042364,…
	GO:0045620	negative regulation of lymphocyte differentiation	biological_process	0.0083028	5	809	32	18148	ENSCAFG00000000880,ENSCAFG00000001778,ENSCAFG00000006704,ENSCAFG00000003535,ENSCAFG00000005050
	GO:0033085	negative regulation of T cell differentiation in thymus	biological_process	0.0084549	2	809	4	18148	ENSCAFG00000006704,ENSCAFG00000005050
	GO:0016209	antioxidant activity	molecular_function	0.0085009	8	809	71	18148	ENSCAFG00000013693,ENSCAFG00000028869,ENSCAFG00000017474,ENSCAFG00000049763,ENSCAFG00000029471,ENSCAFG00000017629,ENSCAFG00000004567,ENSCAFG00000000404
	GO:0090195	chemokine secretion	biological_process	0.008608	3	809	11	18148	ENSCAFG00000046034,ENSCAFG00000032693,ENSCAFG00000010161
	GO:0090196	regulation of chemokine secretion	biological_process	0.008608	3	809	11	18148	ENSCAFG00000010161,ENSCAFG00000032693,ENSCAFG00000046034
	GO:0032914	positive regulation of transforming growth factor beta1 production	biological_process	0.0088103	2	809	4	18148	ENSCAFG00000006138,ENSCAFG00000008761
	GO:0051480	cytosolic calcium ion homeostasis	biological_process	0.0089065	17	809	188	18148	ENSCAFG00000007888,ENSCAFG00000008761,ENSCAFG00000003404,ENSCAFG00000008184,ENSCAFG00000001103,ENSCAFG00000000338,ENSCAFG00000014229,ENSCAFG00000001547,ENSCAFG00000007167,ENSCAFG00000008692,ENSCAFG00000010559,ENSCAFG00000018251,ENSCAFG00000029471,ENSCAFG00000011769,ENSCAFG00000025384,ENSCAFG00000004868,ENSCAFG00000001097
	GO:1900084	regulation of peptidyl-tyrosine autophosphorylation	biological_process	0.0089647	2	809	4	18148	ENSCAFG00000008210,ENSCAFG00000003404
	GO:0016072	rRNA metabolic process	biological_process	0.0091374	16	809	196	18148	ENSCAFG00000016971,ENSCAFG00000008021,ENSCAFG00000004745,ENSCAFG00000005428,ENSCAFG00000032740,ENSCAFG00000017066,ENSCAFG00000001318,ENSCAFG00000014630,ENSCAFG00000020311,ENSCAFG00000014445,ENSCAFG00000003263,ENSCAFG00000020212,ENSCAFG00000012676,ENSCAFG00000012725,ENSCAFG00000045671,ENSCAFG00000013232
	GO:0002697	regulation of immune effector process	biological_process	0.0092375	20	809	252	18148	ENSCAFG00000015720,ENSCAFG00000007419,ENSCAFG00000005050,ENSCAFG00000000230,ENSCAFG00000013633,ENSCAFG00000009617,ENSCAFG00000046034,ENSCAFG00000009003,ENSCAFG00000003293,ENSCAFG00000006704,ENSCAFG00000002902,ENSCAFG00000018356,ENSCAFG00000030919,ENSCAFG00000006674,ENSCAFG00000000880,ENSCAFG00000001807,ENSCAFG00000004765,ENSCAFG00000013482,ENSCAFG00000001778,ENSCAFG00000048528
	GO:0097209	epidermal lamellar body	cellular_component	0.0092375	2	809	3	18148	ENSCAFG00000002902,ENSCAFG00000006674
	GO:0034756	regulation of iron ion transport	biological_process	0.0094068	2	809	4	18148	ENSCAFG00000013633,ENSCAFG00000006540
	GO:0042476	odontogenesis	biological_process	0.0097919	10	809	92	18148	ENSCAFG00000002008,ENSCAFG00000003535,ENSCAFG00000002902,ENSCAFG00000002404,ENSCAFG00000013269,ENSCAFG00000015800,ENSCAFG00000029925,ENSCAFG00000002307,ENSCAFG00000015075,ENSCAFG00000013325
	GO:0002784	regulation of antimicrobial peptide production	biological_process	0.0099201	2	809	4	18148	ENSCAFG00000006674,ENSCAFG00000002902
	GO:0005854	nascent polypeptide-associated complex	cellular_component	0.01018	2	809	5	18148	ENSCAFG00000045919,ENSCAFG00000000141
	GO:0043623	cellular protein complex assembly	biological_process	0.010206	38	809	538	18148	ENSCAFG00000009449,ENSCAFG00000015081,ENSCAFG00000004215,ENSCAFG00000029155,ENSCAFG00000005746,ENSCAFG00000018753,ENSCAFG00000031852,XLOC_319156,ENSCAFG00000008386,ENSCAFG00000009801,ENSCAFG00000001974,ENSCAFG00000032693,ENSCAFG00000014244,ENSCAFG00000028607,ENSCAFG00000013208,ENSCAFG00000011029,ENSCAFG00000015168,ENSCAFG00000047865,ENSCAFG00000030143,ENSCAFG00000012111,ENSCAFG00000030967,ENSCAFG…
	GO:0051715	cytolysis in other organism	biological_process	0.010311	2	809	4	18148	ENSCAFG00000048078,XLOC_319156
	GO:0015234	thiamine transmembrane transporter activity	molecular_function	0.010548	2	809	4	18148	ENSCAFG00000031160,ENSCAFG00000010482
	GO:2000059	negative regulation of protein ubiquitination involved in ubiquitin-dependent protein catabolic process	biological_process	0.010603	3	809	10	18148	ENSCAFG00000025384,ENSCAFG00000013232,ENSCAFG00000028955
	GO:0019730	antimicrobial humoral response	biological_process	0.010756	5	809	37	18148	ENSCAFG00000006674,ENSCAFG00000013763,ENSCAFG00000013934,ENSCAFG00000002902,ENSCAFG00000028626
	GO:0015980	energy derivation by oxidation of organic compounds	biological_process	0.010814	15	809	180	18148	ENSCAFG00000022726,ENSCAFG00000000919,ENSCAFG00000015832,ENSCAFG00000003129,ENSCAFG00000025112,ENSCAFG00000007987,ENSCAFG00000009698,ENSCAFG00000002387,ENSCAFG00000006729,ENSCAFG00000022735,ENSCAFG00000006232,ENSCAFG00000025047,ENSCAFG00000004260,ENSCAFG00000009449,ENSCAFG00000028837
	GO:0002082	regulation of oxidative phosphorylation	biological_process	0.010914	3	809	12	18148	ENSCAFG00000031270,ENSCAFG00000032040,ENSCAFG00000029155
	GO:0044769	ATPase activity, coupled to transmembrane movement of ions, rotational mechanism	molecular_function	0.010965	5	809	34	18148	ENSCAFG00000016151,ENSCAFG00000019738,ENSCAFG00000016369,ENSCAFG00000001620,ENSCAFG00000005024
	GO:0010923	negative regulation of phosphatase activity	biological_process	0.011144	9	809	75	18148	ENSCAFG00000000272,ENSCAFG00000009351,ENSCAFG00000009809,ENSCAFG00000014240,ENSCAFG00000011801,ENSCAFG00000024975,ENSCAFG00000004544,ENSCAFG00000016943,ENSCAFG00000006812
	GO:0060081	membrane hyperpolarization	biological_process	0.01119	4	809	17	18148	ENSCAFG00000003580,ENSCAFG00000030702,ENSCAFG00000029809,ENSCAFG00000003429
	GO:0032755	positive regulation of interleukin-6 production	biological_process	0.011576	8	809	69	18148	ENSCAFG00000046034,ENSCAFG00000010161,ENSCAFG00000015720,ENSCAFG00000014587,ENSCAFG00000032693,ENSCAFG00000001807,ENSCAFG00000006704,ENSCAFG00000010498
	GO:0007005	mitochondrion organization	biological_process	0.011869	28	809	397	18148	ENSCAFG00000016397,ENSCAFG00000013800,ENSCAFG00000012111,ENSCAFG00000029477,ENSCAFG00000031816,ENSCAFG00000029609,ENSCAFG00000030967,ENSCAFG00000018753,ENSCAFG00000001125,ENSCAFG00000031852,ENSCAFG00000031270,ENSCAFG00000048541,ENSCAFG00000009449,ENSCAFG00000007596,ENSCAFG00000030143,ENSCAFG00000029155,ENSCAFG00000011959,ENSCAFG00000018796,ENSCAFG00000010167,ENSCAFG00000006142,ENSCAFG00000011029,…
	GO:0005687	U4 snRNP	cellular_component	0.011892	3	809	14	18148	ENSCAFG00000018247,ENSCAFG00000032595,ENSCAFG00000049108
	GO:0000028	ribosomal small subunit assembly	biological_process	0.012461	4	809	25	18148	ENSCAFG00000005101,ENSCAFG00000004980,ENSCAFG00000001214,ENSCAFG00000017386
	GO:0072677	eosinophil migration	biological_process	0.012537	3	809	13	18148	ENSCAFG00000000880,ENSCAFG00000049763,ENSCAFG00000008761
	GO:1901681	sulfur compound binding	molecular_function	0.012711	13	809	129	18148	ENSCAFG00000020276,XLOC_240545,ENSCAFG00000042533,ENSCAFG00000008692,ENSCAFG00000017474,ENSCAFG00000009933,ENSCAFG00000006729,ENSCAFG00000009961,ENSCAFG00000014049,ENSCAFG00000010161,ENSCAFG00000013763,ENSCAFG00000009777,ENSCAFG00000025529
	GO:0050688	regulation of defense response to virus	biological_process	0.013011	7	809	55	18148	ENSCAFG00000009617,ENSCAFG00000048528,ENSCAFG00000046034,ENSCAFG00000009003,ENSCAFG00000000880,ENSCAFG00000015720,ENSCAFG00000001807
	GO:0051454	intracellular pH elevation	biological_process	0.013167	2	809	4	18148	ENSCAFG00000017568,ENSCAFG00000003429
	GO:0002526	acute inflammatory response	biological_process	0.013274	7	809	60	18148	ENSCAFG00000015206,ENSCAFG00000007419,ENSCAFG00000000075,ENSCAFG00000015205,ENSCAFG00000009135,ENSCAFG00000000880,ENSCAFG00000017130
	GO:0008201	heparin binding	molecular_function	0.013389	11	809	104	18148	ENSCAFG00000009777,ENSCAFG00000013763,ENSCAFG00000009961,ENSCAFG00000010161,ENSCAFG00000014049,ENSCAFG00000009933,ENSCAFG00000017474,ENSCAFG00000042533,ENSCAFG00000008692,ENSCAFG00000020276,XLOC_240545
	GO:0050805	negative regulation of synaptic transmission	biological_process	0.013429	5	809	23	18148	ENSCAFG00000003580,ENSCAFG00000017247,ENSCAFG00000004870,ENSCAFG00000001097,ENSCAFG00000010623
	GO:0001906	cell killing	biological_process	0.013444	8	809	74	18148	ENSCAFG00000013482,ENSCAFG00000013763,XLOC_319156,ENSCAFG00000013633,ENSCAFG00000031333,ENSCAFG00000048078,ENSCAFG00000007419,ENSCAFG00000030919
	GO:0005689	U12-type spliceosomal complex	cellular_component	0.013481	4	809	23	18148	ENSCAFG00000032595,ENSCAFG00000018247,ENSCAFG00000001090,ENSCAFG00000003957
	GO:0006818	hydrogen transport	biological_process	0.013625	7	809	75	18148	ENSCAFG00000002387,XLOC_319156,ENSCAFG00000030059,ENSCAFG00000005024,ENSCAFG00000022735,ENSCAFG00000044677,ENSCAFG00000019738
	GO:0015992	proton transport	biological_process	0.013625	7	809	75	18148	ENSCAFG00000019738,ENSCAFG00000044677,ENSCAFG00000005024,ENSCAFG00000022735,ENSCAFG00000030059,XLOC_319156,ENSCAFG00000002387
	GO:0014069	postsynaptic density	cellular_component	0.013653	15	809	131	18148	ENSCAFG00000002110,ENSCAFG00000010167,ENSCAFG00000016761,ENSCAFG00000003580,ENSCAFG00000004994,ENSCAFG00000015168,ENSCAFG00000001097,ENSCAFG00000017875,ENSCAFG00000000338,ENSCAFG00000010224,ENSCAFG00000006231,ENSCAFG00000010623,ENSCAFG00000009820,ENSCAFG00000004544,ENSCAFG00000001790
	GO:0005829	cytosol	cellular_component	0.013669	155	809	2798	18148	ENSCAFG00000014900,ENSCAFG00000001214,ENSCAFG00000009026,ENSCAFG00000014630,ENSCAFG00000010507,ENSCAFG00000012260,ENSCAFG00000003895,ENSCAFG00000004055,ENSCAFG00000016584,ENSCAFG00000017386,ENSCAFG00000016943,ENSCAFG00000013633,ENSCAFG00000009781,ENSCAFG00000010559,ENSCAFG00000047610,ENSCAFG00000003535,ENSCAFG00000012097,ENSCAFG00000011970,ENSCAFG00000017151,ENSCAFG00000023107,ENSCAFG00000006674,…
	GO:0002230	positive regulation of defense response to virus by host	biological_process	0.013815	4	809	22	18148	ENSCAFG00000046034,ENSCAFG00000048528,ENSCAFG00000000880,ENSCAFG00000001807
	GO:0042105	alpha-beta T cell receptor complex	cellular_component	0.013953	2	809	5	18148	ENSCAFG00000012780,ENSCAFG00000031719
	GO:0006874	cellular calcium ion homeostasis	biological_process	0.014351	22	809	275	18148	ENSCAFG00000003580,ENSCAFG00000011769,ENSCAFG00000029471,ENSCAFG00000007579,ENSCAFG00000004868,ENSCAFG00000001097,ENSCAFG00000025384,ENSCAFG00000010559,ENSCAFG00000008692,ENSCAFG00000007167,ENSCAFG00000014229,ENSCAFG00000001547,ENSCAFG00000000338,ENSCAFG00000018251,ENSCAFG00000017247,XLOC_054326,ENSCAFG00000003404,ENSCAFG00000008184,ENSCAFG00000008761,ENSCAFG00000019478,ENSCAFG00000001103,ENSCAFG…
	GO:0044459	plasma membrane part	cellular_component	0.01447	108	809	1782	18148	ENSCAFG00000002727,ENSCAFG00000017343,ENSCAFG00000016837,ENSCAFG00000004055,ENSCAFG00000003580,ENSCAFG00000001883,ENSCAFG00000018782,ENSCAFG00000013633,ENSCAFG00000002046,ENSCAFG00000002067,ENSCAFG00000004151,ENSCAFG00000002654,ENSCAFG00000004980,ENSCAFG00000017247,ENSCAFG00000024995,XLOC_319156,ENSCAFG00000011098,ENSCAFG00000000316,ENSCAFG00000001103,ENSCAFG00000000404,ENSCAFG00000000075,ENSCAFG…
	GO:0017004	cytochrome complex assembly	biological_process	0.014534	3	809	12	18148	ENSCAFG00000031270,ENSCAFG00000009449,XLOC_240545
	GO:0002775	antimicrobial peptide production	biological_process	0.014654	2	809	5	18148	ENSCAFG00000002902,ENSCAFG00000006674
	GO:0034358	plasma lipoprotein particle	cellular_component	0.014934	4	809	24	18148	ENSCAFG00000009135,ENSCAFG00000015205,ENSCAFG00000015206,ENSCAFG00000010161
	GO:0005539	glycosaminoglycan binding	molecular_function	0.015058	14	809	150	18148	ENSCAFG00000017474,ENSCAFG00000009933,ENSCAFG00000009273,XLOC_240545,ENSCAFG00000020276,ENSCAFG00000042533,ENSCAFG00000008692,ENSCAFG00000013763,ENSCAFG00000007334,ENSCAFG00000009777,ENSCAFG00000006142,ENSCAFG00000010161,ENSCAFG00000009961,ENSCAFG00000014049
	GO:0002283	neutrophil activation involved in immune response	biological_process	0.015212	3	809	12	18148	ENSCAFG00000004765,ENSCAFG00000006704,ENSCAFG00000007419
	GO:0005844	polysome	cellular_component	0.015335	6	809	46	18148	ENSCAFG00000013232,ENSCAFG00000045671,ENSCAFG00000016493,ENSCAFG00000043193,ENSCAFG00000008606,ENSCAFG00000009601
	GO:0022890	inorganic cation transmembrane transporter activity	molecular_function	0.015691	35	809	514	18148	ENSCAFG00000005024,ENSCAFG00000029155,ENSCAFG00000019738,ENSCAFG00000017247,ENSCAFG00000002067,XLOC_054326,ENSCAFG00000001103,ENSCAFG00000042877,XLOC_319156,ENSCAFG00000016369,ENSCAFG00000010741,ENSCAFG00000010498,ENSCAFG00000031583,ENSCAFG00000002387,ENSCAFG00000009522,ENSCAFG00000010689,ENSCAFG00000029809,ENSCAFG00000005826,ENSCAFG00000000919,ENSCAFG00000001620,ENSCAFG00000017571,ENSCAFG0000003…
	GO:0031640	killing of cells of other organism	biological_process	0.015706	4	809	25	18148	ENSCAFG00000048078,ENSCAFG00000031333,ENSCAFG00000013763,XLOC_319156
	GO:0044364	disruption of cells of other organism	biological_process	0.015706	4	809	25	18148	ENSCAFG00000031333,ENSCAFG00000048078,ENSCAFG00000013763,XLOC_319156
	GO:0051970	negative regulation of transmission of nerve impulse	biological_process	0.015758	5	809	24	18148	ENSCAFG00000010623,ENSCAFG00000001097,ENSCAFG00000004870,ENSCAFG00000017247,ENSCAFG00000003580
	GO:0002699	positive regulation of immune effector process	biological_process	0.015899	12	809	134	18148	ENSCAFG00000030919,ENSCAFG00000013633,ENSCAFG00000003293,ENSCAFG00000000230,ENSCAFG00000000880,ENSCAFG00000004765,ENSCAFG00000002902,ENSCAFG00000006704,ENSCAFG00000001807,ENSCAFG00000013482,ENSCAFG00000018356,ENSCAFG00000001778
	GO:0048104	establishment of body hair or bristle planar orientation	biological_process	0.015958	2	809	3	18148	ENSCAFG00000003504,ENSCAFG00000000767
	GO:0048105	establishment of body hair planar orientation	biological_process	0.015958	2	809	3	18148	ENSCAFG00000003504,ENSCAFG00000000767
	GO:0030867	rough endoplasmic reticulum membrane	cellular_component	0.016025	3	809	13	18148	ENSCAFG00000024731,ENSCAFG00000002533,ENSCAFG00000003459
	GO:0001817	regulation of cytokine production	biological_process	0.016044	33	809	488	18148	ENSCAFG00000009877,ENSCAFG00000048528,ENSCAFG00000013482,ENSCAFG00000018828,ENSCAFG00000005746,ENSCAFG00000000880,ENSCAFG00000010498,ENSCAFG00000017568,ENSCAFG00000032693,ENSCAFG00000019901,ENSCAFG00000049763,ENSCAFG00000015720,ENSCAFG00000014587,ENSCAFG00000019348,ENSCAFG00000046034,ENSCAFG00000025384,ENSCAFG00000009596,ENSCAFG00000015168,ENSCAFG00000001807,ENSCAFG00000030292,ENSCAFG00000007888,…
	GO:0072507	divalent inorganic cation homeostasis	biological_process	0.01615	24	809	312	18148	ENSCAFG00000007888,ENSCAFG00000001103,ENSCAFG00000019478,ENSCAFG00000003404,ENSCAFG00000008184,ENSCAFG00000008761,XLOC_054326,ENSCAFG00000017247,ENSCAFG00000018251,ENSCAFG00000000338,ENSCAFG00000002404,ENSCAFG00000014229,ENSCAFG00000001547,ENSCAFG00000007167,ENSCAFG00000008692,ENSCAFG00000010559,ENSCAFG00000025384,ENSCAFG00000007579,ENSCAFG00000004868,ENSCAFG00000001097,ENSCAFG00000029471,ENSCAFG…
	GO:0070402	NADPH binding	molecular_function	0.016373	3	809	12	18148	ENSCAFG00000007520,ENSCAFG00000015113,ENSCAFG00000009009
	GO:0070242	thymocyte apoptotic process	biological_process	0.016373	3	809	13	18148	ENSCAFG00000006808,ENSCAFG00000006704,ENSCAFG00000003535
	GO:0060009	Sertoli cell development	biological_process	0.016582	3	809	10	18148	ENSCAFG00000002698,ENSCAFG00000017362,ENSCAFG00000001982
	GO:0055093	response to hyperoxia	biological_process	0.016594	2	809	4	18148	ENSCAFG00000017568,ENSCAFG00000003404
	GO:0071455	cellular response to hyperoxia	biological_process	0.016594	2	809	4	18148	ENSCAFG00000017568,ENSCAFG00000003404
	GO:0010742	macrophage derived foam cell differentiation	biological_process	0.016716	4	809	21	18148	ENSCAFG00000046034,ENSCAFG00000048528,ENSCAFG00000001125,ENSCAFG00000010161
	GO:0090077	foam cell differentiation	biological_process	0.016716	4	809	21	18148	ENSCAFG00000001125,ENSCAFG00000046034,ENSCAFG00000048528,ENSCAFG00000010161
	GO:0031204	posttranslational protein targeting to membrane, translocation	biological_process	0.016811	2	809	5	18148	ENSCAFG00000003459,ENSCAFG00000002533
	GO:0001816	cytokine production	biological_process	0.016842	36	809	542	18148	ENSCAFG00000030292,ENSCAFG00000007888,ENSCAFG00000001778,ENSCAFG00000017542,ENSCAFG00000001807,ENSCAFG00000013763,ENSCAFG00000002727,ENSCAFG00000008761,ENSCAFG00000010161,XLOC_240545,ENSCAFG00000006138,ENSCAFG00000025410,ENSCAFG00000006704,ENSCAFG00000003293,ENSCAFG00000006051,ENSCAFG00000009003,ENSCAFG00000013633,ENSCAFG00000005050,ENSCAFG00000048528,ENSCAFG00000013482,ENSCAFG00000018828,ENSCAFG…
	GO:0016272	prefoldin complex	cellular_component	0.016882	3	809	17	18148	ENSCAFG00000011856,ENSCAFG00000005742,ENSCAFG00000007016
	GO:0045669	positive regulation of osteoblast differentiation	biological_process	0.017388	6	809	42	18148	ENSCAFG00000003535,ENSCAFG00000002008,ENSCAFG00000020276,ENSCAFG00000007888,ENSCAFG00000004825,ENSCAFG00000013763
	GO:0032994	protein-lipid complex	cellular_component	0.017419	4	809	25	18148	ENSCAFG00000009135,ENSCAFG00000010161,ENSCAFG00000015206,ENSCAFG00000015205
	GO:0060788	ectodermal placode formation	biological_process	0.017419	3	809	11	18148	ENSCAFG00000029925,ENSCAFG00000012445,ENSCAFG00000015883
	GO:0071696	ectodermal placode development	biological_process	0.017419	3	809	11	18148	ENSCAFG00000015883,ENSCAFG00000012445,ENSCAFG00000029925
	GO:0071697	ectodermal placode morphogenesis	biological_process	0.017419	3	809	11	18148	ENSCAFG00000015883,ENSCAFG00000012445,ENSCAFG00000029925
	GO:0022804	active transmembrane transporter activity	molecular_function	0.017537	24	809	312	18148	ENSCAFG00000009051,ENSCAFG00000002533,ENSCAFG00000019901,ENSCAFG00000003429,ENSCAFG00000016151,ENSCAFG00000001620,ENSCAFG00000010689,ENSCAFG00000003334,ENSCAFG00000012368,ENSCAFG00000025130,ENSCAFG00000009536,ENSCAFG00000016174,ENSCAFG00000005024,ENSCAFG00000003459,ENSCAFG00000000316,ENSCAFG00000016369,ENSCAFG00000006008,ENSCAFG00000002727,ENSCAFG00000002067,ENSCAFG00000002654,ENSCAFG00000019738,…
	GO:0050840	extracellular matrix binding	molecular_function	0.017834	6	809	48	18148	ENSCAFG00000009537,ENSCAFG00000001487,ENSCAFG00000005101,ENSCAFG00000006142,ENSCAFG00000020276,ENSCAFG00000009961
	GO:0008121	ubiquinol-cytochrome-c reductase activity	molecular_function	0.017933	2	809	6	18148	ENSCAFG00000000919,ENSCAFG00000004260
	GO:0016681	oxidoreductase activity, acting on diphenols and related substances as donors, cytochrome as acceptor	molecular_function	0.017933	2	809	6	18148	ENSCAFG00000004260,ENSCAFG00000000919
	GO:0071256	translocon complex	cellular_component	0.01816	2	809	5	18148	ENSCAFG00000002533,ENSCAFG00000003459
	GO:0030228	lipoprotein particle receptor activity	molecular_function	0.018186	3	809	12	18148	ENSCAFG00000009273,ENSCAFG00000007334,ENSCAFG00000013495
	GO:0032813	tumor necrosis factor receptor superfamily binding	molecular_function	0.018287	5	809	35	18148	ENSCAFG00000014587,ENSCAFG00000029925,ENSCAFG00000048528,ENSCAFG00000030292,ENSCAFG00000015278
	GO:0072503	cellular divalent inorganic cation homeostasis	biological_process	0.018323	23	809	300	18148	ENSCAFG00000001547,ENSCAFG00000014229,ENSCAFG00000000338,ENSCAFG00000010559,ENSCAFG00000007167,ENSCAFG00000008692,ENSCAFG00000018251,ENSCAFG00000010689,ENSCAFG00000011769,ENSCAFG00000029471,ENSCAFG00000003580,ENSCAFG00000004868,ENSCAFG00000007579,ENSCAFG00000001097,ENSCAFG00000025384,ENSCAFG00000007888,XLOC_054326,ENSCAFG00000003404,ENSCAFG00000008184,ENSCAFG00000008761,ENSCAFG00000017247,ENSCAFG…
	GO:0019538	protein metabolic process	biological_process	0.018341	240	809	4654	18148	ENSCAFG00000006231,ENSCAFG00000000075,ENSCAFG00000003792,ENSCAFG00000024581,ENSCAFG00000013232,ENSCAFG00000004980,ENSCAFG00000045671,ENSCAFG00000048970,ENSCAFG00000011098,ENSCAFG00000042533,ENSCAFG00000004537,ENSCAFG00000004499,ENSCAFG00000015205,ENSCAFG00000002902,ENSCAFG00000030896,ENSCAFG00000030034,ENSCAFG00000011856,ENSCAFG00000004776,ENSCAFG00000014244,ENSCAFG00000014370,ENSCAFG00000015357,…
	GO:0033176	proton-transporting V-type ATPase complex	cellular_component	0.018665	5	809	37	18148	XLOC_319156,ENSCAFG00000016369,ENSCAFG00000001620,ENSCAFG00000031898,ENSCAFG00000016617
	GO:0031465	Cul4B-RING ubiquitin ligase complex	cellular_component	0.018709	2	809	5	18148	ENSCAFG00000012260,ENSCAFG00000042866
	GO:0044267	cellular protein metabolic process	biological_process	0.019291	210	809	4043	18148	ENSCAFG00000015357,ENSCAFG00000011134,ENSCAFG00000042212,ENSCAFG00000031644,ENSCAFG00000044878,ENSCAFG00000004537,ENSCAFG00000042533,ENSCAFG00000015205,ENSCAFG00000030034,ENSCAFG00000030896,ENSCAFG00000011856,ENSCAFG00000004776,ENSCAFG00000014370,ENSCAFG00000013232,ENSCAFG00000004980,ENSCAFG00000045671,ENSCAFG00000048970,ENSCAFG00000006231,ENSCAFG00000000075,ENSCAFG00000003792,ENSCAFG00000024581,…
	GO:0035821	modification of morphology or physiology of other organism	biological_process	0.019577	8	809	77	18148	ENSCAFG00000048528,ENSCAFG00000028626,ENSCAFG00000001125,ENSCAFG00000013763,XLOC_319156,ENSCAFG00000009617,ENSCAFG00000048078,ENSCAFG00000031333
	GO:0045499	chemorepellent activity	molecular_function	0.019765	5	809	28	18148	ENSCAFG00000000192,ENSCAFG00000006247,ENSCAFG00000006381,ENSCAFG00000003332,ENSCAFG00000015883
	GO:0045667	regulation of osteoblast differentiation	biological_process	0.019841	9	809	85	18148	ENSCAFG00000007888,ENSCAFG00000013269,ENSCAFG00000020276,ENSCAFG00000002008,ENSCAFG00000003535,ENSCAFG00000013763,ENSCAFG00000004825,ENSCAFG00000001998,ENSCAFG00000008210
	GO:0045852	pH elevation	biological_process	0.019952	2	809	5	18148	ENSCAFG00000017568,ENSCAFG00000003429
	GO:0055074	calcium ion homeostasis	biological_process	0.020044	22	809	283	18148	ENSCAFG00000001103,ENSCAFG00000019478,ENSCAFG00000003404,ENSCAFG00000008184,ENSCAFG00000008761,XLOC_054326,ENSCAFG00000017247,ENSCAFG00000007888,ENSCAFG00000025384,ENSCAFG00000001097,ENSCAFG00000007579,ENSCAFG00000004868,ENSCAFG00000029471,ENSCAFG00000011769,ENSCAFG00000003580,ENSCAFG00000018251,ENSCAFG00000000338,ENSCAFG00000014229,ENSCAFG00000001547,ENSCAFG00000007167,ENSCAFG00000008692,ENSCAFG…
	GO:0045116	protein neddylation	biological_process	0.02049	3	809	15	18148	ENSCAFG00000013232,ENSCAFG00000042866,ENSCAFG00000012097
	GO:0045624	positive regulation of T-helper cell differentiation	biological_process	0.020627	3	809	13	18148	ENSCAFG00000001778,ENSCAFG00000000230,ENSCAFG00000006704
	GO:0002679	respiratory burst involved in defense response	biological_process	0.020713	2	809	6	18148	ENSCAFG00000046034,ENSCAFG00000017474
	GO:0021554	optic nerve development	biological_process	0.021016	3	809	11	18148	ENSCAFG00000009601,ENSCAFG00000009777,ENSCAFG00000003535
	GO:2001244	positive regulation of intrinsic apoptotic signaling pathway	biological_process	0.021215	5	809	37	18148	ENSCAFG00000017066,ENSCAFG00000013232,ENSCAFG00000003404,ENSCAFG00000017130,ENSCAFG00000017568
	GO:0007189	adenylate cyclase-activating G-protein coupled receptor signaling pathway	biological_process	0.021235	10	809	105	18148	ENSCAFG00000002698,ENSCAFG00000023661,ENSCAFG00000006655,ENSCAFG00000002364,ENSCAFG00000011108,ENSCAFG00000001547,ENSCAFG00000002727,ENSCAFG00000001097,ENSCAFG00000004868,ENSCAFG00000018940
	GO:0071360	cellular response to exogenous dsRNA	biological_process	0.021283	3	809	13	18148	ENSCAFG00000003404,ENSCAFG00000001807,ENSCAFG00000009617
	GO:0006959	humoral immune response	biological_process	0.021349	10	809	120	18148	ENSCAFG00000028626,ENSCAFG00000002902,ENSCAFG00000018937,ENSCAFG00000013934,ENSCAFG00000030900,ENSCAFG00000005050,ENSCAFG00000011462,ENSCAFG00000011098,ENSCAFG00000013763,ENSCAFG00000006674
	GO:0005253	anion channel activity	molecular_function	0.021448	9	809	85	18148	ENSCAFG00000001883,ENSCAFG00000030702,ENSCAFG00000028612,ENSCAFG00000017251,ENSCAFG00000029471,ENSCAFG00000020198,ENSCAFG00000009051,ENSCAFG00000003429,ENSCAFG00000006512
	GO:0070836	caveola assembly	biological_process	0.022327	2	809	5	18148	XLOC_240545,ENSCAFG00000003404
	GO:0071438	invadopodium membrane	cellular_component	0.022385	2	809	5	18148	ENSCAFG00000010387,ENSCAFG00000017568
	GO:0042101	T cell receptor complex	cellular_component	0.022411	3	809	13	18148	ENSCAFG00000016837,ENSCAFG00000031719,ENSCAFG00000012780
	GO:0030282	bone mineralization	biological_process	0.022599	9	809	88	18148	ENSCAFG00000013693,ENSCAFG00000020276,ENSCAFG00000002307,ENSCAFG00000012963,ENSCAFG00000008210,ENSCAFG00000014049,ENSCAFG00000013325,ENSCAFG00000019348,ENSCAFG00000004825
	GO:0002385	mucosal immune response	biological_process	0.022786	3	809	17	18148	ENSCAFG00000000880,ENSCAFG00000013763,ENSCAFG00000013934
	GO:0002759	regulation of antimicrobial humoral response	biological_process	0.022945	2	809	6	18148	ENSCAFG00000006674,ENSCAFG00000002902
	GO:0004127	cytidylate kinase activity	molecular_function	0.023123	2	809	5	18148	XLOC_166665,ENSCAFG00000019886
	GO:0002250	adaptive immune response	biological_process	0.023363	18	809	248	18148	ENSCAFG00000000880,ENSCAFG00000031101,ENSCAFG00000011098,ENSCAFG00000031719,ENSCAFG00000029286,ENSCAFG00000004980,ENSCAFG00000001778,ENSCAFG00000000075,ENSCAFG00000016837,ENSCAFG00000006808,ENSCAFG00000013633,ENSCAFG00000003293,ENSCAFG00000005050,ENSCAFG00000018356,ENSCAFG00000030900,ENSCAFG00000018937,ENSCAFG00000006704,ENSCAFG00000012780
	GO:0000315	organellar large ribosomal subunit	cellular_component	0.02355	5	809	45	18148	ENSCAFG00000017031,ENSCAFG00000003507,ENSCAFG00000014614,ENSCAFG00000012706,ENSCAFG00000000940
	GO:0005762	mitochondrial large ribosomal subunit	cellular_component	0.02355	5	809	45	18148	ENSCAFG00000000940,ENSCAFG00000012706,ENSCAFG00000014614,ENSCAFG00000003507,ENSCAFG00000017031
	GO:0032611	interleukin-1 beta production	biological_process	0.024603	6	809	52	18148	ENSCAFG00000006704,ENSCAFG00000010161,ENSCAFG00000025384,ENSCAFG00000007888,ENSCAFG00000002727,ENSCAFG00000015168
	GO:0051966	regulation of synaptic transmission, glutamatergic	biological_process	0.024628	6	809	36	18148	ENSCAFG00000029809,ENSCAFG00000005766,ENSCAFG00000000338,ENSCAFG00000017571,ENSCAFG00000003580,ENSCAFG00000001790
	GO:0005184	neuropeptide hormone activity	molecular_function	0.024799	3	809	18	18148	ENSCAFG00000024967,ENSCAFG00000005246,XLOC_283001
	GO:0005615	extracellular space	cellular_component	0.024832	56	809	988	18148	ENSCAFG00000010387,ENSCAFG00000028626,ENSCAFG00000006138,ENSCAFG00000008692,ENSCAFG00000023226,ENSCAFG00000007203,ENSCAFG00000015278,ENSCAFG00000000929,ENSCAFG00000030900,ENSCAFG00000008210,ENSCAFG00000015206,ENSCAFG00000015883,ENSCAFG00000009013,ENSCAFG00000024967,ENSCAFG00000009537,ENSCAFG00000018016,ENSCAFG00000008193,ENSCAFG00000006247,ENSCAFG00000009623,ENSCAFG00000030292,ENSCAFG00000001778,…
	GO:0005254	chloride channel activity	molecular_function	0.025087	8	809	70	18148	ENSCAFG00000009051,ENSCAFG00000003429,ENSCAFG00000006512,ENSCAFG00000029471,ENSCAFG00000028612,ENSCAFG00000017251,ENSCAFG00000030702,ENSCAFG00000001883
	GO:0050707	regulation of cytokine secretion	biological_process	0.025216	6	809	52	18148	ENSCAFG00000010161,ENSCAFG00000013482,ENSCAFG00000018828,ENSCAFG00000032693,ENSCAFG00000007888,ENSCAFG00000046034
	GO:0016679	oxidoreductase activity, acting on diphenols and related substances as donors	molecular_function	0.025738	2	809	7	18148	ENSCAFG00000000919,ENSCAFG00000004260
	GO:0005164	tumor necrosis factor receptor binding	molecular_function	0.026606	4	809	26	18148	ENSCAFG00000030292,ENSCAFG00000029925,ENSCAFG00000048528,ENSCAFG00000014587
	GO:0010739	positive regulation of protein kinase A signaling cascade	biological_process	0.026739	2	809	6	18148	ENSCAFG00000015205,ENSCAFG00000011938
	GO:0031466	Cul5-RING ubiquitin ligase complex	cellular_component	0.026857	2	809	6	18148	ENSCAFG00000019351,ENSCAFG00000042866
	GO:0039530	MDA-5 signaling pathway	biological_process	0.027359	2	809	6	18148	ENSCAFG00000009003,ENSCAFG00000015720
	GO:0039533	regulation of MDA-5 signaling pathway	biological_process	0.027359	2	809	6	18148	ENSCAFG00000015720,ENSCAFG00000009003
	GO:0031232	extrinsic to external side of plasma membrane	cellular_component	0.02738	2	809	6	18148	ENSCAFG00000006540,ENSCAFG00000001778
	GO:0090042	tubulin deacetylation	biological_process	0.027425	2	809	6	18148	ENSCAFG00000001125,ENSCAFG00000005385
	GO:0019814	immunoglobulin complex	cellular_component	0.027514	3	809	17	18148	ENSCAFG00000011098,ENSCAFG00000030900,ENSCAFG00000004980
	GO:0033179	proton-transporting V-type ATPase, V0 domain	cellular_component	0.02752	3	809	16	18148	ENSCAFG00000016617,ENSCAFG00000031898,XLOC_319156
	GO:0015012	heparan sulfate proteoglycan biosynthetic process	biological_process	0.027765	4	809	20	18148	ENSCAFG00000018850,ENSCAFG00000004054,ENSCAFG00000011005,ENSCAFG00000012211
	GO:0033177	proton-transporting two-sector ATPase complex, proton-transporting domain	cellular_component	0.027977	6	809	69	18148	XLOC_319156,ENSCAFG00000030059,ENSCAFG00000016617,ENSCAFG00000031898,ENSCAFG00000044677,ENSCAFG00000019738
	GO:0045622	regulation of T-helper cell differentiation	biological_process	0.028047	4	809	27	18148	ENSCAFG00000000880,ENSCAFG00000000230,ENSCAFG00000001778,ENSCAFG00000006704
	GO:0003726	double-stranded RNA adenosine deaminase activity	molecular_function	0.028564	2	809	5	18148	ENSCAFG00000017169,ENSCAFG00000004013
	GO:0006382	adenosine to inosine editing	biological_process	0.028564	2	809	5	18148	ENSCAFG00000004013,ENSCAFG00000017169
	GO:0046719	regulation by virus of viral protein levels in host cell	biological_process	0.028697	2	809	6	18148	ENSCAFG00000009617,ENSCAFG00000048528
	GO:0032652	regulation of interleukin-1 production	biological_process	0.029068	6	809	54	18148	ENSCAFG00000006704,ENSCAFG00000010161,ENSCAFG00000015168,ENSCAFG00000007888,ENSCAFG00000025384,ENSCAFG00000001778
	GO:0072750	cellular response to leptomycin B	biological_process	0.029221	1	809	1	18148	ENSCAFG00000013269
	GO:1901344	response to leptomycin B	biological_process	0.029221	1	809	1	18148	ENSCAFG00000013269
	GO:1901707	leptomycin B binding	molecular_function	0.029221	1	809	1	18148	ENSCAFG00000013269
	GO:0090484	drug transporter activity	molecular_function	0.029488	3	809	15	18148	ENSCAFG00000009536,ENSCAFG00000010482,ENSCAFG00000031160
	GO:0021539	subthalamus development	biological_process	0.029511	1	809	1	18148	ENSCAFG00000000919
	GO:0044284	mitochondrial crista junction	cellular_component	0.029674	1	809	1	18148	ENSCAFG00000018796
	GO:0071634	regulation of transforming growth factor beta production	biological_process	0.029976	4	809	25	18148	ENSCAFG00000006704,ENSCAFG00000009877,ENSCAFG00000006138,ENSCAFG00000008761
	GO:0071673	positive regulation of smooth muscle cell chemotaxis	biological_process	0.030008	1	809	1	18148	ENSCAFG00000032693
	GO:0042626	ATPase activity, coupled to transmembrane movement of substances	molecular_function	0.030133	10	809	106	18148	ENSCAFG00000001620,ENSCAFG00000016369,ENSCAFG00000002727,ENSCAFG00000002654,ENSCAFG00000003334,ENSCAFG00000009536,ENSCAFG00000019738,ENSCAFG00000005024,ENSCAFG00000003429,ENSCAFG00000016151
	GO:0043492	ATPase activity, coupled to movement of substances	molecular_function	0.030133	10	809	106	18148	ENSCAFG00000002727,ENSCAFG00000016369,ENSCAFG00000001620,ENSCAFG00000019738,ENSCAFG00000009536,ENSCAFG00000002654,ENSCAFG00000003334,ENSCAFG00000005024,ENSCAFG00000016151,ENSCAFG00000003429
	GO:0004603	phenylethanolamine N-methyltransferase activity	molecular_function	0.03031	1	809	1	18148	ENSCAFG00000016368
	GO:0005681	spliceosomal complex	cellular_component	0.030331	14	809	194	18148	ENSCAFG00000003957,ENSCAFG00000032595,ENSCAFG00000018247,ENSCAFG00000019506,ENSCAFG00000041236,ENSCAFG00000047363,ENSCAFG00000019346,ENSCAFG00000049108,ENSCAFG00000004403,ENSCAFG00000001090,ENSCAFG00000017169,ENSCAFG00000014900,ENSCAFG00000032063,ENSCAFG00000006406
	GO:0071158	positive regulation of cell cycle arrest	biological_process	0.030556	4	809	26	18148	ENSCAFG00000025384,ENSCAFG00000017066,ENSCAFG00000028955,ENSCAFG00000010387
	GO:0002251	organ or tissue specific immune response	biological_process	0.030567	3	809	19	18148	ENSCAFG00000000880,ENSCAFG00000013934,ENSCAFG00000013763
	GO:0002041	intussusceptive angiogenesis	biological_process	0.030971	1	809	1	18148	ENSCAFG00000020276
	GO:0030217	T cell differentiation	biological_process	0.031097	15	809	194	18148	ENSCAFG00000042533,ENSCAFG00000007167,ENSCAFG00000012780,ENSCAFG00000006704,ENSCAFG00000003535,ENSCAFG00000002008,ENSCAFG00000001778,ENSCAFG00000005050,ENSCAFG00000031719,ENSCAFG00000003293,ENSCAFG00000013633,ENSCAFG00000006808,ENSCAFG00000000230,ENSCAFG00000001998,ENSCAFG00000000880
	GO:0070566	adenylyltransferase activity	molecular_function	0.031241	4	809	26	18148	ENSCAFG00000023556,ENSCAFG00000023107,ENSCAFG00000008929,ENSCAFG00000010511
	GO:0090291	negative regulation of osteoclast proliferation	biological_process	0.031327	1	809	1	18148	ENSCAFG00000008210
	GO:0009405	pathogenesis	biological_process	0.031748	2	809	6	18148	XLOC_319156,XLOC_091966
	GO:0045716	positive regulation of low-density lipoprotein particle receptor biosynthetic process	biological_process	0.031848	1	809	1	18148	ENSCAFG00000000118
	GO:0006848	pyruvate transport	biological_process	0.031892	2	809	8	18148	ENSCAFG00000041860,ENSCAFG00000000316
	GO:0034340	response to type I interferon	biological_process	0.032075	5	809	41	18148	ENSCAFG00000048528,ENSCAFG00000019348,ENSCAFG00000009617,ENSCAFG00000023107,ENSCAFG00000017169
	GO:0035458	cellular response to interferon-beta	biological_process	0.032153	3	809	18	18148	ENSCAFG00000048528,ENSCAFG00000014244,ENSCAFG00000000497
	GO:0030003	cellular cation homeostasis	biological_process	0.032262	29	809	424	18148	ENSCAFG00000003580,ENSCAFG00000029471,ENSCAFG00000011769,ENSCAFG00000010689,ENSCAFG00000025384,ENSCAFG00000007579,ENSCAFG00000006072,ENSCAFG00000004868,ENSCAFG00000001097,ENSCAFG00000007167,ENSCAFG00000013280,ENSCAFG00000008692,ENSCAFG00000010559,ENSCAFG00000003429,ENSCAFG00000000338,ENSCAFG00000001547,ENSCAFG00000014229,ENSCAFG00000017568,ENSCAFG00000006540,ENSCAFG00000018251,ENSCAFG00000017247,…
	GO:0006875	cellular metal ion homeostasis	biological_process	0.032315	26	809	376	18148	ENSCAFG00000011769,ENSCAFG00000010689,ENSCAFG00000029471,ENSCAFG00000003580,ENSCAFG00000007579,ENSCAFG00000004868,ENSCAFG00000001097,ENSCAFG00000025384,ENSCAFG00000001547,ENSCAFG00000014229,ENSCAFG00000000338,ENSCAFG00000010559,ENSCAFG00000007167,ENSCAFG00000008692,ENSCAFG00000013280,ENSCAFG00000006540,ENSCAFG00000018251,ENSCAFG00000003404,ENSCAFG00000008184,XLOC_054326,ENSCAFG00000008761,ENSCAFG…
	GO:0050691	regulation of defense response to virus by host	biological_process	0.032602	4	809	28	18148	ENSCAFG00000001807,ENSCAFG00000000880,ENSCAFG00000046034,ENSCAFG00000048528
	GO:0048260	positive regulation of receptor-mediated endocytosis	biological_process	0.032686	5	809	34	18148	ENSCAFG00000006540,ENSCAFG00000015278,ENSCAFG00000013633,ENSCAFG00000000880,ENSCAFG00000008210
	GO:0060386	synapse assembly involved in innervation	biological_process	0.032765	1	809	1	18148	ENSCAFG00000013028
	GO:0016820	hydrolase activity, acting on acid anhydrides, catalyzing transmembrane movement of substances	molecular_function	0.032834	10	809	108	18148	ENSCAFG00000009536,ENSCAFG00000019738,ENSCAFG00000003334,ENSCAFG00000002654,ENSCAFG00000002727,ENSCAFG00000016369,ENSCAFG00000001620,ENSCAFG00000016151,ENSCAFG00000003429,ENSCAFG00000005024
	GO:0030891	VCB complex	cellular_component	0.032878	1	809	1	18148	ENSCAFG00000019351
	GO:0034364	high-density lipoprotein particle	cellular_component	0.032982	3	809	18	18148	ENSCAFG00000009135,ENSCAFG00000015206,ENSCAFG00000015205
	GO:0050664	oxidoreductase activity, acting on NAD(P)H, oxygen as acceptor	molecular_function	0.033012	3	809	15	18148	ENSCAFG00000013693,ENSCAFG00000017568,ENSCAFG00000015726
	GO:0015015	heparan sulfate proteoglycan biosynthetic process, enzymatic modification	biological_process	0.033456	2	809	5	18148	ENSCAFG00000004054,ENSCAFG00000018850
	GO:0033290	eukaryotic 48S preinitiation complex	cellular_component	0.03347	3	809	17	18148	ENSCAFG00000000702,ENSCAFG00000010674,ENSCAFG00000007368
	GO:1901193	regulation of formation of translation preinitiation complex	biological_process	0.033932	1	809	1	18148	ENSCAFG00000029892
	GO:1901194	negative regulation of formation of translation preinitiation complex	biological_process	0.033932	1	809	1	18148	ENSCAFG00000029892
	GO:0002510	central B cell tolerance induction	biological_process	0.034012	1	809	1	18148	ENSCAFG00000005050
	GO:0002646	regulation of central tolerance induction	biological_process	0.034012	1	809	1	18148	ENSCAFG00000005050
	GO:0002648	positive regulation of central tolerance induction	biological_process	0.034012	1	809	1	18148	ENSCAFG00000005050
	GO:0002895	regulation of central B cell tolerance induction	biological_process	0.034012	1	809	1	18148	ENSCAFG00000005050
	GO:0002897	positive regulation of central B cell tolerance induction	biological_process	0.034012	1	809	1	18148	ENSCAFG00000005050
	GO:0072016	glomerular parietal epithelial cell development	biological_process	0.034012	1	809	1	18148	ENSCAFG00000005050
	GO:1901246	regulation of lung ciliated cell differentiation	biological_process	0.034012	1	809	1	18148	ENSCAFG00000005050
	GO:1901248	positive regulation of lung ciliated cell differentiation	biological_process	0.034012	1	809	1	18148	ENSCAFG00000005050
	GO:0043197	dendritic spine	cellular_component	0.034348	10	809	89	18148	ENSCAFG00000017875,ENSCAFG00000003432,ENSCAFG00000001790,ENSCAFG00000001096,ENSCAFG00000009820,ENSCAFG00000008653,ENSCAFG00000010167,ENSCAFG00000013052,ENSCAFG00000002110,ENSCAFG00000015168
	GO:0022851	GABA-gated chloride ion channel activity	molecular_function	0.034554	3	809	12	18148	ENSCAFG00000001883,ENSCAFG00000030702,ENSCAFG00000017251
	GO:0015721	bile acid and bile salt transport	biological_process	0.034722	3	809	15	18148	ENSCAFG00000006008,ENSCAFG00000012368,ENSCAFG00000009536
	GO:0046639	negative regulation of alpha-beta T cell differentiation	biological_process	0.035083	3	809	17	18148	ENSCAFG00000003535,ENSCAFG00000001778,ENSCAFG00000000880
	GO:2000287	positive regulation of myotome development	biological_process	0.035276	1	809	1	18148	ENSCAFG00000001988
	GO:2000290	regulation of myotome development	biological_process	0.035276	1	809	1	18148	ENSCAFG00000001988
	GO:0034483	heparan sulfate sulfotransferase activity	molecular_function	0.035828	3	809	13	18148	ENSCAFG00000018850,ENSCAFG00000004054,ENSCAFG00000012211
	GO:0031645	negative regulation of neurological system process	biological_process	0.035873	5	809	31	18148	ENSCAFG00000001097,ENSCAFG00000010623,ENSCAFG00000003580,ENSCAFG00000017247,ENSCAFG00000004870
	GO:0031724	CXCR5 chemokine receptor binding	molecular_function	0.03603	1	809	1	18148	ENSCAFG00000008692
	GO:2000545	negative regulation of endothelial cell chemotaxis to fibroblast growth factor	biological_process	0.03603	1	809	1	18148	ENSCAFG00000008692
	GO:0015108	chloride transmembrane transporter activity	molecular_function	0.036138	9	809	90	18148	ENSCAFG00000017251,ENSCAFG00000002067,ENSCAFG00000028612,ENSCAFG00000029471,ENSCAFG00000001883,ENSCAFG00000030702,ENSCAFG00000003429,ENSCAFG00000006512,ENSCAFG00000009051
	GO:0055085	transmembrane transport	biological_process	0.03632	68	809	1127	18148	ENSCAFG00000009784,ENSCAFG00000001620,ENSCAFG00000016174,ENSCAFG00000030702,ENSCAFG00000005826,ENSCAFG00000017480,ENSCAFG00000017251,ENSCAFG00000003334,ENSCAFG00000022735,ENSCAFG00000014244,ENSCAFG00000003429,ENSCAFG00000001103,ENSCAFG00000000316,ENSCAFG00000010741,ENSCAFG00000016369,XLOC_319156,ENSCAFG00000008768,ENSCAFG00000019738,ENSCAFG00000024995,ENSCAFG00000017247,ENSCAFG00000002067,ENSCAFG…
	GO:0008066	glutamate receptor activity	molecular_function	0.036465	5	809	25	18148	ENSCAFG00000008653,ENSCAFG00000001790,ENSCAFG00000000338,ENSCAFG00000003580,ENSCAFG00000008768
	GO:0032675	regulation of interleukin-6 production	biological_process	0.036866	9	809	101	18148	ENSCAFG00000001807,ENSCAFG00000006704,ENSCAFG00000010498,ENSCAFG00000032693,ENSCAFG00000015720,ENSCAFG00000014587,ENSCAFG00000005050,ENSCAFG00000010161,ENSCAFG00000046034
	GO:0090482	vitamin transmembrane transporter activity	molecular_function	0.036868	2	809	7	18148	ENSCAFG00000031160,ENSCAFG00000010482
	GO:1902167	positive regulation of intrinsic apoptotic signaling pathway in response to DNA damage by p53 class mediator	biological_process	0.036874	1	809	1	18148	ENSCAFG00000017066
	GO:0002477	antigen processing and presentation of exogenous peptide antigen via MHC class Ib	biological_process	0.037152	1	809	1	18148	ENSCAFG00000013633
	GO:0002481	antigen processing and presentation of exogenous protein antigen via MHC class Ib, TAP-dependent	biological_process	0.037152	1	809	1	18148	ENSCAFG00000013633
	GO:0010041	response to iron(III) ion	biological_process	0.037152	1	809	1	18148	ENSCAFG00000013633
	GO:0042612	MHC class I protein complex	cellular_component	0.037152	1	809	1	18148	ENSCAFG00000013633
	GO:0071283	cellular response to iron(III) ion	biological_process	0.037152	1	809	1	18148	ENSCAFG00000013633
	GO:2000978	negative regulation of forebrain neuron differentiation	biological_process	0.037152	1	809	1	18148	ENSCAFG00000013633
	GO:0071261	Ssh1 translocon complex	cellular_component	0.037283	1	809	1	18148	ENSCAFG00000003459
	GO:0005742	mitochondrial outer membrane translocase complex	cellular_component	0.03736	2	809	9	18148	ENSCAFG00000031816,ENSCAFG00000031129
	GO:0045728	respiratory burst after phagocytosis	biological_process	0.037461	1	809	1	18148	ENSCAFG00000046034
	GO:0034709	methylosome	cellular_component	0.037699	2	809	9	18148	ENSCAFG00000032389,ENSCAFG00000018247
	GO:0035249	synaptic transmission, glutamatergic	biological_process	0.037947	8	809	59	18148	ENSCAFG00000005766,ENSCAFG00000000338,ENSCAFG00000017571,ENSCAFG00000002201,ENSCAFG00000001790,ENSCAFG00000029809,ENSCAFG00000003580,ENSCAFG00000008768
	GO:0060091	kinocilium	cellular_component	0.038134	2	809	6	18148	ENSCAFG00000024975,ENSCAFG00000010260
	GO:0071986	Ragulator complex	cellular_component	0.038247	2	809	9	18148	ENSCAFG00000029618,ENSCAFG00000014561
	GO:0071604	transforming growth factor beta production	biological_process	0.038341	4	809	27	18148	ENSCAFG00000008761,ENSCAFG00000006138,ENSCAFG00000009877,ENSCAFG00000006704
	GO:1902106	negative regulation of leukocyte differentiation	biological_process	0.03842	6	809	58	18148	ENSCAFG00000005050,ENSCAFG00000006704,ENSCAFG00000003535,ENSCAFG00000000880,ENSCAFG00000001998,ENSCAFG00000001778
	GO:0002803	positive regulation of antibacterial peptide production	biological_process	0.038542	1	809	1	18148	ENSCAFG00000002902
	GO:0036143	kringle domain binding	molecular_function	0.038599	1	809	1	18148	ENSCAFG00000014049
	GO:0016174	NAD(P)H oxidase activity	molecular_function	0.038682	2	809	7	18148	ENSCAFG00000015726,ENSCAFG00000013693
	GO:0031214	biomineral tissue development	biological_process	0.038883	10	809	114	18148	ENSCAFG00000014049,ENSCAFG00000012963,ENSCAFG00000008210,ENSCAFG00000002307,ENSCAFG00000004825,ENSCAFG00000013325,ENSCAFG00000019348,ENSCAFG00000020276,ENSCAFG00000002404,ENSCAFG00000013693
	GO:0097428	protein maturation by iron-sulfur cluster transfer	biological_process	0.038925	2	809	9	18148	ENSCAFG00000011928,ENSCAFG00000013280
	GO:0032091	negative regulation of protein binding	biological_process	0.039195	7	809	68	18148	ENSCAFG00000009612,ENSCAFG00000013633,ENSCAFG00000009617,ENSCAFG00000028759,ENSCAFG00000018829,ENSCAFG00000003404,ENSCAFG00000028626
	GO:2000418	positive regulation of eosinophil migration	biological_process	0.039305	1	809	1	18148	ENSCAFG00000000880
	GO:2000422	regulation of eosinophil chemotaxis	biological_process	0.039305	1	809	1	18148	ENSCAFG00000000880
	GO:2000424	positive regulation of eosinophil chemotaxis	biological_process	0.039305	1	809	1	18148	ENSCAFG00000000880
	GO:0031737	CX3C chemokine receptor binding	molecular_function	0.039594	1	809	1	18148	ENSCAFG00000008761
	GO:0045237	CXCR1 chemokine receptor binding	molecular_function	0.039594	1	809	1	18148	ENSCAFG00000008761
	GO:0050902	leukocyte adhesive activation	biological_process	0.039594	1	809	1	18148	ENSCAFG00000008761
	GO:0051041	positive regulation of calcium-independent cell-cell adhesion	biological_process	0.039594	1	809	1	18148	ENSCAFG00000008761
	GO:1900246	positive regulation of RIG-I signaling pathway	biological_process	0.039778	2	809	6	18148	ENSCAFG00000015720,ENSCAFG00000009003
	GO:0002148	hypochlorous acid metabolic process	biological_process	0.040133	1	809	1	18148	ENSCAFG00000017474
	GO:0002149	hypochlorous acid biosynthetic process	biological_process	0.040133	1	809	1	18148	ENSCAFG00000017474
	GO:0002018	renin-angiotensin regulation of aldosterone production	biological_process	0.04016	1	809	1	18148	ENSCAFG00000009623
	GO:0046961	proton-transporting ATPase activity, rotational mechanism	molecular_function	0.040328	3	809	17	18148	ENSCAFG00000016151,ENSCAFG00000016369,ENSCAFG00000001620
	GO:1901798	positive regulation of signal transduction by p53 class mediator	biological_process	0.040628	3	809	17	18148	ENSCAFG00000013232,ENSCAFG00000028955,ENSCAFG00000017066
	GO:0050715	positive regulation of cytokine secretion	biological_process	0.040656	4	809	30	18148	ENSCAFG00000046034,ENSCAFG00000032693,ENSCAFG00000013482,ENSCAFG00000010161
	GO:0006294	nucleotide-excision repair, preincision complex assembly	biological_process	0.040744	1	809	1	18148	ENSCAFG00000032740
	GO:0000470	maturation of LSU-rRNA	biological_process	0.040767	4	809	33	18148	ENSCAFG00000020212,ENSCAFG00000008021,ENSCAFG00000020311,ENSCAFG00000001318
	GO:0009087	methionine catabolic process	biological_process	0.041113	1	809	1	18148	ENSCAFG00000015807
	GO:0044272	sulfur compound biosynthetic process	biological_process	0.04117	7	809	62	18148	ENSCAFG00000015807,ENSCAFG00000006910,ENSCAFG00000025529,ENSCAFG00000012211,ENSCAFG00000011005,ENSCAFG00000018850,ENSCAFG00000004054
	GO:0002282	microglial cell activation involved in immune response	biological_process	0.041176	1	809	1	18148	ENSCAFG00000006704
	GO:0045236	CXCR chemokine receptor binding	molecular_function	0.041186	2	809	9	18148	ENSCAFG00000008692,ENSCAFG00000008761
	GO:0008403	25-hydroxycholecalciferol-24-hydroxylase activity	molecular_function	0.041234	1	809	1	18148	ENSCAFG00000011839
	GO:0030342	1-alpha,25-dihydroxyvitamin D3 24-hydroxylase activity	molecular_function	0.041234	1	809	1	18148	ENSCAFG00000011839
	GO:0035611	protein branching point deglutamylation	biological_process	0.041272	1	809	1	18148	ENSCAFG00000004537
	GO:0036321	ghrelin secretion	biological_process	0.041425	1	809	1	18148	ENSCAFG00000007888
	GO:0070094	positive regulation of glucagon secretion	biological_process	0.041425	1	809	1	18148	ENSCAFG00000007888
	GO:0070253	somatostatin secretion	biological_process	0.041425	1	809	1	18148	ENSCAFG00000007888
	GO:0090273	regulation of somatostatin secretion	biological_process	0.041425	1	809	1	18148	ENSCAFG00000007888
	GO:0090275	negative regulation of somatostatin secretion	biological_process	0.041425	1	809	1	18148	ENSCAFG00000007888
	GO:1900225	regulation of NLRP3 inflammasome complex assembly	biological_process	0.041572	2	809	8	18148	ENSCAFG00000015168,ENSCAFG00000006051
	GO:0048855	adenohypophysis morphogenesis	biological_process	0.04162	1	809	1	18148	ENSCAFG00000013693
	GO:0032290	peripheral nervous system myelin formation	biological_process	0.041705	1	809	1	18148	ENSCAFG00000028865
	GO:0008753	NADPH dehydrogenase (quinone) activity	molecular_function	0.041744	1	809	1	18148	ENSCAFG00000007520
	GO:0047025	3-oxoacyl-[acyl-carrier-protein] reductase (NADH) activity	molecular_function	0.041744	1	809	1	18148	ENSCAFG00000007520
	GO:0004864	protein phosphatase inhibitor activity	molecular_function	0.041745	4	809	29	18148	ENSCAFG00000009351,ENSCAFG00000011801,ENSCAFG00000014240,ENSCAFG00000009809
	GO:0042599	lamellar body	cellular_component	0.041893	2	809	7	18148	ENSCAFG00000006674,ENSCAFG00000002902
	GO:0001732	formation of translation initiation complex	biological_process	0.041936	3	809	18	18148	ENSCAFG00000007368,ENSCAFG00000010674,ENSCAFG00000000702
	GO:0046570	methylthioribulose 1-phosphate dehydratase activity	molecular_function	0.042051	1	809	1	18148	ENSCAFG00000006910
	GO:0034371	chylomicron remodeling	biological_process	0.042183	1	809	1	18148	ENSCAFG00000010161
	GO:0051120	hepoxilin A3 synthase activity	molecular_function	0.04235	1	809	1	18148	ENSCAFG00000016949
	GO:0044508	glucagon-like peptide 1 receptor activity	molecular_function	0.042681	1	809	1	18148	ENSCAFG00000001547
	GO:0002705	positive regulation of leukocyte mediated immunity	biological_process	0.042835	6	809	58	18148	ENSCAFG00000030919,ENSCAFG00000001807,ENSCAFG00000013633,ENSCAFG00000003293,ENSCAFG00000013482,ENSCAFG00000018356
	GO:0006873	cellular ion homeostasis	biological_process	0.042895	29	809	436	18148	ENSCAFG00000017846,ENSCAFG00000007888,ENSCAFG00000008184,ENSCAFG00000003404,ENSCAFG00000008761,XLOC_054326,ENSCAFG00000017247,ENSCAFG00000001103,ENSCAFG00000019478,ENSCAFG00000000338,ENSCAFG00000003429,ENSCAFG00000014229,ENSCAFG00000001547,ENSCAFG00000013280,ENSCAFG00000007167,ENSCAFG00000008692,ENSCAFG00000010559,ENSCAFG00000006540,ENSCAFG00000018251,ENSCAFG00000017568,ENSCAFG00000029471,ENSCAFG…
	GO:0044309	neuron spine	cellular_component	0.043091	10	809	93	18148	ENSCAFG00000015168,ENSCAFG00000002110,ENSCAFG00000010167,ENSCAFG00000013052,ENSCAFG00000009820,ENSCAFG00000001790,ENSCAFG00000001096,ENSCAFG00000008653,ENSCAFG00000017875,ENSCAFG00000003432
	GO:0090285	negative regulation of protein glycosylation in Golgi	biological_process	0.043404	1	809	1	18148	ENSCAFG00000019064
	GO:0031347	regulation of defense response	biological_process	0.043453	27	809	422	18148	ENSCAFG00000003293,ENSCAFG00000009003,ENSCAFG00000046034,ENSCAFG00000009617,ENSCAFG00000015720,ENSCAFG00000043712,ENSCAFG00000014587,ENSCAFG00000007419,ENSCAFG00000011970,ENSCAFG00000025410,ENSCAFG00000002902,ENSCAFG00000000880,ENSCAFG00000006674,ENSCAFG00000013763,ENSCAFG00000017169,ENSCAFG00000030919,ENSCAFG00000010161,ENSCAFG00000003404,ENSCAFG00000008761,ENSCAFG00000001778,ENSCAFG00000007888,…
	GO:0090044	positive regulation of tubulin deacetylation	biological_process	0.043745	1	809	1	18148	ENSCAFG00000005385
	GO:0015985	energy coupled proton transport, down electrochemical gradient	biological_process	0.043785	5	809	60	18148	ENSCAFG00000002387,ENSCAFG00000044677,ENSCAFG00000005024,ENSCAFG00000030059,ENSCAFG00000019738
	GO:0015986	ATP synthesis coupled proton transport	biological_process	0.043785	5	809	60	18148	ENSCAFG00000019738,ENSCAFG00000044677,ENSCAFG00000005024,ENSCAFG00000030059,ENSCAFG00000002387
	GO:0006099	tricarboxylic acid cycle	biological_process	0.043809	4	809	32	18148	ENSCAFG00000007987,ENSCAFG00000003129,ENSCAFG00000015832,ENSCAFG00000006729
	GO:0003912	DNA nucleotidylexotransferase activity	molecular_function	0.043854	1	809	1	18148	ENSCAFG00000008507
	GO:0042771	intrinsic apoptotic signaling pathway in response to DNA damage by p53 class mediator	biological_process	0.044223	4	809	29	18148	ENSCAFG00000025384,ENSCAFG00000001125,ENSCAFG00000017130,ENSCAFG00000017066
	GO:0001649	osteoblast differentiation	biological_process	0.044323	11	809	130	18148	ENSCAFG00000008210,ENSCAFG00000017169,ENSCAFG00000013763,ENSCAFG00000011839,ENSCAFG00000004825,ENSCAFG00000001998,ENSCAFG00000020276,ENSCAFG00000002008,ENSCAFG00000003535,ENSCAFG00000007888,ENSCAFG00000013269
	GO:0015823	phenylalanine transport	biological_process	0.044341	1	809	1	18148	ENSCAFG00000019901
	GO:0034722	gamma-glutamyl-peptidase activity	molecular_function	0.044355	1	809	1	18148	ENSCAFG00000007203
	GO:0051673	membrane disruption in other organism	biological_process	0.044486	1	809	1	18148	ENSCAFG00000013763
	GO:0009361	succinate-CoA ligase complex (ADP-forming)	cellular_component	0.044591	1	809	1	18148	ENSCAFG00000007987
	GO:0033484	nitric oxide homeostasis	biological_process	0.044705	1	809	1	18148	ENSCAFG00000003404
	GO:0038016	insulin receptor internalization	biological_process	0.044705	1	809	1	18148	ENSCAFG00000003404
	GO:0070320	inward rectifier potassium channel inhibitor activity	molecular_function	0.044705	1	809	1	18148	ENSCAFG00000003404
	GO:1900085	negative regulation of peptidyl-tyrosine autophosphorylation	biological_process	0.044705	1	809	1	18148	ENSCAFG00000003404
	GO:0097186	amelogenesis	biological_process	0.044781	3	809	18	18148	ENSCAFG00000002404,ENSCAFG00000002902,ENSCAFG00000015075
	GO:0051692	cellular oligosaccharide catabolic process	biological_process	0.04482	1	809	1	18148	ENSCAFG00000030910
	GO:0060443	mammary gland morphogenesis	biological_process	0.044872	5	809	39	18148	ENSCAFG00000025384,ENSCAFG00000003978,ENSCAFG00000015883,ENSCAFG00000003404,ENSCAFG00000003535
	GO:0001503	ossification	biological_process	0.045022	19	809	262	18148	ENSCAFG00000009596,ENSCAFG00000001998,ENSCAFG00000019348,ENSCAFG00000008210,ENSCAFG00000002008,ENSCAFG00000003535,ENSCAFG00000013693,ENSCAFG00000013325,ENSCAFG00000004825,ENSCAFG00000013763,ENSCAFG00000011839,ENSCAFG00000017169,ENSCAFG00000002307,ENSCAFG00000012963,ENSCAFG00000014049,ENSCAFG00000013269,ENSCAFG00000007888,ENSCAFG00000000075,ENSCAFG00000020276
	GO:0004027	alcohol sulfotransferase activity	molecular_function	0.045253	1	809	1	18148	ENSCAFG00000023398
	GO:0008135	translation factor activity, nucleic acid binding	molecular_function	0.045434	9	809	117	18148	ENSCAFG00000025295,ENSCAFG00000010674,ENSCAFG00000006051,ENSCAFG00000016761,ENSCAFG00000000702,ENSCAFG00000001317,ENSCAFG00000007368,ENSCAFG00000013659,ENSCAFG00000002656
	GO:0030371	translation repressor activity	molecular_function	0.045484	3	809	17	18148	ENSCAFG00000016761,ENSCAFG00000019506,ENSCAFG00000025466
	GO:0046850	regulation of bone remodeling	biological_process	0.045569	4	809	30	18148	ENSCAFG00000006540,ENSCAFG00000002698,ENSCAFG00000008210,ENSCAFG00000000075
	GO:0031205	endoplasmic reticulum Sec complex	cellular_component	0.04561	1	809	1	18148	ENSCAFG00000002533
	GO:0046785	microtubule polymerization	biological_process	0.045643	5	809	39	18148	ENSCAFG00000013208,ENSCAFG00000009801,ENSCAFG00000028760,ENSCAFG00000005746,ENSCAFG00000008386
	GO:1900369	negative regulation of RNA interference	biological_process	0.045678	1	809	1	18148	ENSCAFG00000017169
	GO:1902216	positive regulation of interleukin-4-mediated signaling pathway	biological_process	0.045704	1	809	1	18148	ENSCAFG00000011970
	GO:0000462	maturation of SSU-rRNA from tricistronic rRNA transcript (SSU-rRNA, 5.8S rRNA, LSU-rRNA)	biological_process	0.045834	4	809	31	18148	ENSCAFG00000012676,ENSCAFG00000004745,ENSCAFG00000005428,ENSCAFG00000032740
	GO:0090311	regulation of protein deacetylation	biological_process	0.045883	4	809	29	18148	ENSCAFG00000017042,ENSCAFG00000005385,ENSCAFG00000009801,ENSCAFG00000001125
	GO:0021768	nucleus accumbens development	biological_process	0.046029	1	809	1	18148	ENSCAFG00000010617
	GO:0003676	nucleic acid binding	molecular_function	0.046246	154	809	3101	18148	ENSCAFG00000012706,ENSCAFG00000008873,ENSCAFG00000001319,ENSCAFG00000031860,ENSCAFG00000028955,ENSCAFG00000018841,ENSCAFG00000006113,XLOC_054326,ENSCAFG00000015268,ENSCAFG00000012445,ENSCAFG00000005520,ENSCAFG00000032595,ENSCAFG00000009289,ENSCAFG00000003631,ENSCAFG00000007368,ENSCAFG00000003957,ENSCAFG00000010178,ENSCAFG00000005428,ENSCAFG00000000215,ENSCAFG00000002701,ENSCAFG00000007781,ENSCAFG…
	GO:0002089	lens morphogenesis in camera-type eye	biological_process	0.046417	3	809	18	18148	ENSCAFG00000002416,ENSCAFG00000012445,ENSCAFG00000020133
	GO:0006977	DNA damage response, signal transduction by p53 class mediator resulting in cell cycle arrest	biological_process	0.046538	2	809	8	18148	ENSCAFG00000017066,ENSCAFG00000025384
	GO:0097367	carbohydrate derivative binding	molecular_function	0.047152	14	809	179	18148	ENSCAFG00000009273,ENSCAFG00000009933,ENSCAFG00000017474,ENSCAFG00000042533,ENSCAFG00000008692,ENSCAFG00000020276,XLOC_240545,ENSCAFG00000007334,ENSCAFG00000009777,ENSCAFG00000013763,ENSCAFG00000006142,ENSCAFG00000009961,ENSCAFG00000014049,ENSCAFG00000010161
	GO:0071013	catalytic step 2 spliceosome	cellular_component	0.047187	7	809	77	18148	ENSCAFG00000006406,ENSCAFG00000032063,ENSCAFG00000032595,ENSCAFG00000018247,ENSCAFG00000004403,ENSCAFG00000019346,ENSCAFG00000003957
	GO:0022607	cellular component assembly	biological_process	0.04725	110	809	1992	18148	ENSCAFG00000015357,ENSCAFG00000013208,ENSCAFG00000015168,ENSCAFG00000006072,ENSCAFG00000025384,ENSCAFG00000019851,ENSCAFG00000018545,ENSCAFG00000047865,ENSCAFG00000010617,ENSCAFG00000049597,ENSCAFG00000014244,ENSCAFG00000009601,ENSCAFG00000015807,ENSCAFG00000013232,ENSCAFG00000049108,ENSCAFG00000018753,ENSCAFG00000004980,ENSCAFG00000019259,XLOC_319156,ENSCAFG00000008386,ENSCAFG00000016268,ENSCAFG…
	GO:0005852	eukaryotic translation initiation factor 3 complex	cellular_component	0.047576	3	809	19	18148	ENSCAFG00000000702,ENSCAFG00000007368,ENSCAFG00000010674
	GO:0048671	negative regulation of collateral sprouting	biological_process	0.047875	2	809	6	18148	ENSCAFG00000003332,ENSCAFG00000000968
	GO:0015988	energy coupled proton transmembrane transport, against electrochemical gradient	biological_process	0.047946	2	809	9	18148	ENSCAFG00000022735,XLOC_319156
	GO:0046725	negative regulation of viral protein levels in host cell	biological_process	0.048166	1	809	1	18148	ENSCAFG00000048528
	GO:0070491	repressing transcription factor binding	molecular_function	0.048735	7	809	64	18148	ENSCAFG00000007813,ENSCAFG00000011005,ENSCAFG00000002008,ENSCAFG00000017141,ENSCAFG00000048528,ENSCAFG00000020216,ENSCAFG00000003978
	GO:0070365	hepatocyte differentiation	biological_process	0.048834	2	809	9	18148	ENSCAFG00000012445,ENSCAFG00000001778
	GO:0060592	mammary gland formation	biological_process	0.049172	2	809	6	18148	ENSCAFG00000015883,ENSCAFG00000003535
	GO:0002194	hepatocyte cell migration	biological_process	0.04933	1	809	1	18148	ENSCAFG00000012445
	GO:0061114	branching involved in pancreas morphogenesis	biological_process	0.04933	1	809	1	18148	ENSCAFG00000012445
	GO:0090425	acinar cell differentiation	biological_process	0.04933	1	809	1	18148	ENSCAFG00000012445
	GO:2000979	positive regulation of forebrain neuron differentiation	biological_process	0.04933	1	809	1	18148	ENSCAFG00000012445
	GO:0019060	intracellular transport of viral proteins in host cell	biological_process	0.049561	1	809	1	18148	ENSCAFG00000009617
	GO:0030581	symbiont intracellular protein transport in host	biological_process	0.049561	1	809	1	18148	ENSCAFG00000009617
	GO:0051097	negative regulation of helicase activity	biological_process	0.049561	1	809	1	18148	ENSCAFG00000009617
	GO:0051708	intracellular protein transport in other organism involved in symbiotic interaction	biological_process	0.049561	1	809	1	18148	ENSCAFG00000009617
	GO:0008670	2,4-dienoyl-CoA reductase (NADPH) activity	molecular_function	0.049909	1	809	1	18148	ENSCAFG00000009009
At 36 dpi	GO:0000786	nucleosome	cellular_component	2.0644e-23	26	456	101	18148	ENSCAFG00000031754,ENSCAFG00000028672,ENSCAFG00000041871,ENSCAFG00000043597,ENSCAFG00000049134,ENSCAFG00000031312,ENSCAFG00000010923,ENSCAFG00000024573,ENSCAFG00000043442,ENSCAFG00000042995,ENSCAFG00000044027,ENSCAFG00000045750,ENSCAFG00000030731,ENSCAFG00000029032,ENSCAFG00000012332,ENSCAFG00000028830,ENSCAFG00000031494,ENSCAFG00000042480,ENSCAFG00000030825,ENSCAFG00000030507,ENSCAFG00000044672,…
	GO:0032993	protein-DNA complex	cellular_component	2.0414e-17	28	456	171	18148	ENSCAFG00000042480,ENSCAFG00000030825,ENSCAFG00000011005,ENSCAFG00000031494,ENSCAFG00000028830,ENSCAFG00000012332,ENSCAFG00000029032,ENSCAFG00000030731,ENSCAFG00000045750,ENSCAFG00000044027,ENSCAFG00000050001,ENSCAFG00000046600,ENSCAFG00000029759,ENSCAFG00000029260,ENSCAFG00000045051,ENSCAFG00000044672,ENSCAFG00000030507,ENSCAFG00000041871,ENSCAFG00000028672,ENSCAFG00000031754,ENSCAFG00000042995,…
	GO:0005576	extracellular region	cellular_component	5.243e-10	84	456	1738	18148	ENSCAFG00000002562,ENSCAFG00000008985,ENSCAFG00000013852,ENSCAFG00000023105,ENSCAFG00000013817,ENSCAFG00000015590,ENSCAFG00000013691,ENSCAFG00000045231,ENSCAFG00000009519,ENSCAFG00000007203,ENSCAFG00000028626,ENSCAFG00000002348,ENSCAFG00000028672,ENSCAFG00000007568,ENSCAFG00000028874,ENSCAFG00000009482,ENSCAFG00000010923,ENSCAFG00000031869,ENSCAFG00000028617,ENSCAFG00000029032,ENSCAFG00000018625,…
	GO:0005615	extracellular space	cellular_component	1.0656e-09	56	456	988	18148	ENSCAFG00000032565,ENSCAFG00000029367,ENSCAFG00000013622,ENSCAFG00000000701,ENSCAFG00000018625,ENSCAFG00000000487,ENSCAFG00000010925,ENSCAFG00000002889,ENSCAFG00000032259,ENSCAFG00000012896,ENSCAFG00000002309,ENSCAFG00000014139,ENSCAFG00000031494,ENSCAFG00000002307,ENSCAFG00000014733,ENSCAFG00000009672,ENSCAFG00000014388,ENSCAFG00000031174,ENSCAFG00000008235,ENSCAFG00000007381,ENSCAFG00000019985,…
	GO:0046982	protein heterodimerization activity	molecular_function	1.1301e-09	26	456	269	18148	ENSCAFG00000042480,ENSCAFG00000030825,ENSCAFG00000012332,ENSCAFG00000028830,ENSCAFG00000017137,ENSCAFG00000031494,ENSCAFG00000030731,ENSCAFG00000029032,ENSCAFG00000044027,ENSCAFG00000045750,ENSCAFG00000046600,ENSCAFG00000050001,ENSCAFG00000029260,ENSCAFG00000029759,ENSCAFG00000044672,ENSCAFG00000045051,ENSCAFG00000030507,ENSCAFG00000041871,ENSCAFG00000028672,ENSCAFG00000031754,ENSCAFG00000018631,…
	GO:0044421	extracellular region part	cellular_component	1.4958e-09	69	456	1329	18148	ENSCAFG00000002562,ENSCAFG00000008985,ENSCAFG00000013852,ENSCAFG00000023105,ENSCAFG00000013817,ENSCAFG00000015590,ENSCAFG00000007568,ENSCAFG00000028874,ENSCAFG00000028672,ENSCAFG00000009482,ENSCAFG00000007203,ENSCAFG00000002348,ENSCAFG00000028626,ENSCAFG00000031869,ENSCAFG00000010923,ENSCAFG00000012896,ENSCAFG00000032259,ENSCAFG00000002889,ENSCAFG00000000487,ENSCAFG00000029032,ENSCAFG00000018625,…
	GO:0004601	peroxidase activity	molecular_function	5.9506e-08	10	456	46	18148	ENSCAFG00000012619,ENSCAFG00000017163,ENSCAFG00000043525,ENSCAFG00000006585,ENSCAFG00000030286,ENSCAFG00000029224,ENSCAFG00000013353,ENSCAFG00000029004,ENSCAFG00000017960,ENSCAFG00000017474
	GO:0016684	oxidoreductase activity, acting on peroxide as acceptor	molecular_function	1.3706e-07	10	456	49	18148	ENSCAFG00000012619,ENSCAFG00000017163,ENSCAFG00000043525,ENSCAFG00000006585,ENSCAFG00000030286,ENSCAFG00000029224,ENSCAFG00000013353,ENSCAFG00000029004,ENSCAFG00000017960,ENSCAFG00000017474
	GO:0006334	nucleosome assembly	biological_process	2.945e-07	12	456	86	18148	ENSCAFG00000044027,ENSCAFG00000029032,ENSCAFG00000030731,ENSCAFG00000028672,ENSCAFG00000031494,ENSCAFG00000030825,ENSCAFG00000041871,ENSCAFG00000043597,ENSCAFG00000045051,ENSCAFG00000010923,ENSCAFG00000024573,ENSCAFG00000046600
	GO:0019730	antimicrobial humoral response	biological_process	3.3403e-07	8	456	37	18148	ENSCAFG00000028626,ENSCAFG00000028874,ENSCAFG00000028672,ENSCAFG00000031494,ENSCAFG00000006674,ENSCAFG00000019669,ENSCAFG00000013763,ENSCAFG00000032259
	GO:0016209	antioxidant activity	molecular_function	4.6079e-07	11	456	71	18148	ENSCAFG00000012619,ENSCAFG00000020220,ENSCAFG00000043525,ENSCAFG00000017163,ENSCAFG00000029224,ENSCAFG00000030286,ENSCAFG00000006585,ENSCAFG00000029004,ENSCAFG00000013353,ENSCAFG00000017960,ENSCAFG00000017474
	GO:0031640	killing of cells of other organism	biological_process	5.5436e-07	7	456	25	18148	ENSCAFG00000012896,ENSCAFG00000000426,ENSCAFG00000023324,ENSCAFG00000029661,ENSCAFG00000028672,ENSCAFG00000019669,ENSCAFG00000013763
	GO:0044364	disruption of cells of other organism	biological_process	5.5436e-07	7	456	25	18148	ENSCAFG00000029661,ENSCAFG00000028672,ENSCAFG00000000426,ENSCAFG00000012896,ENSCAFG00000023324,ENSCAFG00000019669,ENSCAFG00000013763
	GO:0019731	antibacterial humoral response	biological_process	9.9007e-07	7	456	30	18148	ENSCAFG00000028626,ENSCAFG00000006674,ENSCAFG00000032259,ENSCAFG00000019669,ENSCAFG00000013763,ENSCAFG00000031494,ENSCAFG00000028672
	GO:0031497	chromatin assembly	biological_process	1.331e-06	12	456	98	18148	ENSCAFG00000045051,ENSCAFG00000010923,ENSCAFG00000043597,ENSCAFG00000046600,ENSCAFG00000024573,ENSCAFG00000030731,ENSCAFG00000029032,ENSCAFG00000044027,ENSCAFG00000041871,ENSCAFG00000030825,ENSCAFG00000031494,ENSCAFG00000028672
	GO:0050832	defense response to fungus	biological_process	1.7344e-06	5	456	12	18148	ENSCAFG00000023324,ENSCAFG00000028874,ENSCAFG00000017474,ENSCAFG00000019669,ENSCAFG00000013763
	GO:0034728	nucleosome organization	biological_process	3.3933e-06	13	456	118	18148	ENSCAFG00000043597,ENSCAFG00000045051,ENSCAFG00000010923,ENSCAFG00000031312,ENSCAFG00000024573,ENSCAFG00000046600,ENSCAFG00000044027,ENSCAFG00000029032,ENSCAFG00000030731,ENSCAFG00000031494,ENSCAFG00000028672,ENSCAFG00000030825,ENSCAFG00000041871
	GO:0050786	RAGE receptor binding	molecular_function	3.4107e-06	4	456	7	18148	ENSCAFG00000029470,ENSCAFG00000014333,ENSCAFG00000023324,ENSCAFG00000017557
	GO:0006323	DNA packaging	biological_process	6.4298e-06	13	456	126	18148	ENSCAFG00000029032,ENSCAFG00000030731,ENSCAFG00000044027,ENSCAFG00000030825,ENSCAFG00000041871,ENSCAFG00000028672,ENSCAFG00000031494,ENSCAFG00000010923,ENSCAFG00000045051,ENSCAFG00000031312,ENSCAFG00000043597,ENSCAFG00000046600,ENSCAFG00000024573
	GO:0006333	chromatin assembly or disassembly	biological_process	1.6135e-05	12	456	118	18148	ENSCAFG00000044027,ENSCAFG00000030731,ENSCAFG00000029032,ENSCAFG00000031494,ENSCAFG00000028672,ENSCAFG00000041871,ENSCAFG00000030825,ENSCAFG00000043597,ENSCAFG00000045051,ENSCAFG00000010923,ENSCAFG00000024573,ENSCAFG00000046600
	GO:0004602	glutathione peroxidase activity	molecular_function	1.96e-05	5	456	18	18148	ENSCAFG00000017960,ENSCAFG00000013353,ENSCAFG00000012619,ENSCAFG00000029004,ENSCAFG00000006585
	GO:0002227	innate immune response in mucosa	biological_process	2.0515e-05	4	456	10	18148	ENSCAFG00000007381,ENSCAFG00000013763,ENSCAFG00000031494,ENSCAFG00000028672
	GO:0006782	protoporphyrinogen IX biosynthetic process	biological_process	2.3872e-05	4	456	9	18148	ENSCAFG00000014308,ENSCAFG00000003246,ENSCAFG00000009182,ENSCAFG00000012342
	GO:0000785	chromatin	cellular_component	2.6843e-05	28	456	481	18148	ENSCAFG00000042995,ENSCAFG00000043442,ENSCAFG00000024573,ENSCAFG00000010923,ENSCAFG00000049134,ENSCAFG00000031312,ENSCAFG00000043597,ENSCAFG00000041871,ENSCAFG00000028672,ENSCAFG00000031754,ENSCAFG00000050001,ENSCAFG00000046600,ENSCAFG00000029759,ENSCAFG00000029260,ENSCAFG00000045051,ENSCAFG00000044672,ENSCAFG00000030507,ENSCAFG00000042480,ENSCAFG00000030825,ENSCAFG00000011005,ENSCAFG00000031494,…
	GO:0030492	hemoglobin binding	molecular_function	2.8587e-05	3	456	4	18148	ENSCAFG00000030286,ENSCAFG00000016939,ENSCAFG00000020220
	GO:0006959	humoral immune response	biological_process	4.9253e-05	11	456	120	18148	ENSCAFG00000000701,ENSCAFG00000028626,ENSCAFG00000018625,ENSCAFG00000028874,ENSCAFG00000031494,ENSCAFG00000028672,ENSCAFG00000014139,ENSCAFG00000006674,ENSCAFG00000013763,ENSCAFG00000019669,ENSCAFG00000032259
	GO:0042742	defense response to bacterium	biological_process	5.2361e-05	14	456	187	18148	ENSCAFG00000028626,ENSCAFG00000008959,ENSCAFG00000013763,ENSCAFG00000019669,ENSCAFG00000032259,ENSCAFG00000006674,ENSCAFG00000017474,ENSCAFG00000028672,ENSCAFG00000031494,ENSCAFG00000014139,ENSCAFG00000028874,ENSCAFG00000000426,ENSCAFG00000012896,ENSCAFG00000020220
	GO:0031012	extracellular matrix	cellular_component	6.3169e-05	22	456	289	18148	ENSCAFG00000008341,ENSCAFG00000002562,ENSCAFG00000013852,ENSCAFG00000023431,ENSCAFG00000002309,ENSCAFG00000000934,ENSCAFG00000023335,ENSCAFG00000005133,ENSCAFG00000028621,ENSCAFG00000010709,ENSCAFG00000029367,ENSCAFG00000009519,ENSCAFG00000010530,ENSCAFG00000013655,ENSCAFG00000011534,ENSCAFG00000009961,ENSCAFG00000002348,ENSCAFG00000010284,ENSCAFG00000019985,ENSCAFG00000012226,ENSCAFG00000002307,…
	GO:0002775	antimicrobial peptide production	biological_process	6.9946e-05	3	456	5	18148	ENSCAFG00000019669,ENSCAFG00000006674,ENSCAFG00000028874
	GO:0046501	protoporphyrinogen IX metabolic process	biological_process	7.49e-05	4	456	11	18148	ENSCAFG00000014308,ENSCAFG00000003246,ENSCAFG00000009182,ENSCAFG00000012342
	GO:0009620	response to fungus	biological_process	7.6166e-05	5	456	22	18148	ENSCAFG00000017474,ENSCAFG00000019669,ENSCAFG00000013763,ENSCAFG00000028874,ENSCAFG00000023324
	GO:0006779	porphyrin-containing compound biosynthetic process	biological_process	9.4513e-05	5	456	21	18148	ENSCAFG00000014308,ENSCAFG00000011638,ENSCAFG00000003246,ENSCAFG00000009182,ENSCAFG00000012342
	GO:0033014	tetrapyrrole biosynthetic process	biological_process	9.4513e-05	5	456	21	18148	ENSCAFG00000009182,ENSCAFG00000012342,ENSCAFG00000003246,ENSCAFG00000011638,ENSCAFG00000014308
	GO:0009617	response to bacterium	biological_process	0.00024485	23	456	406	18148	ENSCAFG00000013655,ENSCAFG00000010530,ENSCAFG00000028626,ENSCAFG00000000426,ENSCAFG00000028874,ENSCAFG00000023066,ENSCAFG00000028672,ENSCAFG00000017474,ENSCAFG00000002402,ENSCAFG00000013763,ENSCAFG00000009781,ENSCAFG00000017163,ENSCAFG00000031174,ENSCAFG00000008959,ENSCAFG00000018625,ENSCAFG00000012896,ENSCAFG00000031494,ENSCAFG00000014139,ENSCAFG00000006674,ENSCAFG00000019669,ENSCAFG00000032259,…
	GO:0065004	protein-DNA complex assembly	biological_process	0.00025352	12	456	156	18148	ENSCAFG00000024573,ENSCAFG00000046600,ENSCAFG00000043597,ENSCAFG00000010923,ENSCAFG00000045051,ENSCAFG00000028672,ENSCAFG00000031494,ENSCAFG00000030825,ENSCAFG00000041871,ENSCAFG00000044027,ENSCAFG00000029032,ENSCAFG00000030731
	GO:0004364	glutathione transferase activity	molecular_function	0.00026356	5	456	29	18148	ENSCAFG00000013353,ENSCAFG00000029004,ENSCAFG00000012619,ENSCAFG00000006585,ENSCAFG00000024271
	GO:0002385	mucosal immune response	biological_process	0.00028798	4	456	17	18148	ENSCAFG00000031494,ENSCAFG00000028672,ENSCAFG00000013763,ENSCAFG00000007381
	GO:0042743	hydrogen peroxide metabolic process	biological_process	0.00030202	5	456	25	18148	ENSCAFG00000017568,ENSCAFG00000029224,ENSCAFG00000030286,ENSCAFG00000017474,ENSCAFG00000017163
	GO:0042744	hydrogen peroxide catabolic process	biological_process	0.00032332	4	456	14	18148	ENSCAFG00000017474,ENSCAFG00000017163,ENSCAFG00000030286,ENSCAFG00000029224
	GO:0001906	cell killing	biological_process	0.00033025	8	456	74	18148	ENSCAFG00000029661,ENSCAFG00000023324,ENSCAFG00000019669,ENSCAFG00000013763,ENSCAFG00000028672,ENSCAFG00000000426,ENSCAFG00000012896,ENSCAFG00000018625
	GO:0051852	disruption by host of symbiont cells	biological_process	0.00035115	3	456	8	18148	ENSCAFG00000029661,ENSCAFG00000012896,ENSCAFG00000019669
	GO:0051873	killing by host of symbiont cells	biological_process	0.00035115	3	456	8	18148	ENSCAFG00000012896,ENSCAFG00000029661,ENSCAFG00000019669
	GO:0046983	protein dimerization activity	molecular_function	0.00038216	37	456	804	18148	ENSCAFG00000002931,ENSCAFG00000049134,ENSCAFG00000029661,ENSCAFG00000043442,ENSCAFG00000018631,ENSCAFG00000028874,ENSCAFG00000028672,ENSCAFG00000041871,ENSCAFG00000009482,ENSCAFG00000030507,ENSCAFG00000044672,ENSCAFG00000045051,ENSCAFG00000029260,ENSCAFG00000029759,ENSCAFG00000045750,ENSCAFG00000030731,ENSCAFG00000028830,ENSCAFG00000017137,ENSCAFG00000009314,ENSCAFG00000024573,ENSCAFG00000014388,…
	GO:0006778	porphyrin-containing compound metabolic process	biological_process	0.00044225	5	456	28	18148	ENSCAFG00000014308,ENSCAFG00000012342,ENSCAFG00000009182,ENSCAFG00000011638,ENSCAFG00000003246
	GO:0002251	organ or tissue specific immune response	biological_process	0.00044554	4	456	19	18148	ENSCAFG00000028672,ENSCAFG00000031494,ENSCAFG00000013763,ENSCAFG00000007381
	GO:0016765	transferase activity, transferring alkyl or aryl (other than methyl) groups	molecular_function	0.00046132	7	456	60	18148	ENSCAFG00000012342,ENSCAFG00000024271,ENSCAFG00000006585,ENSCAFG00000031532,ENSCAFG00000012619,ENSCAFG00000029004,ENSCAFG00000013353
	GO:0050829	defense response to Gram-negative bacterium	biological_process	0.00048406	6	456	47	18148	ENSCAFG00000000426,ENSCAFG00000028874,ENSCAFG00000012896,ENSCAFG00000028672,ENSCAFG00000013763,ENSCAFG00000019669
	GO:0051818	disruption of cells of other organism involved in symbiotic interaction	biological_process	0.00051445	3	456	9	18148	ENSCAFG00000019669,ENSCAFG00000012896,ENSCAFG00000029661
	GO:0051883	killing of cells in other organism involved in symbiotic interaction	biological_process	0.00051445	3	456	9	18148	ENSCAFG00000029661,ENSCAFG00000012896,ENSCAFG00000019669
	GO:0035821	modification of morphology or physiology of other organism	biological_process	0.00054421	8	456	77	18148	ENSCAFG00000013763,ENSCAFG00000019669,ENSCAFG00000012896,ENSCAFG00000000426,ENSCAFG00000028672,ENSCAFG00000028626,ENSCAFG00000023324,ENSCAFG00000029661
	GO:0071824	protein-DNA complex subunit organization	biological_process	0.00066636	13	456	191	18148	ENSCAFG00000031312,ENSCAFG00000010923,ENSCAFG00000045051,ENSCAFG00000043597,ENSCAFG00000046600,ENSCAFG00000024573,ENSCAFG00000030731,ENSCAFG00000029032,ENSCAFG00000044027,ENSCAFG00000041871,ENSCAFG00000030825,ENSCAFG00000031494,ENSCAFG00000028672
	GO:0006783	heme biosynthetic process	biological_process	0.00068178	4	456	18	18148	ENSCAFG00000009182,ENSCAFG00000012342,ENSCAFG00000003246,ENSCAFG00000014308
	GO:0001878	response to yeast	biological_process	0.00082197	2	456	3	18148	ENSCAFG00000017474,ENSCAFG00000019669
	GO:0033013	tetrapyrrole metabolic process	biological_process	0.00087171	5	456	32	18148	ENSCAFG00000009182,ENSCAFG00000012342,ENSCAFG00000011638,ENSCAFG00000003246,ENSCAFG00000014308
	GO:0045087	innate immune response	biological_process	0.0012943	23	456	470	18148	ENSCAFG00000028672,ENSCAFG00000013763,ENSCAFG00000007381,ENSCAFG00000028626,ENSCAFG00000030793,ENSCAFG00000029470,ENSCAFG00000003864,ENSCAFG00000031869,ENSCAFG00000018169,ENSCAFG00000004080,ENSCAFG00000001226,ENSCAFG00000012896,ENSCAFG00000014139,ENSCAFG00000031494,ENSCAFG00000032259,ENSCAFG00000008959,ENSCAFG00000012200,ENSCAFG00000018625,ENSCAFG00000008929,ENSCAFG00000017557,ENSCAFG00000000701,…
	GO:0002778	antibacterial peptide production	biological_process	0.0013213	2	456	3	18148	ENSCAFG00000006674,ENSCAFG00000019669
	GO:0050830	defense response to Gram-positive bacterium	biological_process	0.0013926	6	456	58	18148	ENSCAFG00000008959,ENSCAFG00000028672,ENSCAFG00000031494,ENSCAFG00000028874,ENSCAFG00000012896,ENSCAFG00000000426
	GO:0051707	response to other organism	biological_process	0.0014561	28	456	609	18148	ENSCAFG00000013655,ENSCAFG00000010530,ENSCAFG00000028626,ENSCAFG00000028874,ENSCAFG00000000426,ENSCAFG00000023066,ENSCAFG00000028672,ENSCAFG00000002402,ENSCAFG00000017474,ENSCAFG00000013763,ENSCAFG00000009781,ENSCAFG00000017163,ENSCAFG00000030793,ENSCAFG00000031174,ENSCAFG00000008959,ENSCAFG00000018625,ENSCAFG00000012896,ENSCAFG00000004080,ENSCAFG00000031494,ENSCAFG00000014139,ENSCAFG00000006674,…
	GO:0035662	Toll-like receptor 4 binding	molecular_function	0.0015844	2	456	3	18148	ENSCAFG00000029470,ENSCAFG00000017557
	GO:0010954	positive regulation of protein processing	biological_process	0.0017473	4	456	20	18148	ENSCAFG00000008341,ENSCAFG00000018625,ENSCAFG00000024609,ENSCAFG00000031312
	GO:0042168	heme metabolic process	biological_process	0.0018508	4	456	23	18148	ENSCAFG00000014308,ENSCAFG00000003246,ENSCAFG00000012342,ENSCAFG00000009182
	GO:0042559	pteridine-containing compound biosynthetic process	biological_process	0.0019599	3	456	12	18148	ENSCAFG00000015113,ENSCAFG00000032760,ENSCAFG00000013986
	GO:0071103	DNA conformation change	biological_process	0.0019948	13	456	205	18148	ENSCAFG00000041871,ENSCAFG00000030825,ENSCAFG00000031494,ENSCAFG00000028672,ENSCAFG00000030731,ENSCAFG00000029032,ENSCAFG00000044027,ENSCAFG00000046600,ENSCAFG00000024573,ENSCAFG00000031312,ENSCAFG00000010923,ENSCAFG00000045051,ENSCAFG00000043597
	GO:0004866	endopeptidase inhibitor activity	molecular_function	0.0020412	10	456	144	18148	ENSCAFG00000006674,ENSCAFG00000012226,ENSCAFG00000013763,ENSCAFG00000032259,ENSCAFG00000018625,ENSCAFG00000028626,ENSCAFG00000000701,ENSCAFG00000029367,ENSCAFG00000015590,ENSCAFG00000023582
	GO:0006955	immune response	biological_process	0.0020414	40	456	1024	18148	ENSCAFG00000031869,ENSCAFG00000018169,ENSCAFG00000029470,ENSCAFG00000030793,ENSCAFG00000006704,ENSCAFG00000028626,ENSCAFG00000010284,ENSCAFG00000001138,ENSCAFG00000028874,ENSCAFG00000028672,ENSCAFG00000032693,ENSCAFG00000013691,ENSCAFG00000024874,ENSCAFG00000031273,ENSCAFG00000019669,ENSCAFG00000001226,ENSCAFG00000015949,ENSCAFG00000003864,ENSCAFG00000002509,ENSCAFG00000031174,ENSCAFG00000004765,…
	GO:0044420	extracellular matrix part	cellular_component	0.0021392	11	456	119	18148	ENSCAFG00000000934,ENSCAFG00000012226,ENSCAFG00000023431,ENSCAFG00000013852,ENSCAFG00000002348,ENSCAFG00000019985,ENSCAFG00000010530,ENSCAFG00000013655,ENSCAFG00000011534,ENSCAFG00000029367,ENSCAFG00000018173
	GO:0002784	regulation of antimicrobial peptide production	biological_process	0.0024299	2	456	4	18148	ENSCAFG00000028874,ENSCAFG00000006674
	GO:0015669	gas transport	biological_process	0.0025891	3	456	13	18148	ENSCAFG00000002141,ENSCAFG00000029224,ENSCAFG00000030286
	GO:0006952	defense response	biological_process	0.0028065	38	456	980	18148	ENSCAFG00000030793,ENSCAFG00000017163,ENSCAFG00000031869,ENSCAFG00000018169,ENSCAFG00000029470,ENSCAFG00000009586,ENSCAFG00000028874,ENSCAFG00000028672,ENSCAFG00000028626,ENSCAFG00000020220,ENSCAFG00000023324,ENSCAFG00000032693,ENSCAFG00000025105,ENSCAFG00000019669,ENSCAFG00000001226,ENSCAFG00000000258,ENSCAFG00000031174,ENSCAFG00000015949,ENSCAFG00000003864,ENSCAFG00000017474,ENSCAFG00000013763,…
	GO:0009607	response to biotic stimulus	biological_process	0.0028072	28	456	636	18148	ENSCAFG00000028672,ENSCAFG00000023066,ENSCAFG00000000426,ENSCAFG00000028874,ENSCAFG00000013763,ENSCAFG00000002402,ENSCAFG00000017474,ENSCAFG00000010530,ENSCAFG00000013655,ENSCAFG00000028626,ENSCAFG00000031174,ENSCAFG00000030793,ENSCAFG00000017163,ENSCAFG00000009781,ENSCAFG00000014139,ENSCAFG00000031494,ENSCAFG00000004080,ENSCAFG00000012896,ENSCAFG00000032259,ENSCAFG00000019669,ENSCAFG00000025105,…
	GO:0061135	endopeptidase regulator activity	molecular_function	0.0028272	10	456	150	18148	ENSCAFG00000018625,ENSCAFG00000028626,ENSCAFG00000013763,ENSCAFG00000012226,ENSCAFG00000032259,ENSCAFG00000006674,ENSCAFG00000015590,ENSCAFG00000023582,ENSCAFG00000029367,ENSCAFG00000000701
	GO:2000425	regulation of apoptotic cell clearance	biological_process	0.0029244	2	456	3	18148	ENSCAFG00000015949,ENSCAFG00000018625
	GO:0030414	peptidase inhibitor activity	molecular_function	0.003142	10	456	150	18148	ENSCAFG00000023582,ENSCAFG00000015590,ENSCAFG00000000701,ENSCAFG00000029367,ENSCAFG00000018625,ENSCAFG00000028626,ENSCAFG00000006674,ENSCAFG00000013763,ENSCAFG00000032259,ENSCAFG00000012226
	GO:0031720	haptoglobin binding	molecular_function	0.0032664	2	456	4	18148	ENSCAFG00000029224,ENSCAFG00000030286
	GO:0031838	haptoglobin-hemoglobin complex	cellular_component	0.0032664	2	456	4	18148	ENSCAFG00000029224,ENSCAFG00000030286
	GO:0043177	organic acid binding	molecular_function	0.0032664	2	456	4	18148	ENSCAFG00000030286,ENSCAFG00000029224
	GO:0050543	icosatetraenoic acid binding	molecular_function	0.0033252	2	456	4	18148	ENSCAFG00000029470,ENSCAFG00000017557
	GO:0050544	arachidonic acid binding	molecular_function	0.0033252	2	456	4	18148	ENSCAFG00000029470,ENSCAFG00000017557
	GO:0004252	serine-type endopeptidase activity	molecular_function	0.0034945	10	456	151	18148	ENSCAFG00000002802,ENSCAFG00000020220,ENSCAFG00000008337,ENSCAFG00000014733,ENSCAFG00000025287,ENSCAFG00000019669,ENSCAFG00000023335,ENSCAFG00000030756,ENSCAFG00000002794,ENSCAFG00000028617
	GO:0008509	anion transmembrane transporter activity	molecular_function	0.0038124	17	456	302	18148	ENSCAFG00000002141,ENSCAFG00000012881,ENSCAFG00000007422,ENSCAFG00000007596,ENSCAFG00000006942,ENSCAFG00000010152,ENSCAFG00000009921,ENSCAFG00000029531,ENSCAFG00000010093,ENSCAFG00000010061,ENSCAFG00000017369,ENSCAFG00000014912,ENSCAFG00000002016,ENSCAFG00000016417,ENSCAFG00000020244,ENSCAFG00000030702,ENSCAFG00000012832
	GO:0030545	receptor regulator activity	molecular_function	0.0038192	6	456	59	18148	ENSCAFG00000008888,ENSCAFG00000009672,ENSCAFG00000005976,ENSCAFG00000001179,ENSCAFG00000018799,ENSCAFG00000032565
	GO:0004867	serine-type endopeptidase inhibitor activity	molecular_function	0.0038731	7	456	87	18148	ENSCAFG00000015590,ENSCAFG00000023582,ENSCAFG00000028626,ENSCAFG00000029367,ENSCAFG00000006674,ENSCAFG00000032259,ENSCAFG00000012226
	GO:0048018	receptor agonist activity	molecular_function	0.0039457	4	456	26	18148	ENSCAFG00000009672,ENSCAFG00000032565,ENSCAFG00000001179,ENSCAFG00000005976
	GO:0051188	cofactor biosynthetic process	biological_process	0.0040643	9	456	121	18148	ENSCAFG00000013986,ENSCAFG00000012342,ENSCAFG00000011638,ENSCAFG00000003246,ENSCAFG00000003992,ENSCAFG00000009182,ENSCAFG00000014308,ENSCAFG00000015113,ENSCAFG00000032760
	GO:0048625	myoblast fate commitment	biological_process	0.004247	2	456	4	18148	ENSCAFG00000011005,ENSCAFG00000001065
	GO:0045624	positive regulation of T-helper cell differentiation	biological_process	0.0045272	3	456	13	18148	ENSCAFG00000008959,ENSCAFG00000006704,ENSCAFG00000000230
	GO:0005833	hemoglobin complex	cellular_component	0.0045776	2	456	5	18148	ENSCAFG00000030286,ENSCAFG00000029224
	GO:0031224	intrinsic to membrane	cellular_component	0.0045906	167	456	5625	18148	ENSCAFG00000007596,ENSCAFG00000025371,ENSCAFG00000049807,ENSCAFG00000024874,ENSCAFG00000017787,ENSCAFG00000007316,ENSCAFG00000019977,ENSCAFG00000000031,ENSCAFG00000022723,ENSCAFG00000009190,ENSCAFG00000009921,ENSCAFG00000001138,ENSCAFG00000000128,ENSCAFG00000016417,ENSCAFG00000006704,ENSCAFG00000014724,ENSCAFG00000005403,ENSCAFG00000008382,ENSCAFG00000014179,ENSCAFG00000019028,ENSCAFG00000023431,…
	GO:0050542	icosanoid binding	molecular_function	0.0046531	2	456	5	18148	ENSCAFG00000029470,ENSCAFG00000017557
	GO:1901567	fatty acid derivative binding	molecular_function	0.0046531	2	456	5	18148	ENSCAFG00000017557,ENSCAFG00000029470
	GO:0004062	aryl sulfotransferase activity	molecular_function	0.0047359	2	456	5	18148	ENSCAFG00000023398,ENSCAFG00000002873
	GO:0016021	integral to membrane	cellular_component	0.0050946	165	456	5570	18148	ENSCAFG00000017663,ENSCAFG00000005133,ENSCAFG00000005656,ENSCAFG00000012881,ENSCAFG00000023431,ENSCAFG00000048451,ENSCAFG00000019028,ENSCAFG00000006585,ENSCAFG00000030191,ENSCAFG00000043820,ENSCAFG00000041414,ENSCAFG00000018996,ENSCAFG00000000258,ENSCAFG00000006248,ENSCAFG00000005769,ENSCAFG00000003864,ENSCAFG00000030472,ENSCAFG00000045834,ENSCAFG00000049156,ENSCAFG00000010061,ENSCAFG00000012391,…
	GO:0005326	neurotransmitter transporter activity	molecular_function	0.0051025	3	456	15	18148	ENSCAFG00000018990,ENSCAFG00000009395,ENSCAFG00000010093
	GO:0042558	pteridine-containing compound metabolic process	biological_process	0.0051054	4	456	26	18148	ENSCAFG00000007203,ENSCAFG00000032760,ENSCAFG00000015113,ENSCAFG00000013986
	GO:0005319	lipid transporter activity	molecular_function	0.0055817	8	456	88	18148	ENSCAFG00000006942,ENSCAFG00000017787,ENSCAFG00000010152,ENSCAFG00000000710,ENSCAFG00000003334,ENSCAFG00000019376,ENSCAFG00000017369,ENSCAFG00000012881
	GO:0019136	deoxynucleoside kinase activity	molecular_function	0.0057296	2	456	5	18148	ENSCAFG00000002931,ENSCAFG00000005294
	GO:0002679	respiratory burst involved in defense response	biological_process	0.0058477	2	456	6	18148	ENSCAFG00000017474,ENSCAFG00000017163
	GO:0002759	regulation of antimicrobial humoral response	biological_process	0.0061764	2	456	6	18148	ENSCAFG00000006674,ENSCAFG00000028874
	GO:0008626	granzyme-mediated apoptotic signaling pathway	biological_process	0.0062423	2	456	5	18148	ENSCAFG00000025287,ENSCAFG00000013817
	GO:0005215	transporter activity	molecular_function	0.0064577	45	456	1139	18148	ENSCAFG00000003459,ENSCAFG00000010864,ENSCAFG00000029155,ENSCAFG00000000128,ENSCAFG00000016417,ENSCAFG00000002016,ENSCAFG00000014912,ENSCAFG00000029531,ENSCAFG00000010093,ENSCAFG00000009921,ENSCAFG00000016617,ENSCAFG00000009395,ENSCAFG00000018152,ENSCAFG00000022723,ENSCAFG00000012622,ENSCAFG00000002141,ENSCAFG00000007316,ENSCAFG00000017787,ENSCAFG00000006942,ENSCAFG00000018990,ENSCAFG00000030286,…
	GO:0005578	proteinaceous extracellular matrix	cellular_component	0.0065152	10	456	120	18148	ENSCAFG00000018173,ENSCAFG00000029367,ENSCAFG00000013655,ENSCAFG00000010530,ENSCAFG00000011534,ENSCAFG00000002348,ENSCAFG00000013852,ENSCAFG00000019985,ENSCAFG00000000934,ENSCAFG00000012226
	GO:2000741	positive regulation of mesenchymal stem cell differentiation	biological_process	0.0066356	2	456	3	18148	ENSCAFG00000013500,ENSCAFG00000008607
	GO:0044427	chromosomal part	cellular_component	0.0067667	32	456	780	18148	ENSCAFG00000046600,ENSCAFG00000050001,ENSCAFG00000030825,ENSCAFG00000042480,ENSCAFG00000004080,ENSCAFG00000012332,ENSCAFG00000031494,ENSCAFG00000023819,ENSCAFG00000029032,ENSCAFG00000044027,ENSCAFG00000042995,ENSCAFG00000013176,ENSCAFG00000024573,ENSCAFG00000043597,ENSCAFG00000031754,ENSCAFG00000029260,ENSCAFG00000029759,ENSCAFG00000044672,ENSCAFG00000045051,ENSCAFG00000030507,ENSCAFG00000028830,…
	GO:0036315	cellular response to sterol	biological_process	0.0068489	3	456	13	18148	ENSCAFG00000012884,ENSCAFG00000010284,ENSCAFG00000000703
	GO:0001664	G-protein coupled receptor binding	molecular_function	0.0070512	11	456	200	18148	ENSCAFG00000008888,ENSCAFG00000005976,ENSCAFG00000018625,ENSCAFG00000001179,ENSCAFG00000008307,ENSCAFG00000009672,ENSCAFG00000014388,ENSCAFG00000031174,ENSCAFG00000031869,ENSCAFG00000045834,ENSCAFG00000018169
	GO:0051704	multi-organism process	biological_process	0.0070587	37	456	949	18148	ENSCAFG00000020220,ENSCAFG00000030403,ENSCAFG00000023324,ENSCAFG00000018990,ENSCAFG00000019669,ENSCAFG00000025105,ENSCAFG00000014474,ENSCAFG00000031312,ENSCAFG00000030793,ENSCAFG00000017163,ENSCAFG00000015581,ENSCAFG00000029661,ENSCAFG00000028626,ENSCAFG00000010530,ENSCAFG00000002402,ENSCAFG00000023066,ENSCAFG00000028672,ENSCAFG00000009269,ENSCAFG00000028874,ENSCAFG00000008929,ENSCAFG00000018625,…
	GO:0005581	collagen	cellular_component	0.0074253	5	456	41	18148	ENSCAFG00000000934,ENSCAFG00000012226,ENSCAFG00000029367,ENSCAFG00000019985,ENSCAFG00000002348
	GO:0005328	neurotransmitter:sodium symporter activity	molecular_function	0.0074654	2	456	5	18148	ENSCAFG00000009395,ENSCAFG00000018990
	GO:0006729	tetrahydrobiopterin biosynthetic process	biological_process	0.0078577	2	456	6	18148	ENSCAFG00000032760,ENSCAFG00000015113
	GO:0046146	tetrahydrobiopterin metabolic process	biological_process	0.0078577	2	456	6	18148	ENSCAFG00000015113,ENSCAFG00000032760
	GO:0014731	spectrin-associated cytoskeleton	cellular_component	0.0083402	2	456	5	18148	ENSCAFG00000011638,ENSCAFG00000016120
	GO:0008236	serine-type peptidase activity	molecular_function	0.008575	10	456	166	18148	ENSCAFG00000030756,ENSCAFG00000019669,ENSCAFG00000023335,ENSCAFG00000002794,ENSCAFG00000028617,ENSCAFG00000002802,ENSCAFG00000020220,ENSCAFG00000008337,ENSCAFG00000014733,ENSCAFG00000025287
	GO:0022857	transmembrane transporter activity	molecular_function	0.008938	42	456	1069	18148	ENSCAFG00000009921,ENSCAFG00000016617,ENSCAFG00000010093,ENSCAFG00000029531,ENSCAFG00000014912,ENSCAFG00000002016,ENSCAFG00000016417,ENSCAFG00000000128,ENSCAFG00000029155,ENSCAFG00000010864,ENSCAFG00000003459,ENSCAFG00000019376,ENSCAFG00000007596,ENSCAFG00000000932,ENSCAFG00000018990,ENSCAFG00000017787,ENSCAFG00000006942,ENSCAFG00000007316,ENSCAFG00000002141,ENSCAFG00000012622,ENSCAFG00000022723,…
	GO:0006342	chromatin silencing	biological_process	0.0091222	6	456	75	18148	ENSCAFG00000012332,ENSCAFG00000029759,ENSCAFG00000043442,ENSCAFG00000050001,ENSCAFG00000030507,ENSCAFG00000010923
	GO:0045071	negative regulation of viral genome replication	biological_process	0.0095053	4	456	35	18148	ENSCAFG00000008929,ENSCAFG00000030793,ENSCAFG00000013763,ENSCAFG00000028626
	GO:0002376	immune system process	biological_process	0.0095681	60	456	1740	18148	ENSCAFG00000010749,ENSCAFG00000013691,ENSCAFG00000002141,ENSCAFG00000004072,ENSCAFG00000011638,ENSCAFG00000032693,ENSCAFG00000001226,ENSCAFG00000025105,ENSCAFG00000031273,ENSCAFG00000019669,ENSCAFG00000024874,ENSCAFG00000001179,ENSCAFG00000017163,ENSCAFG00000030793,ENSCAFG00000016939,ENSCAFG00000029470,ENSCAFG00000011974,ENSCAFG00000031869,ENSCAFG00000018169,ENSCAFG00000028874,ENSCAFG00000028672,…
	GO:0031665	negative regulation of lipopolysaccharide-mediated signaling pathway	biological_process	0.0096943	2	456	8	18148	ENSCAFG00000013763,ENSCAFG00000017163
	GO:0001502	cartilage condensation	biological_process	0.009714	3	456	15	18148	ENSCAFG00000011534,ENSCAFG00000019985,ENSCAFG00000008607
	GO:0061134	peptidase regulator activity	molecular_function	0.0097711	10	456	174	18148	ENSCAFG00000000701,ENSCAFG00000029367,ENSCAFG00000023582,ENSCAFG00000015590,ENSCAFG00000006674,ENSCAFG00000032259,ENSCAFG00000013763,ENSCAFG00000012226,ENSCAFG00000018625,ENSCAFG00000028626
	GO:0032092	positive regulation of protein binding	biological_process	0.010535	6	456	63	18148	ENSCAFG00000010925,ENSCAFG00000008341,ENSCAFG00000008959,ENSCAFG00000001179,ENSCAFG00000011005,ENSCAFG00000011638
	GO:0017171	serine hydrolase activity	molecular_function	0.010577	10	456	171	18148	ENSCAFG00000014733,ENSCAFG00000025287,ENSCAFG00000008337,ENSCAFG00000002802,ENSCAFG00000020220,ENSCAFG00000028617,ENSCAFG00000002794,ENSCAFG00000030756,ENSCAFG00000019669,ENSCAFG00000023335
	GO:0015696	ammonium transport	biological_process	0.011083	2	456	6	18148	ENSCAFG00000012832,ENSCAFG00000002141
	GO:0072488	ammonium transmembrane transport	biological_process	0.011083	2	456	6	18148	ENSCAFG00000012832,ENSCAFG00000002141
	GO:0010951	negative regulation of endopeptidase activity	biological_process	0.011107	10	456	183	18148	ENSCAFG00000000701,ENSCAFG00000029367,ENSCAFG00000015590,ENSCAFG00000023582,ENSCAFG00000006674,ENSCAFG00000013763,ENSCAFG00000012226,ENSCAFG00000032259,ENSCAFG00000018625,ENSCAFG00000028626
	GO:0055072	iron ion homeostasis	biological_process	0.011412	6	456	77	18148	ENSCAFG00000014308,ENSCAFG00000010925,ENSCAFG00000011974,ENSCAFG00000014311,ENSCAFG00000030465,ENSCAFG00000002141
	GO:0016491	oxidoreductase activity	molecular_function	0.011432	29	456	762	18148	ENSCAFG00000009314,ENSCAFG00000029224,ENSCAFG00000006585,ENSCAFG00000030286,ENSCAFG00000017568,ENSCAFG00000029004,ENSCAFG00000023620,ENSCAFG00000009182,ENSCAFG00000043525,ENSCAFG00000019977,ENSCAFG00000032760,ENSCAFG00000022723,ENSCAFG00000008414,ENSCAFG00000028512,ENSCAFG00000013502,ENSCAFG00000017960,ENSCAFG00000023401,ENSCAFG00000007073,ENSCAFG00000017474,ENSCAFG00000001290,ENSCAFG00000028953,…
	GO:0008091	spectrin	cellular_component	0.011825	2	456	5	18148	ENSCAFG00000016120,ENSCAFG00000011638
	GO:0045814	negative regulation of gene expression, epigenetic	biological_process	0.011902	6	456	79	18148	ENSCAFG00000010923,ENSCAFG00000030507,ENSCAFG00000050001,ENSCAFG00000043442,ENSCAFG00000029759,ENSCAFG00000012332
	GO:0003796	lysozyme activity	molecular_function	0.012176	2	456	8	18148	ENSCAFG00000000426,ENSCAFG00000013406
	GO:0005344	oxygen transporter activity	molecular_function	0.012279	2	456	8	18148	ENSCAFG00000029224,ENSCAFG00000030286
	GO:0015671	oxygen transport	biological_process	0.012279	2	456	8	18148	ENSCAFG00000030286,ENSCAFG00000029224
	GO:0048525	negative regulation of viral process	biological_process	0.012307	5	456	58	18148	ENSCAFG00000008929,ENSCAFG00000030793,ENSCAFG00000013763,ENSCAFG00000012200,ENSCAFG00000028626
	GO:0043372	positive regulation of CD4-positive, alpha-beta T cell differentiation	biological_process	0.012392	3	456	20	18148	ENSCAFG00000008959,ENSCAFG00000006704,ENSCAFG00000000230
	GO:0046638	positive regulation of alpha-beta T cell differentiation	biological_process	0.0127	4	456	33	18148	ENSCAFG00000008959,ENSCAFG00000006704,ENSCAFG00000023066,ENSCAFG00000000230
	GO:0033993	response to lipid	biological_process	0.013183	18	456	375	18148	ENSCAFG00000032259,ENSCAFG00000019669,ENSCAFG00000008959,ENSCAFG00000008985,ENSCAFG00000019977,ENSCAFG00000000703,ENSCAFG00000023066,ENSCAFG00000010624,ENSCAFG00000014152,ENSCAFG00000013763,ENSCAFG00000016417,ENSCAFG00000010284,ENSCAFG00000028626,ENSCAFG00000015846,ENSCAFG00000012884,ENSCAFG00000031174,ENSCAFG00000017163,ENSCAFG00000003775
	GO:0000788	nuclear nucleosome	cellular_component	0.013332	2	456	9	18148	ENSCAFG00000031312,ENSCAFG00000024573
	GO:0009986	cell surface	cellular_component	0.013618	26	456	602	18148	ENSCAFG00000014311,ENSCAFG00000000450,ENSCAFG00000000911,ENSCAFG00000018568,ENSCAFG00000024874,ENSCAFG00000010925,ENSCAFG00000015595,ENSCAFG00000024609,ENSCAFG00000001179,ENSCAFG00000018625,ENSCAFG00000000487,ENSCAFG00000012128,ENSCAFG00000014139,ENSCAFG00000019669,ENSCAFG00000014179,ENSCAFG00000045834,ENSCAFG00000032048,ENSCAFG00000002509,ENSCAFG00000009961,ENSCAFG00000015233,ENSCAFG00000013943,…
	GO:0006558	L-phenylalanine metabolic process	biological_process	0.013768	2	456	7	18148	ENSCAFG00000015113,ENSCAFG00000013958
	GO:0006559	L-phenylalanine catabolic process	biological_process	0.013768	2	456	7	18148	ENSCAFG00000015113,ENSCAFG00000013958
	GO:1902221	erythrose 4-phosphate/phosphoenolpyruvate family amino acid metabolic process	biological_process	0.013768	2	456	7	18148	ENSCAFG00000015113,ENSCAFG00000013958
	GO:1902222	erythrose 4-phosphate/phosphoenolpyruvate family amino acid catabolic process	biological_process	0.013768	2	456	7	18148	ENSCAFG00000013958,ENSCAFG00000015113
	GO:0004499	N,N-dimethylaniline monooxygenase activity	molecular_function	0.014093	2	456	7	18148	ENSCAFG00000023620,ENSCAFG00000013502
	GO:2000739	regulation of mesenchymal stem cell differentiation	biological_process	0.014256	2	456	5	18148	ENSCAFG00000013500,ENSCAFG00000008607
	GO:0071673	positive regulation of smooth muscle cell chemotaxis	biological_process	0.014729	1	456	1	18148	ENSCAFG00000032693
	GO:0004603	phenylethanolamine N-methyltransferase activity	molecular_function	0.014778	1	456	1	18148	ENSCAFG00000016368
	GO:0002777	antimicrobial peptide biosynthetic process	biological_process	0.015059	1	456	1	18148	ENSCAFG00000019669
	GO:0002780	antibacterial peptide biosynthetic process	biological_process	0.015059	1	456	1	18148	ENSCAFG00000019669
	GO:0002812	biosynthetic process of antibacterial peptides active against Gram-negative bacteria	biological_process	0.015059	1	456	1	18148	ENSCAFG00000019669
	GO:0005183	gonadotropin hormone-releasing hormone activity	molecular_function	0.015239	1	456	1	18148	ENSCAFG00000008985
	GO:0031530	gonadotropin-releasing hormone receptor binding	molecular_function	0.015239	1	456	1	18148	ENSCAFG00000008985
	GO:0051851	modification by host of symbiont morphology or physiology	biological_process	0.015289	4	456	40	18148	ENSCAFG00000013763,ENSCAFG00000019669,ENSCAFG00000029661,ENSCAFG00000012896
	GO:0005229	intracellular calcium activated chloride channel activity	molecular_function	0.015342	3	456	17	18148	ENSCAFG00000012881,ENSCAFG00000010152,ENSCAFG00000020244
	GO:0016339	calcium-dependent cell-cell adhesion	biological_process	0.015344	4	456	26	18148	ENSCAFG00000000086,ENSCAFG00000018973,ENSCAFG00000018996,ENSCAFG00000019028
	GO:0030546	receptor activator activity	molecular_function	0.015555	4	456	35	18148	ENSCAFG00000001179,ENSCAFG00000032565,ENSCAFG00000005976,ENSCAFG00000009672
	GO:0009157	deoxyribonucleoside monophosphate biosynthetic process	biological_process	0.015694	2	456	8	18148	ENSCAFG00000005294,ENSCAFG00000002931
	GO:0010466	negative regulation of peptidase activity	biological_process	0.015706	10	456	191	18148	ENSCAFG00000015590,ENSCAFG00000023582,ENSCAFG00000000701,ENSCAFG00000029367,ENSCAFG00000018625,ENSCAFG00000028626,ENSCAFG00000006674,ENSCAFG00000013763,ENSCAFG00000012226,ENSCAFG00000032259
	GO:0002920	regulation of humoral immune response	biological_process	0.016481	3	456	25	18148	ENSCAFG00000006674,ENSCAFG00000028874,ENSCAFG00000018625
	GO:0071261	Ssh1 translocon complex	cellular_component	0.016564	1	456	1	18148	ENSCAFG00000003459
	GO:0047173	phosphatidylcholine-retinol O-acyltransferase activity	molecular_function	0.01661	1	456	1	18148	ENSCAFG00000030403
	GO:0036314	response to sterol	biological_process	0.016978	3	456	19	18148	ENSCAFG00000000703,ENSCAFG00000010284,ENSCAFG00000012884
	GO:0004418	hydroxymethylbilane synthase activity	molecular_function	0.017048	1	456	1	18148	ENSCAFG00000012342
	GO:0018160	peptidyl-pyrromethane cofactor linkage	biological_process	0.017048	1	456	1	18148	ENSCAFG00000012342
	GO:0006826	iron ion transport	biological_process	0.01717	4	456	46	18148	ENSCAFG00000010925,ENSCAFG00000014311,ENSCAFG00000009114,ENSCAFG00000030465
	GO:0015101	organic cation transmembrane transporter activity	molecular_function	0.017241	3	456	20	18148	ENSCAFG00000012832,ENSCAFG00000002141,ENSCAFG00000017369
	GO:0030246	carbohydrate binding	molecular_function	0.017243	10	456	168	18148	ENSCAFG00000009586,ENSCAFG00000016584,ENSCAFG00000025371,ENSCAFG00000011534,ENSCAFG00000007758,ENSCAFG00000011150,ENSCAFG00000024609,ENSCAFG00000013691,ENSCAFG00000001305,ENSCAFG00000023441
	GO:0045069	regulation of viral genome replication	biological_process	0.017464	5	456	60	18148	ENSCAFG00000028626,ENSCAFG00000013176,ENSCAFG00000008929,ENSCAFG00000030793,ENSCAFG00000013763
	GO:0032619	interleukin-16 production	biological_process	0.017641	1	456	1	18148	ENSCAFG00000028874
	GO:0032659	regulation of interleukin-16 production	biological_process	0.017641	1	456	1	18148	ENSCAFG00000028874
	GO:0032739	positive regulation of interleukin-16 production	biological_process	0.017641	1	456	1	18148	ENSCAFG00000028874
	GO:0005254	chloride channel activity	molecular_function	0.017973	6	456	70	18148	ENSCAFG00000009921,ENSCAFG00000020244,ENSCAFG00000002016,ENSCAFG00000010152,ENSCAFG00000012881,ENSCAFG00000030702
	GO:0016519	gastric inhibitory peptide receptor activity	molecular_function	0.018406	1	456	1	18148	ENSCAFG00000004405
	GO:0051099	positive regulation of binding	biological_process	0.018529	7	456	96	18148	ENSCAFG00000011005,ENSCAFG00000023335,ENSCAFG00000011638,ENSCAFG00000010925,ENSCAFG00000008959,ENSCAFG00000008341,ENSCAFG00000001179
	GO:0071281	cellular response to iron ion	biological_process	0.018602	2	456	9	18148	ENSCAFG00000014311,ENSCAFG00000010925
	GO:0008504	monoamine transmembrane transporter activity	molecular_function	0.018919	2	456	8	18148	ENSCAFG00000009395,ENSCAFG00000018990
	GO:0002148	hypochlorous acid metabolic process	biological_process	0.018968	1	456	1	18148	ENSCAFG00000017474
	GO:0002149	hypochlorous acid biosynthetic process	biological_process	0.018968	1	456	1	18148	ENSCAFG00000017474
	GO:0004655	porphobilinogen synthase activity	molecular_function	0.019396	1	456	1	18148	ENSCAFG00000003246
	GO:0002626	negative regulation of T cell antigen processing and presentation	biological_process	0.019465	1	456	1	18148	ENSCAFG00000010925
	GO:2000516	positive regulation of CD4-positive, alpha-beta T cell activation	biological_process	0.019685	3	456	23	18148	ENSCAFG00000000230,ENSCAFG00000008959,ENSCAFG00000006704
	GO:0003081	regulation of systemic arterial blood pressure by renin-angiotensin	biological_process	0.020351	3	456	22	18148	ENSCAFG00000017568,ENSCAFG00000023066,ENSCAFG00000008235
	GO:0008519	ammonium transmembrane transporter activity	molecular_function	0.020389	2	456	8	18148	ENSCAFG00000002141,ENSCAFG00000012832
	GO:0019825	oxygen binding	molecular_function	0.020732	2	456	11	18148	ENSCAFG00000030286,ENSCAFG00000029224
	GO:0005694	chromosome	cellular_component	0.021393	32	456	847	18148	ENSCAFG00000029260,ENSCAFG00000029759,ENSCAFG00000030507,ENSCAFG00000044672,ENSCAFG00000045051,ENSCAFG00000028830,ENSCAFG00000011005,ENSCAFG00000032095,ENSCAFG00000000491,ENSCAFG00000045750,ENSCAFG00000030731,ENSCAFG00000043442,ENSCAFG00000049134,ENSCAFG00000031312,ENSCAFG00000010923,ENSCAFG00000028672,ENSCAFG00000041871,ENSCAFG00000046600,ENSCAFG00000050001,ENSCAFG00000004080,ENSCAFG00000012332,…
	GO:0044342	type B pancreatic cell proliferation	biological_process	0.021437	2	456	11	18148	ENSCAFG00000001179,ENSCAFG00000014474
	GO:0033364	mast cell secretory granule organization	biological_process	0.021464	1	456	1	18148	ENSCAFG00000013817
	GO:0033367	protein localization to mast cell secretory granule	biological_process	0.021464	1	456	1	18148	ENSCAFG00000013817
	GO:0033368	protease localization to mast cell secretory granule	biological_process	0.021464	1	456	1	18148	ENSCAFG00000013817
	GO:0033370	maintenance of protein location in mast cell secretory granule	biological_process	0.021464	1	456	1	18148	ENSCAFG00000013817
	GO:0033371	T cell secretory granule organization	biological_process	0.021464	1	456	1	18148	ENSCAFG00000013817
	GO:0033373	maintenance of protease location in mast cell secretory granule	biological_process	0.021464	1	456	1	18148	ENSCAFG00000013817
	GO:0033374	protein localization to T cell secretory granule	biological_process	0.021464	1	456	1	18148	ENSCAFG00000013817
	GO:0033375	protease localization to T cell secretory granule	biological_process	0.021464	1	456	1	18148	ENSCAFG00000013817
	GO:0033377	maintenance of protein location in T cell secretory granule	biological_process	0.021464	1	456	1	18148	ENSCAFG00000013817
	GO:0033379	maintenance of protease location in T cell secretory granule	biological_process	0.021464	1	456	1	18148	ENSCAFG00000013817
	GO:0033380	granzyme B localization to T cell secretory granule	biological_process	0.021464	1	456	1	18148	ENSCAFG00000013817
	GO:0033382	maintenance of granzyme B location in T cell secretory granule	biological_process	0.021464	1	456	1	18148	ENSCAFG00000013817
	GO:0051702	interaction with symbiont	biological_process	0.02159	4	456	44	18148	ENSCAFG00000029661,ENSCAFG00000012896,ENSCAFG00000013763,ENSCAFG00000019669
	GO:0003810	protein-glutamine gamma-glutamyltransferase activity	molecular_function	0.021717	2	456	8	18148	ENSCAFG00000012029,ENSCAFG00000011974
	GO:0007218	neuropeptide signaling pathway	biological_process	0.022003	5	456	75	18148	ENSCAFG00000008688,ENSCAFG00000005976,ENSCAFG00000001143,ENSCAFG00000008307,ENSCAFG00000003170
	GO:0060099	regulation of phagocytosis, engulfment	biological_process	0.022268	2	456	8	18148	ENSCAFG00000015949,ENSCAFG00000018625
	GO:0002282	microglial cell activation involved in immune response	biological_process	0.022406	1	456	1	18148	ENSCAFG00000006704
	GO:0060586	multicellular organismal iron ion homeostasis	biological_process	0.022412	2	456	9	18148	ENSCAFG00000010925,ENSCAFG00000002141
	GO:0042941	D-alanine transport	biological_process	0.023092	1	456	1	18148	ENSCAFG00000007422
	GO:0008009	chemokine activity	molecular_function	0.023241	3	456	33	18148	ENSCAFG00000031174,ENSCAFG00000031869,ENSCAFG00000018169
	GO:0009162	deoxyribonucleoside monophosphate metabolic process	biological_process	0.023252	2	456	10	18148	ENSCAFG00000002931,ENSCAFG00000005294
	GO:0061515	myeloid cell development	biological_process	0.023385	4	456	40	18148	ENSCAFG00000014308,ENSCAFG00000008607,ENSCAFG00000002141,ENSCAFG00000012104
	GO:0034711	inhibin binding	molecular_function	0.02374	1	456	1	18148	ENSCAFG00000018799
	GO:0035325	Toll-like receptor binding	molecular_function	0.023768	2	456	11	18148	ENSCAFG00000029470,ENSCAFG00000017557
	GO:0046148	pigment biosynthetic process	biological_process	0.023853	4	456	42	18148	ENSCAFG00000003246,ENSCAFG00000012342,ENSCAFG00000009182,ENSCAFG00000014308
	GO:0005509	calcium ion binding	molecular_function	0.023882	27	456	595	18148	ENSCAFG00000023324,ENSCAFG00000017557,ENSCAFG00000008759,ENSCAFG00000011638,ENSCAFG00000005133,ENSCAFG00000013500,ENSCAFG00000032693,ENSCAFG00000002646,ENSCAFG00000012128,ENSCAFG00000017137,ENSCAFG00000019028,ENSCAFG00000008746,ENSCAFG00000018568,ENSCAFG00000013852,ENSCAFG00000016951,ENSCAFG00000005403,ENSCAFG00000018996,ENSCAFG00000029470,ENSCAFG00000004462,ENSCAFG00000002307,ENSCAFG00000016342,…
	GO:0052548	regulation of endopeptidase activity	biological_process	0.024087	13	456	282	18148	ENSCAFG00000015590,ENSCAFG00000023582,ENSCAFG00000029367,ENSCAFG00000000701,ENSCAFG00000001179,ENSCAFG00000018625,ENSCAFG00000028626,ENSCAFG00000008959,ENSCAFG00000032259,ENSCAFG00000013763,ENSCAFG00000012226,ENSCAFG00000006674,ENSCAFG00000009269
	GO:0001512	dihydronicotinamide riboside quinone reductase activity	molecular_function	0.024309	1	456	1	18148	ENSCAFG00000009314
	GO:0032440	2-alkenal reductase [NAD(P)] activity	molecular_function	0.024348	1	456	1	18148	ENSCAFG00000003000
	GO:0071397	cellular response to cholesterol	biological_process	0.025109	2	456	9	18148	ENSCAFG00000010284,ENSCAFG00000000703
	GO:0071206	establishment of protein localization to juxtaparanode region of axon	biological_process	0.025212	1	456	1	18148	ENSCAFG00000024609
	GO:0042017	interleukin-22 binding	molecular_function	0.025225	1	456	1	18148	ENSCAFG00000000258
	GO:0042018	interleukin-22 receptor activity	molecular_function	0.025225	1	456	1	18148	ENSCAFG00000000258
	GO:0045622	regulation of T-helper cell differentiation	biological_process	0.025268	3	456	27	18148	ENSCAFG00000000230,ENSCAFG00000008959,ENSCAFG00000006704
	GO:0016342	catenin complex	cellular_component	0.025645	4	456	32	18148	ENSCAFG00000018973,ENSCAFG00000018996,ENSCAFG00000019028,ENSCAFG00000000086
	GO:0071449	cellular response to lipid hydroperoxide	biological_process	0.025848	1	456	1	18148	ENSCAFG00000012619
	GO:0014912	negative regulation of smooth muscle cell migration	biological_process	0.02586	2	456	10	18148	ENSCAFG00000014474,ENSCAFG00000032693
	GO:0072497	mesenchymal stem cell differentiation	biological_process	0.02615	2	456	8	18148	ENSCAFG00000008607,ENSCAFG00000013500
	GO:0042581	specific granule	cellular_component	0.026416	2	456	10	18148	ENSCAFG00000013763,ENSCAFG00000012896
	GO:0016634	oxidoreductase activity, acting on the CH-CH group of donors, oxygen as acceptor	molecular_function	0.026538	2	456	10	18148	ENSCAFG00000007073,ENSCAFG00000009182
	GO:0031226	intrinsic to plasma membrane	cellular_component	0.026623	39	456	970	18148	ENSCAFG00000010864,ENSCAFG00000003070,ENSCAFG00000008688,ENSCAFG00000000128,ENSCAFG00000018631,ENSCAFG00000009921,ENSCAFG00000009269,ENSCAFG00000016342,ENSCAFG00000018152,ENSCAFG00000009395,ENSCAFG00000005583,ENSCAFG00000002141,ENSCAFG00000010749,ENSCAFG00000006838,ENSCAFG00000011747,ENSCAFG00000018990,ENSCAFG00000000911,ENSCAFG00000017137,ENSCAFG00000004765,ENSCAFG00000002794,ENSCAFG00000001143,…
	GO:0046597	negative regulation of viral entry into host cell	biological_process	0.027077	2	456	12	18148	ENSCAFG00000030793,ENSCAFG00000012200
	GO:0002082	regulation of oxidative phosphorylation	biological_process	0.027109	2	456	12	18148	ENSCAFG00000029155,ENSCAFG00000023066
	GO:0004334	fumarylacetoacetase activity	molecular_function	0.02728	1	456	1	18148	ENSCAFG00000013958
	GO:1901999	homogentisate metabolic process	biological_process	0.02728	1	456	1	18148	ENSCAFG00000013958
	GO:1902000	homogentisate catabolic process	biological_process	0.02728	1	456	1	18148	ENSCAFG00000013958
	GO:0052798	beta-galactoside alpha-2,3-sialyltransferase activity	molecular_function	0.027286	1	456	1	18148	ENSCAFG00000009190
	GO:0019206	nucleoside kinase activity	molecular_function	0.027297	2	456	9	18148	ENSCAFG00000005294,ENSCAFG00000002931
	GO:0031721	hemoglobin alpha binding	molecular_function	0.027598	1	456	1	18148	ENSCAFG00000030286
	GO:0046635	positive regulation of alpha-beta T cell activation	biological_process	0.027779	4	456	43	18148	ENSCAFG00000006704,ENSCAFG00000008959,ENSCAFG00000000230,ENSCAFG00000023066
	GO:0004137	deoxycytidine kinase activity	molecular_function	0.027823	1	456	1	18148	ENSCAFG00000002931
	GO:0034722	gamma-glutamyl-peptidase activity	molecular_function	0.027916	1	456	1	18148	ENSCAFG00000007203
	GO:0051574	positive regulation of histone H3-K9 methylation	biological_process	0.027921	2	456	9	18148	ENSCAFG00000000230,ENSCAFG00000043597
	GO:0051673	membrane disruption in other organism	biological_process	0.027946	1	456	1	18148	ENSCAFG00000013763
	GO:0008201	heparin binding	molecular_function	0.027966	7	456	104	18148	ENSCAFG00000009961,ENSCAFG00000009519,ENSCAFG00000010530,ENSCAFG00000019669,ENSCAFG00000013763,ENSCAFG00000006836,ENSCAFG00000017474
	GO:0030272	5-formyltetrahydrofolate cyclo-ligase activity	molecular_function	0.027977	1	456	1	18148	ENSCAFG00000013986
	GO:0003885	D-arabinono-1,4-lactone oxidase activity	molecular_function	0.027987	1	456	1	18148	ENSCAFG00000008414
	GO:0050105	L-gulonolactone oxidase activity	molecular_function	0.027987	1	456	1	18148	ENSCAFG00000008414
	GO:0031714	C5a anaphylatoxin chemotactic receptor binding	molecular_function	0.028022	1	456	1	18148	ENSCAFG00000018625
	GO:0031715	C5L2 anaphylatoxin chemotactic receptor binding	molecular_function	0.028022	1	456	1	18148	ENSCAFG00000018625
	GO:0003136	negative regulation of heart induction by canonical Wnt receptor signaling pathway	biological_process	0.028045	1	456	1	18148	ENSCAFG00000001179
	GO:0009997	negative regulation of cardioblast cell fate specification	biological_process	0.028045	1	456	1	18148	ENSCAFG00000001179
	GO:0021874	Wnt receptor signaling pathway involved in forebrain neuroblast division	biological_process	0.028045	1	456	1	18148	ENSCAFG00000001179
	GO:0042660	positive regulation of cell fate specification	biological_process	0.028045	1	456	1	18148	ENSCAFG00000001179
	GO:0042684	cardioblast cell fate commitment	biological_process	0.028045	1	456	1	18148	ENSCAFG00000001179
	GO:0042685	cardioblast cell fate specification	biological_process	0.028045	1	456	1	18148	ENSCAFG00000001179
	GO:0042686	regulation of cardioblast cell fate specification	biological_process	0.028045	1	456	1	18148	ENSCAFG00000001179
	GO:0044343	canonical Wnt receptor signaling pathway involved in regulation of type B pancreatic cell proliferation	biological_process	0.028045	1	456	1	18148	ENSCAFG00000001179
	GO:0048337	positive regulation of mesodermal cell fate specification	biological_process	0.028045	1	456	1	18148	ENSCAFG00000001179
	GO:0061184	positive regulation of dermatome development	biological_process	0.028045	1	456	1	18148	ENSCAFG00000001179
	GO:1901320	negative regulation of heart induction	biological_process	0.028045	1	456	1	18148	ENSCAFG00000001179
	GO:2000044	negative regulation of cardiac cell fate specification	biological_process	0.028045	1	456	1	18148	ENSCAFG00000001179
	GO:2000079	regulation of canonical Wnt receptor signaling pathway involved in controlling type B pancreatic cell proliferation	biological_process	0.028045	1	456	1	18148	ENSCAFG00000001179
	GO:2000081	positive regulation of canonical Wnt receptor signaling pathway involved in controlling type B pancreatic cell proliferation	biological_process	0.028045	1	456	1	18148	ENSCAFG00000001179
	GO:0030273	melanin-concentrating hormone receptor activity	molecular_function	0.028051	1	456	1	18148	ENSCAFG00000001143
	GO:0004027	alcohol sulfotransferase activity	molecular_function	0.028067	1	456	1	18148	ENSCAFG00000023398
	GO:0090067	regulation of thalamus size	biological_process	0.028119	1	456	1	18148	ENSCAFG00000018990
	GO:1990005	granular vesicle	cellular_component	0.028153	1	456	1	18148	ENSCAFG00000010369
	GO:0034417	bisphosphoglycerate 3-phosphatase activity	molecular_function	0.028198	1	456	1	18148	ENSCAFG00000028821
	GO:0032755	positive regulation of interleukin-6 production	biological_process	0.028401	5	456	69	18148	ENSCAFG00000006704,ENSCAFG00000032693,ENSCAFG00000008959,ENSCAFG00000023335,ENSCAFG00000028874
	GO:0019789	SUMO ligase activity	molecular_function	0.028451	2	456	9	18148	ENSCAFG00000048415,ENSCAFG00000032095
	GO:0060281	regulation of oocyte development	biological_process	0.028741	2	456	9	18148	ENSCAFG00000003889,ENSCAFG00000012391
	GO:0006958	complement activation, classical pathway	biological_process	0.028809	3	456	29	18148	ENSCAFG00000000701,ENSCAFG00000014139,ENSCAFG00000018625
	GO:0004155	6,7-dihydropteridine reductase activity	molecular_function	0.029102	1	456	1	18148	ENSCAFG00000015113
	GO:0004621	glycosylphosphatidylinositol phospholipase D activity	molecular_function	0.029157	1	456	1	18148	ENSCAFG00000010284
	GO:0006507	GPI anchor release	biological_process	0.029157	1	456	1	18148	ENSCAFG00000010284
	GO:0034014	response to triglyceride	biological_process	0.029157	1	456	1	18148	ENSCAFG00000010284
	GO:0071401	cellular response to triglyceride	biological_process	0.029157	1	456	1	18148	ENSCAFG00000010284
	GO:0015552	propionate transmembrane transporter activity	molecular_function	0.029211	1	456	1	18148	ENSCAFG00000006942
	GO:0015730	propanoate transport	biological_process	0.029211	1	456	1	18148	ENSCAFG00000006942
	GO:0001998	angiotensin mediated vasoconstriction involved in regulation of systemic arterial blood pressure	biological_process	0.029433	1	456	1	18148	ENSCAFG00000023066
	GO:0016012	sarcoglycan complex	cellular_component	0.029434	2	456	6	18148	ENSCAFG00000006792,ENSCAFG00000017592
	GO:0060280	negative regulation of ovulation	biological_process	0.029502	1	456	1	18148	ENSCAFG00000008688
	GO:0002438	acute inflammatory response to antigenic stimulus	biological_process	0.029847	2	456	13	18148	ENSCAFG00000018625,ENSCAFG00000019669
	GO:0048244	phytanoyl-CoA dioxygenase activity	molecular_function	0.02986	1	456	1	18148	ENSCAFG00000023441
	GO:0048660	regulation of smooth muscle cell proliferation	biological_process	0.029897	4	456	44	18148	ENSCAFG00000019669,ENSCAFG00000011005,ENSCAFG00000014474,ENSCAFG00000032693
	GO:0019079	viral genome replication	biological_process	0.030245	5	456	71	18148	ENSCAFG00000028626,ENSCAFG00000013763,ENSCAFG00000030793,ENSCAFG00000008929,ENSCAFG00000013176
	GO:0047714	galactolipase activity	molecular_function	0.030338	1	456	1	18148	ENSCAFG00000011815
	GO:0061365	positive regulation of triglyceride lipase activity	biological_process	0.030338	1	456	1	18148	ENSCAFG00000011815
	GO:0048821	erythrocyte development	biological_process	0.030467	3	456	26	18148	ENSCAFG00000002141,ENSCAFG00000014308,ENSCAFG00000008607
	GO:0030895	apolipoprotein B mRNA editing enzyme complex	cellular_component	0.030593	1	456	1	18148	ENSCAFG00000015581
	GO:0045079	negative regulation of chemokine biosynthetic process	biological_process	0.030779	1	456	2	18148	ENSCAFG00000019669
	GO:0061227	pattern specification involved in mesonephros development	biological_process	0.031015	1	456	1	18148	ENSCAFG00000003775
	GO:0072165	anterior mesonephric tubule development	biological_process	0.031015	1	456	1	18148	ENSCAFG00000003775
	GO:0072166	posterior mesonephric tubule development	biological_process	0.031015	1	456	1	18148	ENSCAFG00000003775
	GO:0072167	specification of mesonephric tubule identity	biological_process	0.031015	1	456	1	18148	ENSCAFG00000003775
	GO:0072168	specification of anterior mesonephric tubule identity	biological_process	0.031015	1	456	1	18148	ENSCAFG00000003775
	GO:0072169	specification of posterior mesonephric tubule identity	biological_process	0.031015	1	456	1	18148	ENSCAFG00000003775
	GO:0072184	renal vesicle progenitor cell differentiation	biological_process	0.031015	1	456	1	18148	ENSCAFG00000003775
	GO:0072185	metanephric cap development	biological_process	0.031015	1	456	1	18148	ENSCAFG00000003775
	GO:0072186	metanephric cap morphogenesis	biological_process	0.031015	1	456	1	18148	ENSCAFG00000003775
	GO:0072258	metanephric interstitial cell differentiation	biological_process	0.031015	1	456	1	18148	ENSCAFG00000003775
	GO:0072259	metanephric interstitial cell development	biological_process	0.031015	1	456	1	18148	ENSCAFG00000003775
	GO:0090094	metanephric cap mesenchymal cell proliferation involved in metanephros development	biological_process	0.031015	1	456	1	18148	ENSCAFG00000003775
	GO:0002785	negative regulation of antimicrobial peptide production	biological_process	0.031041	1	456	1	18148	ENSCAFG00000006674
	GO:0002787	negative regulation of antibacterial peptide production	biological_process	0.031041	1	456	1	18148	ENSCAFG00000006674
	GO:0005887	integral to plasma membrane	cellular_component	0.031463	37	456	926	18148	ENSCAFG00000018631,ENSCAFG00000000128,ENSCAFG00000008688,ENSCAFG00000003070,ENSCAFG00000016342,ENSCAFG00000009921,ENSCAFG00000009269,ENSCAFG00000010864,ENSCAFG00000018990,ENSCAFG00000000911,ENSCAFG00000011747,ENSCAFG00000006838,ENSCAFG00000017137,ENSCAFG00000018152,ENSCAFG00000009395,ENSCAFG00000010749,ENSCAFG00000002141,ENSCAFG00000005583,ENSCAFG00000020244,ENSCAFG00000031944,ENSCAFG00000015233,…
	GO:0043901	negative regulation of multi-organism process	biological_process	0.032107	5	456	73	18148	ENSCAFG00000012200,ENSCAFG00000028626,ENSCAFG00000008929,ENSCAFG00000013763,ENSCAFG00000030793
	GO:0005253	anion channel activity	molecular_function	0.032428	6	456	85	18148	ENSCAFG00000009921,ENSCAFG00000012881,ENSCAFG00000030702,ENSCAFG00000010152,ENSCAFG00000002016,ENSCAFG00000020244
	GO:0044314	protein K27-linked ubiquitination	biological_process	0.032743	1	456	2	18148	ENSCAFG00000029379
	GO:0043900	regulation of multi-organism process	biological_process	0.032817	11	456	228	18148	ENSCAFG00000008929,ENSCAFG00000013176,ENSCAFG00000030793,ENSCAFG00000017163,ENSCAFG00000012200,ENSCAFG00000028626,ENSCAFG00000009269,ENSCAFG00000004080,ENSCAFG00000028874,ENSCAFG00000013763,ENSCAFG00000006674
	GO:0046906	tetrapyrrole binding	molecular_function	0.033319	7	456	121	18148	ENSCAFG00000029224,ENSCAFG00000030286,ENSCAFG00000022723,ENSCAFG00000023401,ENSCAFG00000010339,ENSCAFG00000043525,ENSCAFG00000017474
	GO:0002483	antigen processing and presentation of endogenous peptide antigen	biological_process	0.033407	2	456	11	18148	ENSCAFG00000024646,ENSCAFG00000000487
	GO:0046634	regulation of alpha-beta T cell activation	biological_process	0.03357	5	456	71	18148	ENSCAFG00000023066,ENSCAFG00000000230,ENSCAFG00000008959,ENSCAFG00000010925,ENSCAFG00000006704
	GO:0070301	cellular response to hydrogen peroxide	biological_process	0.033617	4	456	49	18148	ENSCAFG00000029224,ENSCAFG00000030286,ENSCAFG00000017163,ENSCAFG00000017474
	GO:1901681	sulfur compound binding	molecular_function	0.034037	8	456	129	18148	ENSCAFG00000019451,ENSCAFG00000009519,ENSCAFG00000010530,ENSCAFG00000009961,ENSCAFG00000017474,ENSCAFG00000006836,ENSCAFG00000019669,ENSCAFG00000013763
	GO:0051186	cofactor metabolic process	biological_process	0.034039	11	456	226	18148	ENSCAFG00000014308,ENSCAFG00000032760,ENSCAFG00000015113,ENSCAFG00000011638,ENSCAFG00000003246,ENSCAFG00000009182,ENSCAFG00000007374,ENSCAFG00000003992,ENSCAFG00000007203,ENSCAFG00000013986,ENSCAFG00000012342
	GO:0032731	positive regulation of interleukin-1 beta production	biological_process	0.034193	3	456	29	18148	ENSCAFG00000006704,ENSCAFG00000008959,ENSCAFG00000028874
	GO:0048659	smooth muscle cell proliferation	biological_process	0.034213	4	456	46	18148	ENSCAFG00000032693,ENSCAFG00000014474,ENSCAFG00000011005,ENSCAFG00000019669
	GO:0046637	regulation of alpha-beta T cell differentiation	biological_process	0.034673	4	456	48	18148	ENSCAFG00000006704,ENSCAFG00000008959,ENSCAFG00000000230,ENSCAFG00000023066
	GO:0017128	phospholipid scramblase activity	molecular_function	0.035207	2	456	9	18148	ENSCAFG00000010152,ENSCAFG00000012881
	GO:0070613	regulation of protein processing	biological_process	0.035274	4	456	47	18148	ENSCAFG00000008341,ENSCAFG00000018625,ENSCAFG00000031312,ENSCAFG00000024609
	GO:0070947	neutrophil mediated killing of fungus	biological_process	0.03537	1	456	2	18148	ENSCAFG00000019669
	GO:0002283	neutrophil activation involved in immune response	biological_process	0.03547	2	456	12	18148	ENSCAFG00000004765,ENSCAFG00000006704
	GO:0002625	regulation of T cell antigen processing and presentation	biological_process	0.03605	1	456	2	18148	ENSCAFG00000010925
	GO:0004109	coproporphyrinogen oxidase activity	molecular_function	0.036131	1	456	2	18148	ENSCAFG00000009182
	GO:0016011	dystroglycan complex	cellular_component	0.03623	2	456	7	18148	ENSCAFG00000017592,ENSCAFG00000006792
	GO:0008146	sulfotransferase activity	molecular_function	0.036582	4	456	46	18148	ENSCAFG00000002873,ENSCAFG00000030242,ENSCAFG00000023398,ENSCAFG00000012211
	GO:0030867	rough endoplasmic reticulum membrane	cellular_component	0.036804	2	456	13	18148	ENSCAFG00000024731,ENSCAFG00000003459
	GO:0030881	beta-2-microglobulin binding	molecular_function	0.036921	1	456	2	18148	ENSCAFG00000010925
	GO:0042440	pigment metabolic process	biological_process	0.036998	4	456	48	18148	ENSCAFG00000014308,ENSCAFG00000003246,ENSCAFG00000012342,ENSCAFG00000009182
	GO:0055085	transmembrane transport	biological_process	0.037296	42	456	1127	18148	ENSCAFG00000007316,ENSCAFG00000006942,ENSCAFG00000017787,ENSCAFG00000018990,ENSCAFG00000000932,ENSCAFG00000007596,ENSCAFG00000019376,ENSCAFG00000009395,ENSCAFG00000018152,ENSCAFG00000022723,ENSCAFG00000012622,ENSCAFG00000000031,ENSCAFG00000002141,ENSCAFG00000016417,ENSCAFG00000000128,ENSCAFG00000002016,ENSCAFG00000014912,ENSCAFG00000029531,ENSCAFG00000010093,ENSCAFG00000009921,ENSCAFG00000010369,…
	GO:0052547	regulation of peptidase activity	biological_process	0.037457	13	456	298	18148	ENSCAFG00000006674,ENSCAFG00000013763,ENSCAFG00000012226,ENSCAFG00000032259,ENSCAFG00000009269,ENSCAFG00000018625,ENSCAFG00000028626,ENSCAFG00000001179,ENSCAFG00000008959,ENSCAFG00000029367,ENSCAFG00000000701,ENSCAFG00000015590,ENSCAFG00000023582
	GO:0004797	thymidine kinase activity	molecular_function	0.037487	1	456	2	18148	ENSCAFG00000005294
	GO:0031104	dendrite regeneration	biological_process	0.03773	1	456	1	18148	ENSCAFG00000013852
	GO:0022892	substrate-specific transporter activity	molecular_function	0.037932	37	456	1005	18148	ENSCAFG00000005656,ENSCAFG00000012881,ENSCAFG00000007422,ENSCAFG00000006520,ENSCAFG00000043788,ENSCAFG00000009114,ENSCAFG00000010152,ENSCAFG00000048451,ENSCAFG00000010447,ENSCAFG00000020244,ENSCAFG00000000710,ENSCAFG00000012832,ENSCAFG00000030702,ENSCAFG00000017369,ENSCAFG00000010061,ENSCAFG00000003334,ENSCAFG00000022723,ENSCAFG00000009395,ENSCAFG00000002141,ENSCAFG00000018990,ENSCAFG00000030286,…
	GO:0044459	plasma membrane part	cellular_component	0.038081	64	456	1782	18148	ENSCAFG00000000450,ENSCAFG00000019028,ENSCAFG00000014139,ENSCAFG00000023431,ENSCAFG00000010238,ENSCAFG00000010925,ENSCAFG00000018568,ENSCAFG00000016951,ENSCAFG00000017568,ENSCAFG00000004765,ENSCAFG00000018996,ENSCAFG00000010061,ENSCAFG00000001351,ENSCAFG00000015233,ENSCAFG00000001143,ENSCAFG00000030702,ENSCAFG00000010749,ENSCAFG00000009395,ENSCAFG00000018152,ENSCAFG00000032693,ENSCAFG00000017137,…
	GO:1901074	regulation of engulfment of apoptotic cell	biological_process	0.038575	1	456	1	18148	ENSCAFG00000015949
	GO:0038102	activin receptor antagonist activity	molecular_function	0.03882	1	456	2	18148	ENSCAFG00000018799
	GO:0020027	hemoglobin metabolic process	biological_process	0.038871	2	456	13	18148	ENSCAFG00000011974,ENSCAFG00000014308
	GO:0001990	regulation of systemic arterial blood pressure by hormone	biological_process	0.039235	3	456	29	18148	ENSCAFG00000017568,ENSCAFG00000008235,ENSCAFG00000023066
	GO:0016322	neuron remodeling	biological_process	0.039252	2	456	10	18148	ENSCAFG00000018625,ENSCAFG00000023431
	GO:0032526	response to retinoic acid	biological_process	0.03931	4	456	47	18148	ENSCAFG00000019977,ENSCAFG00000010624,ENSCAFG00000014152,ENSCAFG00000003775
	GO:0007605	sensory perception of sound	biological_process	0.039387	8	456	117	18148	ENSCAFG00000014388,ENSCAFG00000005583,ENSCAFG00000002016,ENSCAFG00000019985,ENSCAFG00000030702,ENSCAFG00000031463,ENSCAFG00000012128,ENSCAFG00000001351
	GO:0050429	calcium-dependent phospholipase C activity	molecular_function	0.039806	1	456	1	18148	ENSCAFG00000008746
	GO:0001515	opioid peptide activity	molecular_function	0.040106	1	456	2	18148	ENSCAFG00000008307
	GO:0006982	response to lipid hydroperoxide	biological_process	0.040572	1	456	2	18148	ENSCAFG00000012619
	GO:0004416	hydroxyacylglutathione hydrolase activity	molecular_function	0.040597	1	456	2	18148	ENSCAFG00000019490
	GO:0009438	methylglyoxal metabolic process	biological_process	0.040597	1	456	2	18148	ENSCAFG00000019490
	GO:0019243	methylglyoxal catabolic process to D-lactate	biological_process	0.040597	1	456	2	18148	ENSCAFG00000019490
	GO:0051596	methylglyoxal catabolic process	biological_process	0.040597	1	456	2	18148	ENSCAFG00000019490
	GO:0043393	regulation of protein binding	biological_process	0.040629	8	456	137	18148	ENSCAFG00000028626,ENSCAFG00000001179,ENSCAFG00000008341,ENSCAFG00000008959,ENSCAFG00000010925,ENSCAFG00000011005,ENSCAFG00000011638,ENSCAFG00000029661
	GO:0043370	regulation of CD4-positive, alpha-beta T cell differentiation	biological_process	0.040681	3	456	33	18148	ENSCAFG00000000230,ENSCAFG00000006704,ENSCAFG00000008959
	GO:0030198	extracellular matrix organization	biological_process	0.040692	12	456	237	18148	ENSCAFG00000023335,ENSCAFG00000010530,ENSCAFG00000009961,ENSCAFG00000002562,ENSCAFG00000011534,ENSCAFG00000019985,ENSCAFG00000001179,ENSCAFG00000017568,ENSCAFG00000029367,ENSCAFG00000028621,ENSCAFG00000013500,ENSCAFG00000010709
	GO:0006776	vitamin A metabolic process	biological_process	0.041147	1	456	2	18148	ENSCAFG00000030403
	GO:0042379	chemokine receptor binding	molecular_function	0.041398	3	456	41	18148	ENSCAFG00000031869,ENSCAFG00000018169,ENSCAFG00000031174
	GO:0048342	paraxial mesodermal cell differentiation	biological_process	0.042288	1	456	2	18148	ENSCAFG00000001179
	GO:0048343	paraxial mesodermal cell fate commitment	biological_process	0.042288	1	456	2	18148	ENSCAFG00000001179
	GO:0070447	positive regulation of oligodendrocyte progenitor proliferation	biological_process	0.042376	1	456	1	18148	ENSCAFG00000012128
	GO:0005592	collagen type XI	cellular_component	0.042379	1	456	1	18148	ENSCAFG00000019985
	GO:2000043	regulation of cardiac cell fate specification	biological_process	0.042384	1	456	2	18148	ENSCAFG00000001179
	GO:0043062	extracellular structure organization	biological_process	0.042509	12	456	239	18148	ENSCAFG00000010709,ENSCAFG00000013500,ENSCAFG00000028621,ENSCAFG00000029367,ENSCAFG00000001179,ENSCAFG00000019985,ENSCAFG00000017568,ENSCAFG00000009961,ENSCAFG00000002562,ENSCAFG00000011534,ENSCAFG00000010530,ENSCAFG00000023335
	GO:0003335	corneocyte development	biological_process	0.04258	1	456	2	18148	ENSCAFG00000014388
	GO:0071396	cellular response to lipid	biological_process	0.042581	12	456	253	18148	ENSCAFG00000008959,ENSCAFG00000015846,ENSCAFG00000010284,ENSCAFG00000014152,ENSCAFG00000010624,ENSCAFG00000023066,ENSCAFG00000013763,ENSCAFG00000000703,ENSCAFG00000003775,ENSCAFG00000012884,ENSCAFG00000017163,ENSCAFG00000031174
	GO:0019897	extrinsic to plasma membrane	cellular_component	0.042718	8	456	133	18148	ENSCAFG00000023066,ENSCAFG00000019028,ENSCAFG00000018973,ENSCAFG00000019322,ENSCAFG00000000086,ENSCAFG00000016951,ENSCAFG00000018996,ENSCAFG00000015949
	GO:0004464	leukotriene-C4 synthase activity	molecular_function	0.042729	1	456	2	18148	ENSCAFG00000006585
	GO:0043315	positive regulation of neutrophil degranulation	biological_process	0.042978	1	456	2	18148	ENSCAFG00000004765
	GO:0019732	antifungal humoral response	biological_process	0.043039	1	456	2	18148	ENSCAFG00000013763
	GO:0019788	NEDD8 ligase activity	molecular_function	0.043406	1	456	2	18148	ENSCAFG00000012363
	GO:0001546	preantral ovarian follicle growth	biological_process	0.043614	1	456	2	18148	ENSCAFG00000008688
	GO:0048162	multi-layer follicle stage	biological_process	0.043614	1	456	2	18148	ENSCAFG00000008688
	GO:2000738	positive regulation of stem cell differentiation	biological_process	0.043674	2	456	11	18148	ENSCAFG00000013500,ENSCAFG00000008607
	GO:0008124	4-alpha-hydroxytetrahydrobiopterin dehydratase activity	molecular_function	0.043849	1	456	2	18148	ENSCAFG00000032760
	GO:0032732	positive regulation of interleukin-1 production	biological_process	0.043938	3	456	32	18148	ENSCAFG00000006704,ENSCAFG00000008959,ENSCAFG00000028874
	GO:0047280	nicotinamide phosphoribosyltransferase activity	molecular_function	0.044218	1	456	1	18148	ENSCAFG00000003992
	GO:0006954	inflammatory response	biological_process	0.044351	16	456	420	18148	ENSCAFG00000019669,ENSCAFG00000018625,ENSCAFG00000020220,ENSCAFG00000000701,ENSCAFG00000017557,ENSCAFG00000032693,ENSCAFG00000009586,ENSCAFG00000028874,ENSCAFG00000013943,ENSCAFG00000017163,ENSCAFG00000031174,ENSCAFG00000000258,ENSCAFG00000018169,ENSCAFG00000031869,ENSCAFG00000029470,ENSCAFG00000015949
	GO:0048662	negative regulation of smooth muscle cell proliferation	biological_process	0.044678	2	456	16	18148	ENSCAFG00000014474,ENSCAFG00000032693
	GO:0034142	toll-like receptor 4 signaling pathway	biological_process	0.045055	3	456	29	18148	ENSCAFG00000007381,ENSCAFG00000008959,ENSCAFG00000013763
	GO:0061054	dermatome development	biological_process	0.045118	1	456	2	18148	ENSCAFG00000001179
	GO:0061183	regulation of dermatome development	biological_process	0.045118	1	456	2	18148	ENSCAFG00000001179
	GO:0072182	regulation of nephron tubule epithelial cell differentiation	biological_process	0.045202	2	456	12	18148	ENSCAFG00000003775,ENSCAFG00000015233
	GO:1990047	spindle matrix	cellular_component	0.045502	1	456	2	18148	ENSCAFG00000000491
	GO:0006911	phagocytosis, engulfment	biological_process	0.045603	4	456	49	18148	ENSCAFG00000014139,ENSCAFG00000015949,ENSCAFG00000018625,ENSCAFG00000032693
	GO:0016627	oxidoreductase activity, acting on the CH-CH group of donors	molecular_function	0.0458	4	456	51	18148	ENSCAFG00000028953,ENSCAFG00000003000,ENSCAFG00000009182,ENSCAFG00000007073
	GO:0032642	regulation of chemokine production	biological_process	0.046005	4	456	57	18148	ENSCAFG00000019669,ENSCAFG00000028874,ENSCAFG00000032693,ENSCAFG00000008959
	GO:0016458	gene silencing	biological_process	0.046051	8	456	149	18148	ENSCAFG00000008607,ENSCAFG00000012332,ENSCAFG00000010923,ENSCAFG00000030507,ENSCAFG00000043442,ENSCAFG00000050001,ENSCAFG00000013176,ENSCAFG00000029759
	GO:0007308	oocyte construction	biological_process	0.046117	1	456	2	18148	ENSCAFG00000013822
	GO:0007309	oocyte axis specification	biological_process	0.046117	1	456	2	18148	ENSCAFG00000013822
	GO:0007314	oocyte anterior/posterior axis specification	biological_process	0.046117	1	456	2	18148	ENSCAFG00000013822
	GO:0007315	pole plasm assembly	biological_process	0.046117	1	456	2	18148	ENSCAFG00000013822
	GO:0008358	maternal determination of anterior/posterior axis, embryo	biological_process	0.046117	1	456	2	18148	ENSCAFG00000013822
	GO:0030719	P granule organization	biological_process	0.046117	1	456	2	18148	ENSCAFG00000013822
	GO:0015245	fatty acid transporter activity	molecular_function	0.046325	2	456	14	18148	ENSCAFG00000000710,ENSCAFG00000006942
	GO:0003870	5-aminolevulinate synthase activity	molecular_function	0.046352	1	456	2	18148	ENSCAFG00000014308
	GO:0016749	N-succinyltransferase activity	molecular_function	0.046352	1	456	2	18148	ENSCAFG00000014308
	GO:0071677	positive regulation of mononuclear cell migration	biological_process	0.046395	1	456	3	18148	ENSCAFG00000032693
	GO:1901383	negative regulation of chorionic trophoblast cell proliferation	biological_process	0.046882	1	456	2	18148	ENSCAFG00000009269
	GO:0032693	negative regulation of interleukin-10 production	biological_process	0.046974	2	456	17	18148	ENSCAFG00000023335,ENSCAFG00000006704
	GO:0005504	fatty acid binding	molecular_function	0.047147	3	456	33	18148	ENSCAFG00000017557,ENSCAFG00000007073,ENSCAFG00000029470
	GO:0048389	intermediate mesoderm development	biological_process	0.047299	1	456	2	18148	ENSCAFG00000003775
	GO:0072098	anterior/posterior pattern specification involved in kidney development	biological_process	0.047299	1	456	2	18148	ENSCAFG00000003775
	GO:0072190	ureter urothelium development	biological_process	0.047299	1	456	2	18148	ENSCAFG00000003775
	GO:0001834	trophectodermal cell proliferation	biological_process	0.047301	1	456	2	18148	ENSCAFG00000009269
	GO:0015698	inorganic anion transport	biological_process	0.047707	8	456	149	18148	ENSCAFG00000012881,ENSCAFG00000002141,ENSCAFG00000030702,ENSCAFG00000012832,ENSCAFG00000016417,ENSCAFG00000020244,ENSCAFG00000002016,ENSCAFG00000009921
	GO:0045163	clustering of voltage-gated potassium channels	biological_process	0.047778	1	456	2	18148	ENSCAFG00000024609
	GO:0042923	neuropeptide binding	molecular_function	0.047793	2	456	16	18148	ENSCAFG00000001143,ENSCAFG00000008688
	GO:0002786	regulation of antibacterial peptide production	biological_process	0.047804	1	456	2	18148	ENSCAFG00000006674
	GO:0015108	chloride transmembrane transporter activity	molecular_function	0.047834	6	456	90	18148	ENSCAFG00000009921,ENSCAFG00000020244,ENSCAFG00000002016,ENSCAFG00000030702,ENSCAFG00000012881,ENSCAFG00000010152
	GO:0038100	nodal binding	molecular_function	0.04791	1	456	2	18148	ENSCAFG00000009269
	GO:0032602	chemokine production	biological_process	0.048014	4	456	58	18148	ENSCAFG00000019669,ENSCAFG00000028874,ENSCAFG00000032693,ENSCAFG00000008959
	GO:0015103	inorganic anion transmembrane transporter activity	molecular_function	0.04828	7	456	115	18148	ENSCAFG00000009921,ENSCAFG00000020244,ENSCAFG00000016417,ENSCAFG00000002016,ENSCAFG00000030702,ENSCAFG00000012881,ENSCAFG00000010152
	GO:0046900	tetrahydrofolylpolyglutamate metabolic process	biological_process	0.048299	1	456	2	18148	ENSCAFG00000007203
	GO:0060278	regulation of ovulation	biological_process	0.048321	1	456	2	18148	ENSCAFG00000008688
	GO:0014707	branchiomeric skeletal muscle development	biological_process	0.048893	1	456	3	18148	ENSCAFG00000001065
	GO:0043046	DNA methylation involved in gamete generation	biological_process	0.049247	2	456	13	18148	ENSCAFG00000013822,ENSCAFG00000013176
	GO:0005604	basement membrane	cellular_component	0.04943	6	456	76	18148	ENSCAFG00000013852,ENSCAFG00000011534,ENSCAFG00000010530,ENSCAFG00000013655,ENSCAFG00000029367,ENSCAFG00000018173
	GO:2000696	regulation of epithelial cell differentiation involved in kidney development	biological_process	0.049466	2	456	13	18148	ENSCAFG00000015233,ENSCAFG00000003775
	GO:0042942	D-serine transport	biological_process	0.049484	1	456	2	18148	ENSCAFG00000007422
	GO:0009897	external side of plasma membrane	cellular_component	0.049724	12	456	278	18148	ENSCAFG00000000487,ENSCAFG00000024874,ENSCAFG00000015595,ENSCAFG00000010925,ENSCAFG00000001138,ENSCAFG00000028874,ENSCAFG00000012128,ENSCAFG00000014139,ENSCAFG00000014311,ENSCAFG00000014179,ENSCAFG00000032048,ENSCAFG00000002509
	GO:0002225	positive regulation of antimicrobial peptide production	biological_process	0.049726	1	456	3	18148	ENSCAFG00000028874
	GO:0071300	cellular response to retinoic acid	biological_process	0.049885	3	456	27	18148	ENSCAFG00000010624,ENSCAFG00000014152,ENSCAFG00000003775
	GO:0004998	transferrin receptor activity	molecular_function	0.049932	1	456	2	18148	ENSCAFG00000014311
