# Supplementary material for: RNA sequencing reveals dynamic expression of spleen lncRNAs and mRNAs in Beagle dogs infected by Toxocara canis
Source: Parasit Vectors. 2022 Aug 4;15:279. doi: 10.1186/s13071-022-05380-x (PMC9351231; doi:10.1186/s13071-022-05380-x)
Supplement: Supplementary file 10 — Additional file 10: Table S7. The KEGG pathways of the differentially expressed mRNAs. [file 13071_2022_5380_MOESM10_ESM.xlsx]

## Sheet: Sheet1
Additional file 10: Table S7.The KEGG pathways of the differentially expressed mRNAs.
Times after infection	Name	Database	ID	Input number	Background number	P-values	Input	Hyperlink
At 24 hpi	Neuroactive ligand-receptor interaction	KEGG PATHWAY	cfa04080	10	262	0.00218077	ENSCAFG00000001672|ENSCAFG00000000338|ENSCAFG00000023772|ENSCAFG00000010298|ENSCAFG00000008768|ENSCAFG00000013890|ENSCAFG00000030702|ENSCAFG00000005553|ENSCAFG00000008653|ENSCAFG00000013703	http://www.genome.jp/kegg-bin/show_pathway?cfa04080/cfa:486201%09red/cfa:403616%09red/cfa:403701%09red/cfa:484024%09red/cfa:609846%09red/cfa:487719%09red/cfa:482667%09red/cfa:403961%09red/cfa:484670%09red/cfa:606913%09red
	Fatty acid biosynthesis	KEGG PATHWAY	cfa00061	2	13	0.014406	ENSCAFG00000000799|ENSCAFG00000029689	http://www.genome.jp/kegg-bin/show_pathway?cfa00061/cfa:474670%09red/cfa:485024%09red
	Glutamatergic synapse	KEGG PATHWAY	cfa04724	5	115	0.016868	ENSCAFG00000000338|ENSCAFG00000008768|ENSCAFG00000008653|ENSCAFG00000016174|ENSCAFG00000018704	http://www.genome.jp/kegg-bin/show_pathway?cfa04724/cfa:484024%09red/cfa:487719%09red/cfa:482667%09red/cfa:403748%09red/cfa:403749%09red
	Rheumatoid arthritis	KEGG PATHWAY	cfa05323	4	83	0.0229469	ENSCAFG00000015054|ENSCAFG00000030900|ENSCAFG00000008121|ENSCAFG00000000806	http://www.genome.jp/kegg-bin/show_pathway?cfa05323/cfa:102156614%09red/cfa:607427%09red/cfa:100856137%09red/cfa:489428%09red
	Dilated cardiomyopathy	KEGG PATHWAY	cfa05414	4	86	0.025604	ENSCAFG00000017571|ENSCAFG00000008211|ENSCAFG00000010431|ENSCAFG00000030900	http://www.genome.jp/kegg-bin/show_pathway?cfa05414/cfa:476585%09red/cfa:607427%09red/cfa:489967%09red/cfa:100688870%09red
	Histidine metabolism	KEGG PATHWAY	cfa00340	2	22	0.03521	ENSCAFG00000004665|ENSCAFG00000003843	http://www.genome.jp/kegg-bin/show_pathway?cfa00340/cfa:475536%09red/cfa:476507%09red
	Asthma	KEGG PATHWAY	cfa05310	2	24	0.0408	ENSCAFG00000000806|ENSCAFG00000030900	http://www.genome.jp/kegg-bin/show_pathway?cfa05310/cfa:607427%09red/cfa:100856137%09red
At 96 hpi	Ribosome	KEGG PATHWAY	cfa03010	80	147	6.13332e-43	ENSCAFG00000019840|ENSCAFG00000005101|ENSCAFG00000014370|ENSCAFG00000014723|ENSCAFG00000024581|ENSCAFG00000018632|ENSCAFG00000030896|ENSCAFG00000001346|ENSCAFG00000008021|ENSCAFG00000048970|ENSCAFG00000046934|ENSCAFG00000006936|ENSCAFG00000003631|ENSCAFG00000013934|ENSCAFG00000031632|ENSCAFG00000012725|ENSCAFG00000003263|ENSCAFG00000029892|ENSCAFG00000015445|ENSCAFG00000049043|ENSCAFG00000003507|…	http://www.genome.jp/kegg-bin/show_pathway?cfa03010/cfa:482029%09red/cfa:609491%09red/cfa:480729%09red/cfa:476387%09red/cfa:483748%09red/cfa:478547%09red/cfa:476450%09red/cfa:477887%09red/cfa:403722%09red/cfa:102152573%09red/cfa:479109%09red/cfa:479587%09red/cfa:474599%09red/cfa:478597%09red/cfa:475869%09red/cfa:611180%09red/cfa:479496%09red/cfa:403893%09red/cfa:610569%09red/cfa:480061%09red/cfa:…
	Oxidative phosphorylation	KEGG PATHWAY	cfa00190	38	139	4.05811e-13	ENSCAFG00000002387|ENSCAFG00000015832|ENSCAFG00000000982|ENSCAFG00000042877|ENSCAFG00000006913|ENSCAFG00000029155|ENSCAFG00000018753|ENSCAFG00000025112|ENSCAFG00000046442|ENSCAFG00000044677|ENSCAFG00000030143|ENSCAFG00000000919|ENSCAFG00000048804|ENSCAFG00000019738|ENSCAFG00000022735|ENSCAFG00000005024|ENSCAFG00000044483|ENSCAFG00000003930|ENSCAFG00000012111|ENSCAFG00000009449|ENSCAFG00000028837|…	http://www.genome.jp/kegg-bin/show_pathway?cfa00190/cfa:102154590%09red/cfa:403729%09red/cfa:477740%09red/cfa:609744%09red/cfa:612644%09red/cfa:102156783%09red/cfa:608530%09red/cfa:475739%09red/cfa:478032%09red/cfa:804483%09red/cfa:486347%09red/cfa:479901%09red/cfa:480360%09red/cfa:477798%09red/cfa:475199%09red/cfa:100683846%09red/cfa:479805%09red/cfa:476735%09red/cfa:503668%09red/cfa:611480%09re…
	Parkinson's disease	KEGG PATHWAY	cfa05012	34	146	2.75071e-10	ENSCAFG00000002387|ENSCAFG00000015832|ENSCAFG00000000982|ENSCAFG00000042877|ENSCAFG00000006913|ENSCAFG00000029155|ENSCAFG00000007596|ENSCAFG00000018753|ENSCAFG00000025112|ENSCAFG00000046442|ENSCAFG00000030143|ENSCAFG00000000919|ENSCAFG00000048804|ENSCAFG00000019738|ENSCAFG00000022735|ENSCAFG00000005024|ENSCAFG00000044483|ENSCAFG00000003930|ENSCAFG00000012111|ENSCAFG00000009449|ENSCAFG00000028837|…	http://www.genome.jp/kegg-bin/show_pathway?cfa05012/cfa:102154590%09red/cfa:609744%09red/cfa:612644%09red/cfa:102156783%09red/cfa:608530%09red/cfa:475739%09red/cfa:478032%09red/cfa:804483%09red/cfa:486347%09red/cfa:479901%09red/cfa:477798%09red/cfa:100683846%09red/cfa:479805%09red/cfa:476735%09red/cfa:610031%09red/cfa:611480%09red/cfa:100684983%09red/cfa:475322%09red/cfa:100855975%09red/cfa:47800…
	Huntington's disease	KEGG PATHWAY	cfa05016	37	183	1.38835e-09	ENSCAFG00000002387|ENSCAFG00000015832|ENSCAFG00000000982|ENSCAFG00000042877|ENSCAFG00000006913|ENSCAFG00000029155|ENSCAFG00000007596|ENSCAFG00000018753|ENSCAFG00000018067|ENSCAFG00000049844|ENSCAFG00000025112|ENSCAFG00000046442|ENSCAFG00000030143|ENSCAFG00000000919|ENSCAFG00000001437|ENSCAFG00000048804|ENSCAFG00000019738|ENSCAFG00000005024|ENSCAFG00000044483|ENSCAFG00000003930|ENSCAFG00000012111|…	http://www.genome.jp/kegg-bin/show_pathway?cfa05016/cfa:102154590%09red/cfa:609744%09red/cfa:612644%09red/cfa:102156783%09red/cfa:478656%09red/cfa:608530%09red/cfa:475739%09red/cfa:478032%09red/cfa:612620%09red/cfa:486347%09red/cfa:100684945%09red/cfa:479901%09red/cfa:477798%09red/cfa:100683846%09red/cfa:479805%09red/cfa:476735%09red/cfa:474512%09red/cfa:611480%09red/cfa:100684983%09red/cfa:47532…
	Alzheimer's disease	KEGG PATHWAY	cfa05010	34	174	1.34114e-08	ENSCAFG00000002387|ENSCAFG00000015832|ENSCAFG00000000982|ENSCAFG00000042877|ENSCAFG00000006913|ENSCAFG00000029155|ENSCAFG00000010161|ENSCAFG00000018753|ENSCAFG00000025112|ENSCAFG00000046442|ENSCAFG00000030143|ENSCAFG00000000919|ENSCAFG00000048804|ENSCAFG00000019738|ENSCAFG00000005024|ENSCAFG00000044483|ENSCAFG00000003930|ENSCAFG00000012111|ENSCAFG00000009449|ENSCAFG00000028837|ENSCAFG00000002646|…	http://www.genome.jp/kegg-bin/show_pathway?cfa05010/cfa:102154590%09red/cfa:609744%09red/cfa:612644%09red/cfa:102156783%09red/cfa:403626%09red/cfa:608530%09red/cfa:475739%09red/cfa:478032%09red/cfa:486347%09red/cfa:477498%09red/cfa:479901%09red/cfa:477798%09red/cfa:100683846%09red/cfa:479805%09red/cfa:476735%09red/cfa:611480%09red/cfa:100684983%09red/cfa:475322%09red/cfa:100855975%09red/cfa:47800…
	Non-alcoholic fatty liver disease (NAFLD)	KEGG PATHWAY	cfa04932	31	150	1.89588e-08	ENSCAFG00000002387|ENSCAFG00000015832|ENSCAFG00000000982|ENSCAFG00000042877|ENSCAFG00000006913|ENSCAFG00000029155|ENSCAFG00000018753|ENSCAFG00000025112|ENSCAFG00000001672|ENSCAFG00000046442|ENSCAFG00000030143|ENSCAFG00000000919|ENSCAFG00000048804|ENSCAFG00000007579|ENSCAFG00000044483|ENSCAFG00000003930|ENSCAFG00000013659|ENSCAFG00000009449|ENSCAFG00000028837|ENSCAFG00000004260|ENSCAFG00000014244|…	http://www.genome.jp/kegg-bin/show_pathway?cfa04932/cfa:102154590%09red/cfa:609744%09red/cfa:612644%09red/cfa:403625%09red/cfa:608530%09red/cfa:475739%09red/cfa:478032%09red/cfa:486347%09red/cfa:477798%09red/cfa:100683846%09red/cfa:479805%09red/cfa:476735%09red/cfa:611480%09red/cfa:102154035%09red/cfa:100684983%09red/cfa:475322%09red/cfa:100855975%09red/cfa:477085%09red/cfa:102156783%09red/cfa:40…
	Cardiac muscle contraction	KEGG PATHWAY	cfa04260	13	73	0.000863206	ENSCAFG00000017571|ENSCAFG00000028837|ENSCAFG00000022726|ENSCAFG00000002387|ENSCAFG00000046442|ENSCAFG00000042877|ENSCAFG00000006913|ENSCAFG00000029155|ENSCAFG00000032040|ENSCAFG00000029809|ENSCAFG00000004260|ENSCAFG00000000919|ENSCAFG00000009449	http://www.genome.jp/kegg-bin/show_pathway?cfa04260/cfa:477944%09red/cfa:609744%09red/cfa:612644%09red/cfa:804479%09red/cfa:608530%09red/cfa:489967%09red/cfa:475739%09red/cfa:481279%09red/cfa:606860%09red/cfa:611134%09red/cfa:486347%09red/cfa:474567%09red/cfa:100684983%09red
	Measles	KEGG PATHWAY	cfa05162	17	127	0.00259098	ENSCAFG00000008184|ENSCAFG00000031719|ENSCAFG00000048528|ENSCAFG00000001807|XLOC_319183|ENSCAFG00000000880|ENSCAFG00000041518|ENSCAFG00000023107|ENSCAFG00000006051|ENSCAFG00000030501|ENSCAFG00000030900|ENSCAFG00000017169|ENSCAFG00000001998|ENSCAFG00000008929|ENSCAFG00000007579|ENSCAFG00000012780|ENSCAFG00000023556	http://www.genome.jp/kegg-bin/show_pathway?cfa05162/cfa:608778%09red/cfa:479406%09red/cfa:611397%09red/cfa:477085%09red/cfa:100855668%09red/cfa:611051%09red/cfa:403815%09red/cfa:475081%09red/cfa:479419%09red/cfa:477490%09red/cfa:403785%09red/cfa:488449%09red/cfa:607427%09red/cfa:100855560%09red/cfa:100856276%09red/cfa:609920%09red/cfa:489383%09red
	Legionellosis	KEGG PATHWAY	cfa05134	8	50	0.0140795	ENSCAFG00000042938|ENSCAFG00000017221|XLOC_319156|ENSCAFG00000025295|ENSCAFG00000002656|ENSCAFG00000046848|XLOC_319183|ENSCAFG00000042176	http://www.genome.jp/kegg-bin/show_pathway?cfa05134/cfa:479406%09red/cfa:403506%09red/cfa:612521%09red
	Spliceosome	KEGG PATHWAY	cfa03040	15	130	0.0145995	ENSCAFG00000003957|ENSCAFG00000041236|ENSCAFG00000003319|ENSCAFG00000018247|ENSCAFG00000006406|ENSCAFG00000049108|ENSCAFG00000009289|ENSCAFG00000001090|ENSCAFG00000032063|ENSCAFG00000032595|ENSCAFG00000004403|XLOC_319183|ENSCAFG00000014900|ENSCAFG00000005520|ENSCAFG00000047363	http://www.genome.jp/kegg-bin/show_pathway?cfa03040/cfa:475682%09red/cfa:479406%09red/cfa:477148%09red/cfa:609922%09red/cfa:100685983%09red/cfa:612653%09red/cfa:100855941%09red/cfa:403667%09red/cfa:100687510%09red/cfa:474626%09red/cfa:100685900%09red/cfa:607248%09red/cfa:480178%09red/cfa:102152493%09red/cfa:474489%09red
	Glutamatergic synapse	KEGG PATHWAY	cfa04724	12	115	0.0490607	ENSCAFG00000001790|ENSCAFG00000002067|ENSCAFG00000000338|ENSCAFG00000001097|ENSCAFG00000009914|ENSCAFG00000002046|ENSCAFG00000043577|ENSCAFG00000008768|ENSCAFG00000003580|ENSCAFG00000008653|ENSCAFG00000011187|ENSCAFG00000016174	http://www.genome.jp/kegg-bin/show_pathway?cfa04724/cfa:403751%09red/cfa:487515%09red/cfa:100683432%09red/cfa:481938%09red/cfa:484024%09red/cfa:403749%09red/cfa:487719%09red/cfa:482667%09red/cfa:610031%09red/cfa:100683236%09red/cfa:100855806%09red/cfa:482045%09red
At 36 dpi	Systemic lupus erythematosus	KEGG PATHWAY	cfa05322	25	116	4.56344e-14	ENSCAFG00000044027|ENSCAFG00000050001|ENSCAFG00000029759|ENSCAFG00000042480|ENSCAFG00000029260|ENSCAFG00000042995|ENSCAFG00000045051|ENSCAFG00000000701|ENSCAFG00000030825|ENSCAFG00000045750|ENSCAFG00000044672|ENSCAFG00000031494|ENSCAFG00000018625|ENSCAFG00000028830|ENSCAFG00000019669|ENSCAFG00000028672|ENSCAFG00000029032|ENSCAFG00000000806|ENSCAFG00000030731|ENSCAFG00000024573|ENSCAFG00000031754|…	http://www.genome.jp/kegg-bin/show_pathway?cfa05322/cfa:100856225%09red/cfa:100856200%09red/cfa:481722%09red/cfa:482203%09red/cfa:488303%09red/cfa:611519%09red/cfa:488297%09red/cfa:488268%09red/cfa:100856137%09red/cfa:478743%09red/cfa:476728%09red/cfa:483167%09red/cfa:442980%09red/cfa:489372%09red
	Alcoholism	KEGG PATHWAY	cfa05034	24	167	2.79713e-10	ENSCAFG00000044027|ENSCAFG00000050001|ENSCAFG00000002646|ENSCAFG00000029759|ENSCAFG00000042480|ENSCAFG00000029260|ENSCAFG00000042995|ENSCAFG00000003005|ENSCAFG00000045051|ENSCAFG00000030825|ENSCAFG00000045750|ENSCAFG00000019322|ENSCAFG00000044672|ENSCAFG00000031494|ENSCAFG00000028830|ENSCAFG00000028672|ENSCAFG00000029032|ENSCAFG00000030731|ENSCAFG00000024573|ENSCAFG00000031754|ENSCAFG00000030507|…	http://www.genome.jp/kegg-bin/show_pathway?cfa05034/cfa:100856225%09red/cfa:475266%09red/cfa:100856200%09red/cfa:482203%09red/cfa:488303%09red/cfa:611519%09red/cfa:488297%09red/cfa:488268%09red/cfa:478743%09red/cfa:483167%09red/cfa:474584%09red/cfa:100534634%09red/cfa:489372%09red
	Drug metabolism - cytochrome P450	KEGG PATHWAY	cfa00982	6	47	0.00266407	ENSCAFG00000013353|ENSCAFG00000013502|ENSCAFG00000024271|ENSCAFG00000023620|ENSCAFG00000012619|ENSCAFG00000029004	http://www.genome.jp/kegg-bin/show_pathway?cfa00982/cfa:610304%09red/cfa:609050%09red/cfa:475518%09red/cfa:478994%09red/cfa:477683%09red/cfa:490346%09red
	Viral carcinogenesis	KEGG PATHWAY	cfa05203	12	196	0.00962487	ENSCAFG00000045051|ENSCAFG00000018625|ENSCAFG00000023066|ENSCAFG00000030731|ENSCAFG00000044027|ENSCAFG00000030825|ENSCAFG00000024573|ENSCAFG00000028672|ENSCAFG00000029032|ENSCAFG00000003005|ENSCAFG00000031494|ENSCAFG00000012904	http://www.genome.jp/kegg-bin/show_pathway?cfa05203/cfa:100856225%09red/cfa:475266%09red/cfa:403954%09red/cfa:488303%09red/cfa:478743%09red/cfa:476728%09red/cfa:100856079%09red
	Protein digestion and absorption	KEGG PATHWAY	cfa04974	7	83	0.00984674	ENSCAFG00000002348|ENSCAFG00000012226|ENSCAFG00000008235|ENSCAFG00000014733|ENSCAFG00000005656|ENSCAFG00000000934|ENSCAFG00000019985	http://www.genome.jp/kegg-bin/show_pathway?cfa04974/cfa:403582%09red/cfa:485707%09red/cfa:403561%09red/cfa:100685969%09red/cfa:475085%09red/cfa:474945%09red/cfa:478196%09red
	Glutathione metabolism	KEGG PATHWAY	cfa00480	5	47	0.0118748	ENSCAFG00000024271|ENSCAFG00000012619|ENSCAFG00000029004|ENSCAFG00000017960|ENSCAFG00000013353	http://www.genome.jp/kegg-bin/show_pathway?cfa00480/cfa:610304%09red/cfa:488328%09red/cfa:609050%09red/cfa:475518%09red/cfa:477683%09red
	Pancreatic secretion	KEGG PATHWAY	cfa04972	7	89	0.0137392	ENSCAFG00000023066|ENSCAFG00000000145|ENSCAFG00000011815|ENSCAFG00000008235|ENSCAFG00000014733|ENSCAFG00000010238|ENSCAFG00000020244	http://www.genome.jp/kegg-bin/show_pathway?cfa04972/cfa:612508%09red/cfa:483974%09red/cfa:478196%09red/cfa:403954%09red/cfa:478624%09red/cfa:404010%09red/cfa:485707%09red
	Porphyrin and chlorophyll metabolism	KEGG PATHWAY	cfa00860	4	32	0.0145816	ENSCAFG00000003246|ENSCAFG00000014308|ENSCAFG00000009182|ENSCAFG00000012342	http://www.genome.jp/kegg-bin/show_pathway?cfa00860/cfa:474808%09red/cfa:487948%09red/cfa:491498%09red/cfa:489373%09red
	Glycerolipid metabolism	KEGG PATHWAY	cfa00561	5	54	0.0197004	ENSCAFG00000045231|ENSCAFG00000002402|ENSCAFG00000006838|ENSCAFG00000001290|ENSCAFG00000011815	http://www.genome.jp/kegg-bin/show_pathway?cfa00561/cfa:607537%09red/cfa:607962%09red/cfa:610501%09red/cfa:404010%09red/cfa:482328%09red
	Staphylococcus aureus infection	KEGG PATHWAY	cfa05150	4	45	0.040193	ENSCAFG00000018625|ENSCAFG00000000701|ENSCAFG00000010290|ENSCAFG00000000806	http://www.genome.jp/kegg-bin/show_pathway?cfa05150/cfa:476728%09red/cfa:478952%09red/cfa:481722%09red/cfa:100856137%09red
	Pentose phosphate pathway	KEGG PATHWAY	cfa00030	3	27	0.0440057	ENSCAFG00000001305|ENSCAFG00000019451|ENSCAFG00000007374	http://www.genome.jp/kegg-bin/show_pathway?cfa00030/cfa:481083%09red/cfa:475755%09red/cfa:476299%09red
	Folate biosynthesis	KEGG PATHWAY	cfa00790	2	11	0.0448812	ENSCAFG00000007203|ENSCAFG00000015113	http://www.genome.jp/kegg-bin/show_pathway?cfa00790/cfa:100856436%09red/cfa:479082%09red
	Morphine addiction	KEGG PATHWAY	cfa05032	6	93	0.0475582	ENSCAFG00000030702|ENSCAFG00000009921|ENSCAFG00000012391|ENSCAFG00000010238|ENSCAFG00000007279|ENSCAFG00000019322	http://www.genome.jp/kegg-bin/show_pathway?cfa05032/cfa:486975%09red/cfa:606913%09red/cfa:478624%09red/cfa:610836%09red/cfa:488685%09red/cfa:100534634%09red
	Pertussis	KEGG PATHWAY	cfa05133	5	70	0.0484264	ENSCAFG00000002646|ENSCAFG00000018625|ENSCAFG00000023066|ENSCAFG00000000701|ENSCAFG00000024982	http://www.genome.jp/kegg-bin/show_pathway?cfa05133/cfa:476728%09red/cfa:474584%09red/cfa:403954%09red/cfa:481722%09red/cfa:100687316%09red
